# Supplementary material for: Addressing Research Needs in the Field of Plant Virus Ecology by Defining Knowledge Gaps and Developing Wild Dicot Study Systems
Source: Front Microbiol. 2019 Jan 9;9:3305. doi: 10.3389/fmicb.2018.03305 (PMC6333650; doi:10.3389/fmicb.2018.03305)
Supplement: Supplementary file 1 [file Table_1.XLSX]

## Sheet: Research area descriptions
Supplementary Data Sheet 1: A full description of the research categories, as well as a complete list and categorization of the precursor papers, product papers, and detailed analysis of host characteristics
Research area	Description
Virus-vector interactions	Identification of competent vectors, molecular virus-vector interactions, virus acquisition studies, behavioral work with vectors, transmission assays, field studies on vector abundance and virus spread, virus manipulation of vector behavior
Virus evolution	Relationships among viruses, mutation rates, virus-host co-evolution
Virus discovery	Untargeted virus metagenomics, targeted detection assays to discover new variants of previously characterized viruses
Epidemiology	Virus distribution and prevalence between and among hosts, landscape properties associated with virus prevalence
Environmental virology	Abiotic influences on virus epidemiology, host susceptibility to viruses and vectors, and the ecology of hosts under varying infection scenarios
Virus effects on host traits	Host physiological responses to virus infection (symptom expression, changes in susceptability and palatability to insects, fitness effects, stress tolerance)
Virus description	Molecular characteristics of viruses (identification of virulence factors, movement proteins, etc). Functional genomics studies.
Host resistance	Cultivar breeding for virus resistance, identification of R genes and tolerance mechanisms
Methods	Detection assays and metagenomics methods
Theoretical	Mathematical modeling
Review paper	Non-empirical literature reviews.

## Sheet: Precursor papers (PVEN outputs)
Supplementary Data Sheet 1: A full description of the research categories, as well as a complete list and categorization of the precursor papers, product papers, and detailed analysis of host characteristics
Precursor paper citation	Precursor paper code	Research area 1	Research area 2	Research area 3	Host domestication status	Primary host family in study	Host lifestyle	Virus characteristics
Belliure, B; Amoros-Jimenez, R; Fereres, A; Marcos-Garcia, MA. "Antipredator behaviour of Myzus persicae affects transmission efficiency of Broad bean wilt virus 1," VIRUS RESEARCH, v.159, 2011, p. 206.	76	Virus-vector interactions	Epidemiology	Environmental virology	Crop	Fabaceae	Annual	Crop
Joannon, B.; Lavigne, C.; Lecoq, H.; Desbiez, C.; . "Barriers to Gene Flow Between Emerging Populations of Watermelon mosaic virus in Southeastern France," Phytopathology, v.100, 2010, p. 1373-1379.	26	Virus evolution	Epidemiology		Crop	Cucurbitaceae	Annual	Crop
Robles-Hernandez, L.; Gonzalez-Franco, A. C.; Hernandez-Huerta, J.; Meacham, T. M.; Nikolaeva, O. V.; Karasev, A. V.; . "First Identification of an Unusual Recombinant Potato virus Y Strain in Potato in Mexico," Plant Disease, v.94, 2010, p. 1262-1262.	28	Virus discovery	Virus description		Crop	Solanaceae	Perennial	Crop
Castillo, XAO; Fermin, G; Tabima, J; Rojas, Y; Tennant, PF; Fuchs, M; Sierra, R; Bernal, AJ; Restrepo, S. "Phylogeography and molecular epidemiology of Papaya ringspot virus," VIRUS RESEARCH, v.159, 2011, p. 132.	70	Epidemiology	Virus evolution		Crop	Many	Both	Crop
Kumar, PL; Hanna, R; Alabi, OJ; Soko, MM; Oben, TT; Vangu, GHP; Naidu, RA. "Banana bunchy top virus in sub-Saharan Africa: Investigations on virus distribution and diversity," VIRUS RESEARCH, v.159, 2011, p. 171.	73	Epidemiology	Virus evolution		Crop	Musaceae	Perennial	Crop
Hu, X. J.; Meacham, T.; Ewing, L.; Gray, S. M.; Karasev, A. V.; . "A novel recombinant strain of Potato virus Y suggests a new viral genetic determinant of vein necrosis in tobacco," Virus Research, v.143, 2009, p. 68-76.	42	Virus description	Virus evolution		Crop	Solanaceae	Annual	Crop
Hall, G. S.; Peters, J. S.; Little, D. P.; Power, A. G.; . "Plant community diversity influences vector behaviour and Barley yellow dwarf virus population structure," Plant Pathology, v.59, 2010, p. 1152-1158.	25	Epidemiology	Virus-vector interactions		Crop	Poaceae	Both	Crop
Murphy, J. F.; Eubanks, M. D.; Masiri, J.; . "Reflective plastic mulch but not a resistance-inducing treatment reduced Watermelon mosaic virus incidence and yield losses in squash," International Journal of Vegetable Science, v.15, 2009, p. 3-12.	51	Host resistance	Virus-vector interactions		Crop	Cucurbitaceae	Annual	Crop
Jimenez-Martinez, E. S.; Bosque-Perez, N. A.; . "Life history of the bird cherry-oat aphid, Rhopalosiphum padi, on transgenic and non-transformed wheat challenged with Wheat streak mosaic virus," Entomologia Experimentalis Et Applicata, v.133, 2009, p. 19-26.	44	Virus effects on host traits	Virus-vector interactions		Crop	Poaceae	Annual	Crop
Medina-Ortega, K. J.; sque-Perez, N. A.; Ngumbi, E.; Jimenez-Martinez, E. S.; Eigenbrode, S. D.; . "Rhopalosiphum padi (Hemiptera: Aphididae) responses to volatile cues from Barley yellow dwarf virus-infected wheat," Environmental Entomology, v.38, 2009, p. 836-845.	49	Virus effects on host traits	Virus-vector interactions		Crop	Poaceae	Annual	Crop
Werner, B. J.; Mowry, T. M.; Bosque-Perez, N. A.; Ding, H. J.; Eigenbrode, S. D.; . "Changes in green peach aphid responses to potato leafroll virus-induced volatiles emitted during disease progression," Environmental Entomology, v.38, 2009, p. 1429-1438.	63	Virus effects on host traits	Virus-vector interactions		Crop	Solanaceae	Annual	Crop
Kousik, C. S.; Adkins, S.; Turechek, W. W.; Roberts, P. D.; . "Sources of Resistance in US Plant Introductions to Watermelon Vine Decline Caused by Squash Vein Yellowing Virus," Hortscience, v.44, 2009, p. 256-262.	45	Host resistance			Crop	Cucurbitaceae	Annual	Crop
Durrin, J. S.; Nikolaeva, O. V.; Strausbaugh, C. A.; Karasev, A. V.; . "Immunodetection of Two Curtoviruses Infecting Sugar Beet," Plant Disease, v.94, 2010, p. 972-976.	23	Methods			Crop		Annual	Crop
Karasev, A.V.; Meacham, T.; Hu, X.; Whitworth, J.; Gray, S.M.; Olsen, N.; Nolte, P.; . "Identification of Potato virus Y strains associated with tuber damage during a recent virus outbreak in potato in Idaho," Plant Dis, v.92, 2008, p. 1371.	11	Virus description			Crop	Solanaceae	Annual	Crop
Valasevich, N.; Kukharchyk, N.; Kvarnheden, A.; . "Molecular characterisation of Raspberry bushy dwarf virus isolates from Sweden and Belarus," Archives of Virology, v.156, 2011, p. 369-374.	18	Virus description			Crop	Rosaceae	Perennial	Crop
Vemulapati, B.; Druffel, K. L.; Eigenbrode, S. D.; Karasev, A.; Pappu, H. R.; . "Molecular characterization of pea enation mosaic virus and bean leafroll virus from the Pacific Northwest, USA," Archives of Virology, v.155, 2010, p. 1713-1715.	33	Virus description			Crop	Fabaceae	Annual	Crop
Adkins, S.; Polston, J. E.; Turechek, W. W.; . "Cucurbit leaf crumple virus Identified in Common Bean in Florida," Plant Disease, v.93, 2009.	34	Virus discovery			Crop	Fabaceae	Annual	Crop
Beilei Wu; Ulrich Melcher; Xingyi Guo; Xifeng Wang; Longjiang Fan; Guanghe Zhou; . "Assessment of codivergence of mastreviruses with their plant hosts," BMC Evolutionaty Biology, v.in pres, 2009.	12	Virus evolution			Crop	Poaceae	Annual	Crop
Park, J; Lee, H; Kim, MK; Kwak, HR; Auh, CK; Lee, KY; Kim, S; Choi, HS; Lee, S. "Phylogenetic lineage of Tobacco leaf curl virus in Korea and estimation of recombination events implicated in their sequence variation," VIRUS RESEARCH, v.159, 2011, p. 124.	69	Virus evolution			Crop	Solanaceae	Annual	Crop
Trebicki, P.; Harding, R. M.; Rodoni, B.; Baxter, G.; Powell, K. S.; . "Vectors and alternative hosts of Tobacco yellow dwarf virus in southeastern Australia," Annals of Applied Biology, v.157, 2010, p. 13-24.	32	Epidemiology	Virus-vector interactions	Environmental virology	Crop/Model+Wild	Many	Annual	Crop
Xu, P.; Chen, F.; Mannas, J. P.; Feldman, T.; Sumner, L. W.; Roossinck, M. J.; . "Virus infection improves drought tolerance. (vol 180, pg 911, 2008)," New Phytologist, v.184, 2009, p. 275-275.	65	Virus effects on host traits	Environmental virology		Crop/Model+Wild	Many	Annual	Crop
Lecoq, H; Fabre, F; Joannon, B; Wipf-Scheibel, C; Chandeysson, C; Schoeny, A; Desbiez, C. "Search for factors involved in the rapid shift in Watermelon mosaic virus (WMV) populations in South-eastern France," VIRUS RESEARCH, v.159, 2011, p. 115.	68	Virus evolution	Epidemiology		Crop/Model+Wild	Many	Both	Crop
Pagan, I.; Fraile, A.; Fernandez-Fueyo, E.; Montes, N.; Alonso-Blanco, C.; Garcia-Arenal, F.; . "Arabidopsis thaliana as a model for the study of plant-virus co-evolution," Philosophical Transactions of the Royal Society B-Biological Sciences, v.365, 2010, p. 1983-1995.	27	Virus effects on host traits	Virus evolution		Crop/Model+Wild	Brassicaceae	Annual	Crop
Fargette, D; Pinel-Galzi, A; Sereme, D; Lacombe, S; Hebrard, E; Traore, O; Konate, G. "Diversification of Rice yellow mottle virus and related viruses spans the history of agriculture from the Neolithic to the present," PLOS PATHOGENS, v.4, 2008.	16	Virus evolution			Crop/Model+Wild	Poaceae	Both	Crop
Harkins, G. W.; Delport, W.; Duffy, S.; Wood, N.; Monjane, A. L.; Owor, B. E.; Donaldson, L.; Saumtally, S.; Triton, G.; Briddon, R. W.; Shepherd, D. N.; Rybicki, E. P.; Martin, D. P.; Varsani, A.; . "Experimental evidence indicating that mastreviruses probably did not co-diverge with their hosts," Virology Journal, v.6, 2009, p.	40	Virus evolution			Crop/Model+Wild	Poaceae	Both	Crop
Harkins, G. W.; Martin, D. P.; Duffy, S.; Monjane, A. L.; N.; Windram, O. P.; Owor, B. E.; Donaldson, L.; van Antwerpen, T.; Sayed, R. A.; Flett, B.; Ramusi, M.; Rybicki, E. P.; Peterschmitt, M.; Varsani, A.; . "Dating the origins of the maize-adapted strain of maize streak virus, MSV-A," Journal of General Virology, v.90, 2009, p. 3066-3074.	41	Virus evolution			Crop/Model+Wild	Poaceae	Annual	Crop
Nawaz-Ul-Rehman, M. S.; Mansoor, S.; Briddon, R. W.; Fauquet, C. M.; . "Maintenance of an Old World Betasatellite by a New World Helper Begomovirus and Possible Rapid Adaptation of the Betasatellite," Journal of Virology, v.83, 2009, p. 9347-9355.	53	Virus evolution			Crop/Model+Wild	Malvaceae	Both	Crop
Jeger, MJ; van den Bosch, F; Madden, LV. "Modelling virus- and host-limitation in vectored plant disease epidemics," VIRUS RESEARCH, v.159, 2011, p. 215.	77	Theoretical	Epidemiology		Not available
Jeger, MJ; Chen, Z; Powell, G; Hodge, S; van den Bosch, F. "Interactions in a host plant-virus-vector-parasitoid system: Modelling the consequences for virus transmission and disease dynamics," VIRUS RESEARCH, v.159, 2011, p. 183.	74	Theoretical	Virus-vector interactions		Not available
Duffy, S.; Holmes, E. C.; . "Validation of high rates of nucleotide substitution in geminiviruses: phylogenetic evidence from East African cassava mosaic viruses," Journal of General Virology, v.90, 2009, p. 1539-1547.	39	Virus evolution			Not available
Seabloom, E. W.; Borer, E. T.; Jolles, A.; Mitchell, C. E.; . "Direct and indirect effects of viral pathogens and the environment on invasive grass fecundity in Pacific Coast grasslands," Journal of Ecology (Oxford), v.97, 2009, p. 1264-1273.	8	Virus effects on host traits	Epidemiology	Environmental virology	Wild	Poaceae	Annual	Crop
Seabloom, E. W.; Borer, E. T.; Mitchell, C. E.; Power, A. G.; . "Viral diversity and prevalence gradients in North American Pacific Coast grasslands," Ecology, v.91, 2010, p. 721-732.	31	Epidemiology	Virus evolution	Environmental virology	Wild	Poaceae	Both	Crop
Borer, E. T.; Seabloom, E. W.; Mitchell, C. E.; Power, A. G.; . "Local context drives infection of grasses by vector-borne generalist viruses," Ecology Letters, v.13, 2010, p. 810-818.	21	Epidemiology	Environmental virology		Wild	Poaceae	Both	Crop
Borer, E. T.; Mitchell, C. E.; Power, A. G.; Seabloom, E. W.; . "Consumers indirectly increase infection risk in grassland food webs," Proceedings of the National Academy of Sciences of the United States of America, v.106, 2009, p. 503-506.	37	Epidemiology	Environmental virology		Wild	Poaceae	Annual	Crop
Eid, S.; K.L. Druffel; D. Saar; H.R. Pappu; . "Incidence and Diversity of caulimoviruses in wild Dahlia Species from the Mexican Highlands and Cultivated Dahlias in the US," Phytopathology, v.98, 2008, p. S50.	10	Virus discovery	Epidemiology		Wild	Asteraceae	Perennial	Both
Borer, E. T.; Adams, V. T.; Engler, G. A.; Adams, A. L.; Schumann, C. B.; Seabloom, E. W.; . "Aphid fecundity and grassland invasion: invader life history is the key," Ecological Applications, v.19, 2009, p. 1187-1196.	36	Virus-vector interactions	Epidemiology		Wild	Poaceae	Both	Crop
Peter, K. A.; Gildow, F.; Palukaitis, P.; Gray, S. M.; . "The C Terminus of the Polerovirus P5 Readthrough Domain Limits Virus Infection to the Phloem," Journal of Virology, v.83, 2009, p. 5419-5429.	55	Virus description	Functional genomics		Wild	Solanaceae	Annual	Crop
Melcher, U; Muthukumar, V; Wiley, GB; Min, BE; Palmer, MW; Verchot-Lubicz, J; Ali, A; Nelson, RS; Roe, BA; Thapa, V; Pierce, ML. "Evidence for novel viruses by analysis of nucleic acids in virus-like particle fractions from Ambrosia psilostachya," JOURNAL OF VIROLOGICAL METHODS, v.152, 2008, p. 49.	1	Virus discovery	Methods		Wild	Asteraceae	Both	Wild
Pallett, Denise W.; Ho, Thien; Cooper, Ian; Wang, Hui; . "Detection of Cereal yellow dwarf virus using small interfering RNAs and enhanced infection rate with Cocksfoot streak virus in wild cocksfoot grass (Dactylis glomerata)," Journal of Virological Methods, v.168, 2010, p. 223-227.	5	Virus discovery	Methods		Wild	Poaceae	Perennial	Wild
Cervantes, FA; Alvarez, JM. "Within plant distribution of Potato Virus Y in hairy nightshade (Solanum sarrachoides): An inoculum source affecting PVY aphid transmission," VIRUS RESEARCH, v.159, 2011, p. 194.	9	Virus-vector interactions	Virus effects on host traits		Wild	Solanaceae	Annual	Crop
Seabloom, E. W.; Hosseini, P. R.; Power, A. G.; Borer, E. T.; . "Diversity and composition of viral communities: coinfection of barley and cereal yellow dwarf viruses in California grasslands," American Naturalist, v.173, 2009, p. E79-E98.	57	Epidemiology	Virus evolution		Wild	Poaceae	Perennial	Crop
Overholt, W. A.; Markle, L.; Rosskopf, E.; Manrique, V.; Albano, J.; Cave, E.; Adkins, S.; . "The interactions of tropical soda apple mosaic tobamovirus and Gratiana boliviana (Coleoptera: Chrysomelidae), an introduced biological control agent of tropical soda apple (Solanum viarum)," Biological Control, v.48, 2009, p. 294-300.	7	Virus effects on host traits	Virus-vector interactions		Wild	Solanaceae	Perennial	Wild
Cronin, J. P.; Welsh, M. E.; Dekkers, M. G.; Abercrombie, S. T.; Mitchell, C. E.; . "Host physiological phenotype explains pathogen reservoir potential," Ecology Letters, v.13, 2010, p. 1221-1232.	22	Virus effects on host traits	Virus-vector interactions		Wild	Poaceae	Both	Crop
Muthukumar, V.; Melcher, U.; Pierce, M.L.; Wiley, G.B.; Roe, B.A.; Palmer, M. W.; Thapa, V.; Ali, A.; T. Ding; . "Non-cultivated plants of the Tallgrass Prairie Preserve of northeastern Oklahoma frequently contain virus-like sequences in particulate fractions.," Virus Res., v.in pres, 2008, p. in press.	2	Virus discovery			Wild	Many	Both	Wild
Eid, S.; Saar, D. E.; Druffel, K. L.; Pappu, H. R.; . "Plant pararetroviral sequences in wild Dahlia species in their natural habitats in Mexican mountain ranges," Plant Pathology, v.60, 2011, p. 378-383.	3	Virus discovery			Wild	Asteraceae	Perennial	Wild
Pagán, I., Betancourt, M., de Miguel, J., Piñero, D., Fraile, A., & García-Arenal, F. (2010). Genomic and biological characterization of chiltepín yellow mosaic virus, a new tymovirus infecting Capsicum annuum var. aviculare in Mexico. Archives of Virology, 155(5), 675–684. https://doi.org/10.1007/s00705-010-0639-7	4	Virus discovery			Wild	Solanaceae	Perennial	Wild
Roossinck, M. J.; Saha, P.; Wiley, G. B.; Quan, J.; White, J. D.; Lai, H.; Chavarria, F.; Shen, G. A.; Roe, B. A.; . "Ecogenomics: using massively parallel pyrosequencing to understand virus ecology," Molecular Ecology, v.19, 2010, p. 81-88.	6	Virus discovery			Wild	Many	Both	Both
Li, W.; Lewandowski, D. J.; Hilf, M. E.; Adkins, S.; . "Identification of domains of the Tomato spotted wilt virus NSm protein involved in tubule formation, movement and symptomatology," Virology, v.390, 2009, p. 110-121.	47	Virus description	Functional genomics
Sivakumar, S., Wang, Z., Harrison, R. L., Liu, S., Miller, W. A., & Bonning, B. C. (2009). Baculovirus-expressed virus-like particles of Pea enation mosaic virus vary in size and encapsidate baculovirus mRNAs. Virus Research, 139(1), 54–63. https://doi.org/10.1016/j.virusres.2008.10.002	58	Virus description	Functional genomics
Wang, Z. H.; Treder, K.; Miller, W. A.; . "Structure of a Viral Cap-independent Translation Element That Functions via High Affinity Binding to the eIF4E Subunit of eIF4F," Journal of Biological Chemistry, v.284, 2009, p. 14189-142.	60	Virus description	Functional genomics
Bosque-Pérez, N.A.; E.S. Jiménez-Martínez; K.J. Medina-Ortega; E. Ngumbi; S.D. Eigenbrode; . "Barley yellow dwarf epidemiology as influenced by aphid vectors and transgenic disease resistance.," Journal of Plant Pathology, v.90, 2008, p. S2:34.	15	Conference abstract
Mello, A. F.; Olarte, R.; Gray, S. M.; Perry, K. L.; . "Transmission efficiency of Potato virus Y strains PVYO and PVYN-Wi by five aphid species," Phytopathology, v.99, 2009, p. S83-S83.	50	Conference abstract
Turechek, W. W.; Adkins, S.; Kousik, C. S.; Webster, C. G.; Stansly, P. A.; Roberts, P. D.; . "Epidemiological analysis of multi-virus infections of watermelon in experimental fields in Southwest Florida," Phytopathology, v.99, 2009, p. S131-S131.	59	Conference abstract
Webb, S.; Roberts, P. D.; Stansly, P. A.; Adkins, S.; Turecheck, W. W.; Kousik, C. S.; . "Managing whitefly vectors of three cucurbit viruses new to Florida," Phytopathology, v.99, 2009, p. S171-S171.	61	Conference abstract
Webster, C. G.; Kousik, C. S.; Turechek, W. W.; Webb, S. E.; Adkins, S.; . "Symptoms and distribution of Squash vein yellowing virus in vining cucurbits," Phytopathology, v.99, 2009, p. S139-S139.	62	Conference abstract
Whitworth, J. L.; Gray, S. M.; Karasev, A. V.; Lorenzen, J. H.; . "Tuber symptoms are induced in potato by a range of Potato virus Y strains," Phytopathology, v.99, 2009, p. S141-S141.	64	Conference abstract
Coutts, BA; Kehoe, MA; Jones, RAC. "Minimising losses caused by Zucchini yellow mosaic virus in vegetable cucurbit crops in tropical, sub-tropical and Mediterranean environments through cultural methods and host resistance," VIRUS RESEARCH, v.159, 2011, p. 141.	71	Host resistance
Al Abdallat, A. M.; Al Debei, H. S.; Asmar, H.; Misbeh, S.; Quraan, A.; Kvarnheden, A.; . "An efficient in vitro-inoculation method for Tomato yellow leaf curl virus," Virology Journal, v.7, 2010.	19	Methods
Jones, R. A. C.; . "Plant virus emergence and evolution: origins, new encounter scenarios, factors driving emergence, effects of changing world conditions, and prospects for control," Virus Res., v.in pres, 2009.	13	Review paper
Malmstrom ,C. M.; Valerie T. Eviner; Andrew M. Jarosz; Ulrich Melcher; Abbie Schrotenboer; . "Plant Pathogens in Nature: expanding research opportunities in molecular plant pathology," Molec. Plant Pathol., v.submitt, 2009.	14	Review paper
Roos, J.; Hopkins, R.; Kvarnheden, A.; Dixelius, C.; . "The impact of global warming on plant diseases and insect vectors in Sweden," European Journal of Plant Pathology, v.129, 2011, p. 9-19.	17	Review paper
Alexander, H. M.; . "Disease in Natural Plant Populations, Communities, and Ecosystems: Insights into Ecological and Evolutionary Processes," Plant Disease, v.94, 2010, p. 492-503.	20	Review paper
Gray, S.; De Boer, S.; Lorenzen, J.; Karasev, A.; Whitworth, J.; Nolte, P.; Singh, R.; Boucher, A.; Xu, H. M.; . "Potato virus Y: An Evolving Concern for Potato Crops in the United States and Canada," Plant Disease, v.94, 2010, p. 1384-1397.	24	Review paper
Roossinck, M. J.; . "Lifestyles of plant viruses," Philosophical Transactions of the Royal Society B-Biological Sciences, v.365, 2010, p. 1899-1905.	29	Review paper
Santala, J.; Samuilova, O.; Hannukkala, A.; Latvala, S.; Kortemaa, H.; Beuch, U.; Kvarnheden, A.; Persson, P.; Topp, K.; Orstad, K.; Spetz, C.; Nielsen, S. L.; Kirk, H. G.; Budziszewska, M.; Wieczorek, P.; Obrepalska-Steplowska, A.; Pospieszny, H., et al.. "Detection, distribution and control of Potato mop-top virus, a soil-borne virus, in northern Europe," Annals of Applied Biology, v.157, 2010,…	30	Review paper
Blumenthal, D.; Mitchell, C. E.; Pysek, P.; Jarosik, V.; . "Synergy between pathogen release and resource availability in plant invasion," Proceedings of the National Academy of Sciences of the United States of America, v.106, 2009, p. 7899-7904.	35	Review paper
Cheatham, M. R.; Rouse, M. N.; Esker, P. D.; Ignacio, S.; Pradel, W.; Raymundo, R.; Sparks, A. H.; Forbes, G. A.; Gordon, T. R.; Garrett, K. A.; . "Beyond Yield: Plant Disease in the Context of Ecosystem Services," Phytopathology, v.99, 2009, p. 1228-1236.	38	Review paper
Le Gall, O.; Sanfacon, H.; Ikegami, M.; Iwanami, T.; Jones, T.; Karasev, A.; Lehto, K.; Wellink, J.; Wetzel, T.; Yoshikawa, N.; . "Cheravirus and Sadwavirus: two unassigned genera of plant positive-sense single-stranded RNA viruses formerly considered atypical members of the genus Nepovirus (family Comoviridae) (vol 152, pg 1767, 2007)," Archives of Virology, v.154, 2009, p. 1019-1019.	46	Review paper
Nawaz-Ul-Rehman, M. S.; Fauquet, C. M.; . "Evolution of geminiviruses and their satellites," Febs Letters, v.583, 2009, p. 1825-1832.	52	Review paper
Patil, B. L.; Fauquet, C. M.; . "Cassava mosaic geminiviruses: actual knowledge and perspectives," Molecular Plant Pathology, v.10, 2009, p. 685-701.	54	Review paper
Sanfancon, H.; Wellink, J.; Le Gall, O.; Karasev, A.; van der Vlugt, R.; Wetzel, T.; . "Secoviridae: a proposed family of plant viruses within the order Picornavirales that combines the families Sequiviridae and Comoviridae, the unassigned genera Cheravirus and Sadwavirus, and the proposed genus Torradovirus," Archives of Virology, v.154, 2009, p. 899-907.	56	Review paper
Malmstrom, CM; Melcher, U; Bosque-Perez, NA. "The expanding field of plant virus ecology: Historical foundations, knowledge gaps, and research directions," VIRUS RESEARCH, v.159, 2011, p. 84.	66	Review paper
Adkins, S; Webster, CG; Kousik, CS; Webb, SE; Roberts, PD; Stansly, PA; Turechek, WW. "Ecology and management of whitefly-transmitted viruses of vegetable crops in Florida," VIRUS RESEARCH, v.159, 2011, p. 110.	67	Review paper
Legg, JP; Jeremiah, SC; Obiero, HM; Maruthi, MN; Ndyetabula, I; Okao-Okuja, G; Bouwmeester, H; Bigirimana, S; Tata-Hangy, W; Gashaka, G; Mkamilo, G; Alicai, T; Kumar, PL. "Comparing the regional epidemiology of the cassava mosaic and cassava brown streak virus pandemics in Africa," VIRUS RESEARCH, v.159, 2011, p. 161.	72	Review paper
Bosque-Perez, NA; Eigenbrode, SD. "The influence of virus-induced changes in plants on aphid vectors: Insights from luteovirus pathosystems," VIRUS RESEARCH, v.159, 2011, p. 201.	75	Review paper

## Sheet: Product papers (cite precursor)
Supplementary Data Sheet 1: A full description of the research categories, as well as a complete list and categorization of the precursor papers, product papers, and detailed analysis of host characteristics
Precursor paper citation	Precursor paper code	Product paper citation	Product paper code	Research area 1	Research area 2	Research area 3	Host domestication status	Virus characteristics	Primary host family in study
Medina-Ortega, K. J.; sque-Perez, N. A.; Ngumbi, E.; Jimenez-Martinez, E. S.; Eigenbrode, S. D.; . "Rhopalosiphum padi (Hemiptera: Aphididae) responses to volatile cues from Barley yellow dwarf virus-infected wheat," Environmental Entomology, v.38, 2009, p. 836-845.	49	Laney, A. G., Chen, P., & Korth, K. L. (2018). Interactive effects of aphid feeding and virus infection on host gene expression and volatile compounds in salt-stressed soybean, Glycine max (L.) Merr. Arthropod-Plant Interactions, 12(3), 401–413. https://doi.org/10.1007/s11829-017-9590-9	Laney 2018	Environmental virology	Virus effects on host traits	Virus-vector interactions	Crop	Crop	Fabaceae
Xu, P.; Chen, F.; Mannas, J. P.; Feldman, T.; Sumner, L. W.; Roossinck, M. J.; . "Virus infection improves drought tolerance. (vol 180, pg 911, 2008)," New Phytologist, v.184, 2009, p. 275-275.	65	Silva, R.G., Vasconcelos, I.M., Martins, T.F., Varela, A.L., Souza, P.F., Lobo, A.K., Silva, F.D., Silveira, J.A. and Oliveira, J.T., 2016. Drought increases cowpea (Vigna unguiculata [L.] Walp.) susceptibility to cowpea severe mosaic virus (CPSMV) at early stage of infection. Plant Physiology and Biochemistry, 109, pp.91-102.	Silva 2016	Environmental virology	Virus effects on host traits		Crop	Crop	Fabaceae
Trebicki, P.; Harding, R. M.; Rodoni, B.; Baxter, G.; Powell, K. S.; . "Vectors and alternative hosts of Tobacco yellow dwarf virus in southeastern Australia," Annals of Applied Biology, v.157, 2010, p. 13-24.	32	Trębicki, P., Nancarrow, N., Bosque-Pérez, N.A., Rodoni, B., Aftab, M., Freeman, A., Yen, A. and Fitzgerald, G.J., 2017. Virus incidence in wheat increases under elevated CO2: A 4-year study of yellow dwarf viruses from a free air carbon dioxide facility. Virus research, 241, pp.137-144.	Trebicki 2017	Environmental virology	Epidemiology		Crop	Crop	Poaceae
Roossinck, M. J.; Saha, P.; Wiley, G. B.; Quan, J.; White, J. D.; Lai, H.; Chavarria, F.; Shen, G. A.; Roe, B. A.; . "Ecogenomics: using massively parallel pyrosequencing to understand virus ecology," Molecular Ecology, v.19, 2010, p. 81-88.	6	Lacroix, Christelle, Eric W. Seabloom, and Elizabeth T. Borer. "Environmental nutrient supply directly alters plant traits but indirectly determines virus growth rate." Frontiers in microbiology 8 (2017): 2116.	Lacroix 2017	Environmental virology	Virus effects on host traits		Crop	Crop	Poaceae
Cronin, J. P.; Welsh, M. E.; Dekkers, M. G.; Abercrombie, S. T.; Mitchell, C. E.; . "Host physiological phenotype explains pathogen reservoir potential," Ecology Letters, v.13, 2010, p. 1221-1232.	22	Borer, E. T., Seabloom, E. W., Mitchell, C. E., & Cronin, J. P. (2014). Multiple nutrients and herbivores interact to govern diversity, productivity, composition, and infection in a successional grassland. Oikos, 123(2), 214–224. https://doi.org/10.1111/j.1600-0706.2013.00680.x	Borer 2014	Environmental virology	Epidemiology		Wild	Crop	Poaceae
Borer, E. T.; Adams, V. T.; Engler, G. A.; Adams, A. L.; Schumann, C. B.; Seabloom, E. W.; . "Aphid fecundity and grassland invasion: invader life history is the key," Ecological Applications, v.19, 2009, p. 1187-1196.	36	Borer, E.T., Seabloom, E.W., Mitchell, C.E. and Power, A.G., 2010. Local context drives infection of grasses by vector‐borne generalist viruses. Ecology Letters, 13(7), pp.810-818.	Borer 2010	Environmental virology	Epidemiology		Wild	Crop	Poaceae
Borer, E. T.; Adams, V. T.; Engler, G. A.; Adams, A. L.; Schumann, C. B.; Seabloom, E. W.; . "Aphid fecundity and grassland invasion: invader life history is the key," Ecological Applications, v.19, 2009, p. 1187-1196.	36	Rúa, M.A., McCulley, R.L. and Mitchell, C.E., 2014. Climate drivers, host identity and fungal endophyte infection determine virus prevalence in a grassland ecosystem. Journal of Ecology, 102(3), pp.690-699.	Rua 2014	Environmental virology	Epidemiology		Wild	Crop	Poaceae
Cronin, J. P.; Welsh, M. E.; Dekkers, M. G.; Abercrombie, S. T.; Mitchell, C. E.; . "Host physiological phenotype explains pathogen reservoir potential," Ecology Letters, v.13, 2010, p. 1221-1232.	22	Welsh, M. E., Cronin, J. P., & Mitchell, C. E. (2016). The role of habitat filtering in the leaf economics spectrum and plant susceptibility to pathogen infection. Journal of Ecology, 104(6), 1768–1777. https://doi.org/10.1111/1365-2745.12632	Welsh 2016	Environmental virology			Wild	Crop	Poaceae
Pagán, I., Betancourt, M., de Miguel, J., Piñero, D., Fraile, A., & García-Arenal, F. (2010). Genomic and biological characterization of chiltepín yellow mosaic virus, a new tymovirus infecting Capsicum annuum var. aviculare in Mexico. Archives of Virology, 155(5), 675–684. https://doi.org/10.1007/s00705-010-0639-7	4	Rodríguez-Nevado, Cristina, Nuria Montes, and Israel Pagán. "Ecological Factors Affecting Infection Risk and Population Genetic Diversity of a Novel Potyvirus in Its Native Wild Ecosystem." Frontiers in plant science 8 (2017): 1958.	Rodriguez-Nevado 2017	Environmental virology	Virus evolution	Environmental virology	Wild	Wild	Solanaceae
Pagan, I.; Fraile, A.; Fernandez-Fueyo, E.; Montes, N.; Alonso-Blanco, C.; Garcia-Arenal, F.; . "Arabidopsis thaliana as a model for the study of plant-virus co-evolution," Philosophical Transactions of the Royal Society B-Biological Sciences, v.365, 2010, p. 1983-1995.	27	Alfaro-Fernández, A., Serrano, A., Tornos, T., del Carmen Cebrián, M., del Carmen Córdoba-Sellés, M., Jordá, C., & Font, M. I. (2016). Turnip yellow mosaic virus in Chinese cabbage in Spain: commercial seed transmission and molecular characterisation. European Journal of Plant Pathology, 146(2), 433–442.	Alfaro-Fernandez 2016	Epidemiology			Crop	Crop	Brassicaceae
Duffy, S.; Holmes, E. C.; . "Validation of high rates of nucleotide substitution in geminiviruses: phylogenetic evidence from East African cassava mosaic viruses," Journal of General Virology, v.90, 2009, p. 1539-1547.	39	Rao, L.X., Guo, Y., Zhang, L.L., Zhou, X.P., Hong, J. and Wu, J.X., 2017. Genetic variation and population structure of Cucumber green mottle mosaic virus. Archives of virology, 162(5), pp.1159-1168.	Rao 2017	Epidemiology	Virus evolution		Crop	Crop	Cucurbitaceae
Lecoq, H; Fabre, F; Joannon, B; Wipf-Scheibel, C; Chandeysson, C; Schoeny, A; Desbiez, C. "Search for factors involved in the rapid shift in Watermelon mosaic virus (WMV) populations in South-eastern France," VIRUS RESEARCH, v.159, 2011, p. 115.	68	Schoeny, A., Desbiez, C., Millot, P., Wipf-Scheibel, C., Nozeran, K., Gognalons, P., Lecoq, H. and Boissot, N., 2017. Impact of Vat resistance in melon on viral epidemics and genetic structure of virus populations. Virus research, 241, pp.105-115.	Schoeny 2017	Epidemiology	Virus-vector interactions		Crop	Crop	Cucurbitaceae
Adkins, S.; Polston, J. E.; Turechek, W. W.; . "Cucurbit leaf crumple virus Identified in Common Bean in Florida," Plant Disease, v.93, 2009.	34	Turechek, W.W., Kousik, C.S. and Adkins, S., 2010. Distribution of four viruses in single and mixed infections within infected watermelon plants in Florida. Phytopathology, 100(11), pp.1194-1203.	Turechek 2010	Epidemiology			Crop	Crop	Cucurbitaceae
Adkins, S.; Polston, J. E.; Turechek, W. W.; . "Cucurbit leaf crumple virus Identified in Common Bean in Florida," Plant Disease, v.93, 2009.	34	Turechek, W.W., Roberts, P.D., Stansly, P.A., Webster, C.G., Kousik, C.S. and Adkins, S., 2014. Spatial and Temporal Analysis of Squash vein yellowing virus Infections in Watermelon. Plant Disease, 98(12), pp.1671-1680.	Turechek 2014	Epidemiology			Crop	Crop	Cucurbitaceae
Seabloom, E. W.; Borer, E. T.; Jolles, A.; Mitchell, C. E.; . "Direct and indirect effects of viral pathogens and the environment on invasive grass fecundity in Pacific Coast grasslands," Journal of Ecology (Oxford), v.97, 2009, p. 1264-1273.	8	Lacroix, C., Seabloom, E. W., & Borer, E. T. (2014). Environmental nutrient supply alters prevalence and weakens competitive interactions among coinfecting viruses. The New Phytologist, 204(2), 424–433.	Lacroix 2014A	Epidemiology	Environmental virology		Crop	Crop	Poaceae
Trebicki, P.; Harding, R. M.; Rodoni, B.; Baxter, G.; Powell, K. S.; . "Vectors and alternative hosts of Tobacco yellow dwarf virus in southeastern Australia," Annals of Applied Biology, v.157, 2010, p. 13-24.	32	Nancarrow, N., Aftab, M., Freeman, A., Rodoni, B., Hollaway, G. and Trębicki, P., 2018. Prevalence and Incidence of Yellow Dwarf Viruses Across a Climatic Gradient: A Four-Year Field Study in Southeastern Australia. Plant disease, pp.PDIS-01.	Nancarrow 2018	Epidemiology	Environmental virology		Crop	Crop	Poaceae
Muthukumar, V.; Melcher, U.; Pierce, M.L.; Wiley, G.B.; Roe, B.A.; Palmer, M. W.; Thapa, V.; Ali, A.; T. Ding; . "Non-cultivated plants of the Tallgrass Prairie Preserve of northeastern Oklahoma frequently contain virus-like sequences in particulate fractions.," Virus Res., v.in pres, 2008, p. in press.	2	Filloux, Denis, Emmanuel Fernandez, Jack C. Comstock, Dimitre Mollov, Philippe Roumagnac, and Philippe Rott. "Viral metagenomic-based screening of sugarcane from Florida reveals occurrence of six sugarcane-infecting viruses and high prevalence of Sugarcane yellow leaf virus." Plant disease(2018): PDIS-04.	Filloux 2018	Epidemiology	Virus discovery		Crop	Both	Poaceae
Roossinck, M. J.; Saha, P.; Wiley, G. B.; Quan, J.; White, J. D.; Lai, H.; Chavarria, F.; Shen, G. A.; Roe, B. A.; . "Ecogenomics: using massively parallel pyrosequencing to understand virus ecology," Molecular Ecology, v.19, 2010, p. 81-88.	6	Okada, Ryo, Eri Kiyota, Sead Sabanadzovic, Hiromitsu Moriyama, Toshiyuki Fukuhara, Prasenjit Saha, Marilyn J. Roossinck, Ake Severin, and Rodrigo A. Valverde. "Bell pepper endornavirus: molecular and biological properties, and occurrence in the genus Capsicum." Journal of General Virology 92, no. 11 (2011): 2664-2673.	Okada 2011	Epidemiology	Virus discovery		Crop	Crop	Solanaceae
Harkins, G. W.; Martin, D. P.; Duffy, S.; Monjane, A. L.; N.; Windram, O. P.; Owor, B. E.; Donaldson, L.; van Antwerpen, T.; Sayed, R. A.; Flett, B.; Ramusi, M.; Rybicki, E. P.; Peterschmitt, M.; Varsani, A.; . "Dating the origins of the maize-adapted strain of maize streak virus, MSV-A," Journal of General Virology, v.90, 2009, p. 3066-3074.	41	Belabess, Z., Dallot, S., El-Montaser, S., Granier, M., Majde, M., Tahiri, A., Blenzar, A., Urbino, C. and Peterschmitt, M., 2015. Monitoring the dynamics of emergence of a non-canonical recombinant of Tomato yellow leaf curl virus and displacement of its parental viruses in tomato. Virology, 486, pp.291-306.	Belabess 2015	Epidemiology	Virus evolution		Crop	Crop	Solanaceae
Hu, X. J.; Meacham, T.; Ewing, L.; Gray, S. M.; Karasev, A. V.; . "A novel recombinant strain of Potato virus Y suggests a new viral genetic determinant of vein necrosis in tobacco," Virus Research, v.143, 2009, p. 68-76.	42	Ogawa, T., Nakagawa, A., Hataya, T. and Ohshima, K., 2012. The genetic structure of populations of Potato virus Y in Japan; based on the analysis of 20 full genomic sequences. Journal of Phytopathology, 160(11-12), pp.661-673.	Ogawa 2012	Epidemiology	Virus evolution		Crop	Crop	Solanaceae
Werner, B. J.; Mowry, T. M.; Bosque-Perez, N. A.; Ding, H. J.; Eigenbrode, S. D.; . "Changes in green peach aphid responses to potato leafroll virus-induced volatiles emitted during disease progression," Environmental Entomology, v.38, 2009, p. 1429-1438.	63	Mondal, S., Wenninger, E.J., Hutchinson, P.J., Whitworth, J.L., Shrestha, D., Eigenbrode, S.D., Bosque-Pérez, N.A. and Snyder, W.E., 2017. Responses of Aphid Vectors of Potato leaf roll virus to Potato Varieties. Plant Disease, 101(10), pp.1812-1818.	Mondal 2017A	Epidemiology	Virus-vector interactions		Crop	Crop	Solanaceae
Medina-Ortega, K. J.; sque-Perez, N. A.; Ngumbi, E.; Jimenez-Martinez, E. S.; Eigenbrode, S. D.; . "Rhopalosiphum padi (Hemiptera: Aphididae) responses to volatile cues from Barley yellow dwarf virus-infected wheat," Environmental Entomology, v.38, 2009, p. 836-845.	49	Boquel, S., Zhang, J. and Nie, X., 2017. How Long can Rogued Potato Plants Left in the Field Be a Source of Potato Virus Y for Aphids?. American journal of potato research, 94(1), pp.81-87.	Boquel 2017	Epidemiology			Crop	Crop	Solanaceae
Muthukumar, V.; Melcher, U.; Pierce, M.L.; Wiley, G.B.; Roe, B.A.; Palmer, M. W.; Thapa, V.; Ali, A.; T. Ding; . "Non-cultivated plants of the Tallgrass Prairie Preserve of northeastern Oklahoma frequently contain virus-like sequences in particulate fractions.," Virus Res., v.in pres, 2008, p. in press.	2	Tugume, A. K., Mukasa, S. B., & Valkonen, J. P. T. (2016). Mixed infections of four viruses, the incidence and phylogenetic relationships of Sweet potato chlorotic fleck virus (Betaflexiviridae) isolates in wild species and sweetpotatoes in Uganda and evidence of distinct isolates in East Africa. PLoS ONE, 11(12), 1–27.	Tugume 2016	Epidemiology	Virus evolution		Crop/Model+Wild	Crop	Convolvulaceae
Joannon, B.; Lavigne, C.; Lecoq, H.; Desbiez, C.; . "Barriers to Gene Flow Between Emerging Populations of Watermelon mosaic virus in Southeastern France," Phytopathology, v.100, 2010, p. 1373-1379.	26	Lecoq, H., Fabre, F., Joannon, B., Wipf-Scheibel, C., Chandeysson, C., Schoeny, A. and Desbiez, C., 2011. Search for factors involved in the rapid shift in Watermelon mosaic virus (WMV) populations in South-eastern France. Virus research, 159(2), pp.115-123.	Lecoq 2011	Epidemiology	Virus-vector interactions		Crop/Model+Wild	Crop	Cucurbitaceae
Duffy, S.; Holmes, E. C.; . "Validation of high rates of nucleotide substitution in geminiviruses: phylogenetic evidence from East African cassava mosaic viruses," Journal of General Virology, v.90, 2009, p. 1539-1547.	39	Rocha, C.S., Castillo-Urquiza, G.P., Lima, A.T., Silva, F.N., Xavier, C.A., Hora-Júnior, B.T., Beserra-Júnior, J.E., Malta, A.W., Martin, D.P., Varsani, A. and Alfenas-Zerbini, P., 2013. Brazilian begomovirus populations are highly recombinant, rapidly evolving, and segregated based on geographical location. Journal of Virology, pp.JVI-00155.	Rocha 2013	Epidemiology	Virus evolution		Crop/Model+Wild	Both	Many
Lecoq, H; Fabre, F; Joannon, B; Wipf-Scheibel, C; Chandeysson, C; Schoeny, A; Desbiez, C. "Search for factors involved in the rapid shift in Watermelon mosaic virus (WMV) populations in South-eastern France," VIRUS RESEARCH, v.159, 2011, p. 115.	68	Lecoq, H., Wipf-Scheibel, C., Nozeran, K., Millot, P. and Desbiez, C., 2014. Comparative molecular epidemiology provides new insights into Zucchini yellow mosaic virus occurrence in France. Virus research, 186, pp.135-143.	Lecoq 2014	Epidemiology			Crop/Model+Wild	Crop	Many
Harkins, G. W.; Martin, D. P.; Duffy, S.; Monjane, A. L.; N.; Windram, O. P.; Owor, B. E.; Donaldson, L.; van Antwerpen, T.; Sayed, R. A.; Flett, B.; Ramusi, M.; Rybicki, E. P.; Peterschmitt, M.; Varsani, A.; . "Dating the origins of the maize-adapted strain of maize streak virus, MSV-A," Journal of General Virology, v.90, 2009, p. 3066-3074.	41	Oluwafemi, S., Kraberger, S., Shepherd, D.N., Martin, D.P. and Varsani, A., 2014. A high degree of African streak virus diversity within Nigerian maize fields includes a new mastrevirus from Axonopus compressus. Archives of virology, 159(10), pp.2765-2770.	Oluwafemi 2014	Epidemiology	Virus discovery		Crop/Model+Wild	Both	Poaceae
Fargette, D; Pinel-Galzi, A; Sereme, D; Lacombe, S; Hebrard, E; Traore, O; Konate, G. "Diversification of Rice yellow mottle virus and related viruses spans the history of agriculture from the Neolithic to the present," PLOS PATHOGENS, v.4, 2008.	16	Trovão, N.S., Baele, G., Vrancken, B., Bielejec, F., Suchard, M.A., Fargette, D. and Lemey, P., 2015. Host ecology determines the dispersal patterns of a plant virus. Virus evolution, 1(1).	Trovao 2015	Epidemiology	Virus evolution		Crop/Model+Wild	Crop	Poaceae
Cronin, J. P.; Welsh, M. E.; Dekkers, M. G.; Abercrombie, S. T.; Mitchell, C. E.; . "Host physiological phenotype explains pathogen reservoir potential," Ecology Letters, v.13, 2010, p. 1221-1232.	22	Svanella-Dumas, L., Candresse, T., Hullé, M., & Marais, A. (2013). Distribution of Barley yellow dwarf virus-PAV in the Sub-Antarctic Kerguelen Islands and Characterization of Two New Luteovirus Species. PLoS ONE, 8(6). https://doi.org/10.1371/journal.pone.0067231	Svanella-Dumas 2013	Epidemiology	Virus evolution		Crop/Model+Wild	Both	Poaceae
Harkins, G. W.; Martin, D. P.; Duffy, S.; Monjane, A. L.; N.; Windram, O. P.; Owor, B. E.; Donaldson, L.; van Antwerpen, T.; Sayed, R. A.; Flett, B.; Ramusi, M.; Rybicki, E. P.; Peterschmitt, M.; Varsani, A.; . "Dating the origins of the maize-adapted strain of maize streak virus, MSV-A," Journal of General Virology, v.90, 2009, p. 3066-3074.	41	Pande, D., Madzokere, E., Hartnady, P., Kraberger, S., Hadfield, J., Rosario, K., Jäschke, A., Monjane, A.L., Owor, B.E., Dida, M.M. and Shepherd, D.N., 2017. The role of Kenya in the trans-african spread of maize streak virus strain a. Virus research, 232, pp.69-76.	Pande 2017	Epidemiology	Virus evolution		Crop/Model+Wild	Crop	Poaceae
Beilei Wu; Ulrich Melcher; Xingyi Guo; Xifeng Wang; Longjiang Fan; Guanghe Zhou; . "Assessment of codivergence of mastreviruses with their plant hosts," BMC Evolutionaty Biology, v.in pres, 2009.	12	Parizipour, M.G., Behjatnia, S.A.A., Afsharifar, A. and Izadpanah, K., 2016. Natural hosts and efficiency of leafhopper vector in transmission of wheat dwarf virus. Journal of plant pathology, pp.483-492.	Parizipour 2016	Epidemiology	Virus-vector interactions		Crop/Model+Wild	Crop	Poaceae
Roossinck, M. J.; Saha, P.; Wiley, G. B.; Quan, J.; White, J. D.; Lai, H.; Chavarria, F.; Shen, G. A.; Roe, B. A.; . "Ecogenomics: using massively parallel pyrosequencing to understand virus ecology," Molecular Ecology, v.19, 2010, p. 81-88.	6	Stewart, L. R., Rachele Teplier, J. C. Todd, M. W. Jones, B. J. Cassone, Saranga Wijeratne, Asela Wijeratne, and M. G. Redinbaugh. "Viruses in maize and johnsongrass in southern Ohio." Phytopathology 104, no. 12 (2014): 1360-1369.	Stewart 2014	Epidemiology			Crop/Model+Wild	Crop	Poaceae
Fargette, D; Pinel-Galzi, A; Sereme, D; Lacombe, S; Hebrard, E; Traore, O; Konate, G. "Diversification of Rice yellow mottle virus and related viruses spans the history of agriculture from the Neolithic to the present," PLOS PATHOGENS, v.4, 2008.	16	Rodelo-Urrego, M., García-Arenal, F. and Pagán, I., 2015. The effect of ecosystem biodiversity on virus genetic diversity depends on virus species: A study of chiltepin-infecting begomoviruses in Mexico. Virus evolution, 1(1).	Rodelo-Urrego 2015	Epidemiology	Virus evolution	Environmental virology	Crop/Model+Wild	Crop	Solanaceae
Duffy, S.; Holmes, E. C.; . "Validation of high rates of nucleotide substitution in geminiviruses: phylogenetic evidence from East African cassava mosaic viruses," Journal of General Virology, v.90, 2009, p. 1539-1547.	39	Rodelo‐Urrego, M., Pagán, I., González‐Jara, P., Betancourt, M., Moreno‐Letelier, A., Ayllón, M.A., Fraile, A., Piñero, D. and García‐Arenal, F., 2013. Landscape heterogeneity shapes host‐parasite interactions and results in apparent plant–virus codivergence. Molecular Ecology, 22(8), pp.2325-2340.	Rodelo-Urrego 2013	Epidemiology	Virus evolution	Environmental virology	Crop/Model+Wild	Crop	Solanaceae
Cronin, J. P.; Welsh, M. E.; Dekkers, M. G.; Abercrombie, S. T.; Mitchell, C. E.; . "Host physiological phenotype explains pathogen reservoir potential," Ecology Letters, v.13, 2010, p. 1221-1232.	22	Moreno-Perez, M. G., Pagan, I., Aragon-Caballero, L., Caceres, F., Fraile, A., & Garcia-Arenal, F. (2014). Ecological and Genetic Determinants of Pepino Mosaic Virus Emergence. Journal of Virology, 88(6), 3359–3368. https://doi.org/10.1128/JVI.02980-13	Moreno-Perez 2014	Epidemiology	Virus discovery		Crop/Model+Wild	Crop	Solanaceae
Duffy, S.; Holmes, E. C.; . "Validation of high rates of nucleotide substitution in geminiviruses: phylogenetic evidence from East African cassava mosaic viruses," Journal of General Virology, v.90, 2009, p. 1539-1547.	39	Perry, K.L., McLane, H., Hyder, M.Z., Dangl, G.S., Thompson, J.R. and Fuchs, M.F., 2016. Grapevine red blotch-associated virus is present in free-living Vitis spp. proximal to cultivated grapevines. Phytopathology, 106(6), pp.663-670.	Perry 2016	Epidemiology			Crop/Model+Wild	Crop	Vitaceae
Roossinck, M. J.; Saha, P.; Wiley, G. B.; Quan, J.; White, J. D.; Lai, H.; Chavarria, F.; Shen, G. A.; Roe, B. A.; . "Ecogenomics: using massively parallel pyrosequencing to understand virus ecology," Molecular Ecology, v.19, 2010, p. 81-88.	6	Kamitani, Mari, Atsushi J. Nagano, Mie N. Honjo, and Hiroshi Kudoh. "RNA-Seq reveals virus–virus and virus–plant interactions in nature." FEMS microbiology ecology 92, no. 11 (2016).	Kamitami 2016	Epidemiology	Virus discovery	Virus effects on host traits	Wild	Both	Brassicaceae
Borer, E. T.; Adams, V. T.; Engler, G. A.; Adams, A. L.; Schumann, C. B.; Seabloom, E. W.; . "Aphid fecundity and grassland invasion: invader life history is the key," Ecological Applications, v.19, 2009, p. 1187-1196.	36	Seabloom, E.W., Borer, E.T., Jolles, A. and Mitchell, C.E., 2009. Direct and indirect effects of viral pathogens and the environment on invasive grass fecundity in Pacific Coast grasslands. Journal of Ecology, 97(6), pp.1264-1273.	Seabloom 2009	Epidemiology	Virus effects on host traits	Environmental virology	Wild	Crop	Poaceae
Seabloom, E. W.; Borer, E. T.; Jolles, A.; Mitchell, C. E.; . "Direct and indirect effects of viral pathogens and the environment on invasive grass fecundity in Pacific Coast grasslands," Journal of Ecology (Oxford), v.97, 2009, p. 1264-1273.	8	Seabloom, E. W., Borer, E. T., Lacroix, C., Mitchell, C. E., & Power, A. G. (2013). Richness and Composition of Niche-Assembled Viral Pathogen Communities. PLoS ONE, 8(2), 1–9.	Seabloom 2013	Epidemiology	Virus-vector interactions	Environmental virology	Wild	Crop	Poaceae
Cronin, J. P.; Welsh, M. E.; Dekkers, M. G.; Abercrombie, S. T.; Mitchell, C. E.; . "Host physiological phenotype explains pathogen reservoir potential," Ecology Letters, v.13, 2010, p. 1221-1232.	22	Kendig, A. E., Borer, E. T., Mitchell, C. E., Power, A. G., & Seabloom, E. W. (2017). Characteristics and drivers of plant virus community spatial patterns in US west coast grasslands. Oikos, 126(9), 1281–1290. https://doi.org/10.1111/oik.04178	Kendig 2017	Epidemiology	Virus-vector interactions	Environmental virology	Wild	Wild	Poaceae
Cronin, J. P.; Welsh, M. E.; Dekkers, M. G.; Abercrombie, S. T.; Mitchell, C. E.; . "Host physiological phenotype explains pathogen reservoir potential," Ecology Letters, v.13, 2010, p. 1221-1232.	22	Lacroix, C., Jolles, A., Seabloom, E. W., Power, A. G., Mitchell, C. E., & Borer, E. T. (2014). Non-random biodiversity loss underlies predictable increases in viral disease prevalence. Journal of the Royal Society Interface, 11(92). https://doi.org/10.1098/rsif.2013.0947	Lacroix 2014B	Epidemiology	Environmental virology	Virus-vector interactions	Wild	Crop	Poaceae
Seabloom, E. W.; Borer, E. T.; Mitchell, C. E.; Power, A. G.; . "Viral diversity and prevalence gradients in North American Pacific Coast grasslands," Ecology, v.91, 2010, p. 721-732.	31	Moore, S.M. and Borer, E.T., 2012. The influence of host diversity and composition on epidemiological patterns at multiple spatial scales. Ecology, 93(5), pp.1095-1105.	Moore 2012	Epidemiology	Environmental virology		Wild	Crop	Poaceae
Muthukumar, V.; Melcher, U.; Pierce, M.L.; Wiley, G.B.; Roe, B.A.; Palmer, M. W.; Thapa, V.; Ali, A.; T. Ding; . "Non-cultivated plants of the Tallgrass Prairie Preserve of northeastern Oklahoma frequently contain virus-like sequences in particulate fractions.," Virus Res., v.in pres, 2008, p. in press.	2	Ingwell, L. L., and N. A. Bosque‐Pérez. "The invasive weed Ventenata dubia is a host of Barley yellow dwarf virus with implications for an endangered grassland habitat." Weed research 55, no. 1 (2015): 62-70.	Ingwell 2015A	Epidemiology	Virus effects on host traits		Wild	Crop	Poaceae
Roossinck, M. J.; Saha, P.; Wiley, G. B.; Quan, J.; White, J. D.; Lai, H.; Chavarria, F.; Shen, G. A.; Roe, B. A.; . "Ecogenomics: using massively parallel pyrosequencing to understand virus ecology," Molecular Ecology, v.19, 2010, p. 81-88.	6	Ingwell, Laura L., Robert Zemetra, Carol Mallory-Smith, and Nilsa A. Bosque-Pérez. "Arundo donax infection with Barley yellow dwarf virus has implications for biofuel production and non-managed habitats." biomass and bioenergy 66 (2014): 426-433.	Ingwell 2014	Epidemiology	Virus effects on host traits		Wild	Crop	Poaceae
Borer, E. T.; Adams, V. T.; Engler, G. A.; Adams, A. L.; Schumann, C. B.; Seabloom, E. W.; . "Aphid fecundity and grassland invasion: invader life history is the key," Ecological Applications, v.19, 2009, p. 1187-1196.	36	Bekele, B., Kumari, S., Ahmed, S., Fininsa, C., Yusuf, A. and Abraham, A., 2018. Non‐cultivated grass hosts of yellow dwarf viruses in Ethiopia and their epidemiological consequences on cultivated cereals. Journal of Phytopathology, 166(2), pp.103-115.	Bekele 2018	Epidemiology			Wild	Crop	Poaceae
Duffy, S.; Holmes, E. C.; . "Validation of high rates of nucleotide substitution in geminiviruses: phylogenetic evidence from East African cassava mosaic viruses," Journal of General Virology, v.90, 2009, p. 1539-1547.	39	Silva, S.J.C., Castillo‐Urquiza, G.P., Hora‐Júnior, B.T., Assunção, I.P., Lima, G.S.A., Pio‐Ribeiro, G., Mizubuti, E.S.G. and Zerbini, F.M., 2012. Species diversity, phylogeny and genetic variability of begomovirus populations infecting leguminous weeds in northeastern Brazil. Plant Pathology, 61(3), pp.457-467.	Silva 2012	Epidemiology			Wild	Both	Rutaceae
Roossinck, M. J.; Saha, P.; Wiley, G. B.; Quan, J.; White, J. D.; Lai, H.; Chavarria, F.; Shen, G. A.; Roe, B. A.; . "Ecogenomics: using massively parallel pyrosequencing to understand virus ecology," Molecular Ecology, v.19, 2010, p. 81-88.	6	Blouin, A. G., R. Biccheri, M. E. Khalifa, M. N. Pearson, C. Poggi Pollini, C. Hamiaux, D. Cohen, and C. Ratti. "Characterization of Actinidia virus 1, a new member of the family Closteroviridae encoding a thaumatin-like protein." Archives of virology 163, no. 1 (2018): 229-234.	Blouin 2018	Virus discovery			Crop	Wild	Actinideaceae
Duffy, S.; Holmes, E. C.; . "Validation of high rates of nucleotide substitution in geminiviruses: phylogenetic evidence from East African cassava mosaic viruses," Journal of General Virology, v.90, 2009, p. 1539-1547.	39	Sahu, A.K., Verma, R.K., Gaur, R.K. and Sanan-Mishra, N., 2018. Complexity and recombination analysis of novel begomovirus associated with Spinach yellow vein disease in India. Plant Gene, 13, pp.42-49.	Sahu 2018	Virus discovery			Crop	Crop	Amaranthaceae
Pallett, Denise W.; Ho, Thien; Cooper, Ian; Wang, Hui; . "Detection of Cereal yellow dwarf virus using small interfering RNAs and enhanced infection rate with Cocksfoot streak virus in wild cocksfoot grass (Dactylis glomerata)," Journal of Virological Methods, v.168, 2010, p. 223-227.	5	Kashif, M., S. Pietilä, K. Artola, R. A. C. Jones, A. K. Tugume, V. Mäkinen, and J. P. T. Valkonen. "Detection of viruses in sweetpotato from Honduras and Guatemala augmented by deep-sequencing of small-RNAs." Plant Disease 96, no. 10 (2012): 1430-1437.	Kashif 2012	Virus discovery			Crop	Crop	Convolvulaceae
Fargette, D; Pinel-Galzi, A; Sereme, D; Lacombe, S; Hebrard, E; Traore, O; Konate, G. "Diversification of Rice yellow mottle virus and related viruses spans the history of agriculture from the Neolithic to the present," PLOS PATHOGENS, v.4, 2008.	16	Desbiez, C., Wipf-Scheibel, C., Millot, P., Verdin, E., Dafalla, G. and Lecoq, H., 2017. New species in the papaya ringspot virus cluster: Insights into the evolution of the PRSV lineage. Virus research, 241, pp.88-94.	Desbiez 2017	Virus discovery	Virus evolution		Crop	Crop	Cucurbitaceae
Trebicki, P.; Harding, R. M.; Rodoni, B.; Baxter, G.; Powell, K. S.; . "Vectors and alternative hosts of Tobacco yellow dwarf virus in southeastern Australia," Annals of Applied Biology, v.157, 2010, p. 13-24.	32	Kraberger, S., Mumtaz, H., Claverie, S., Martin, D.P., Briddon, R.W. and Varsani, A., 2015. Identification of an Australian-like dicot-infecting mastrevirus in Pakistan. Archives of virology, 160(3), pp.825-830.	Kraberger 2015	Virus discovery			Crop	Crop	Fabaceae
Harkins, G. W.; Martin, D. P.; Duffy, S.; Monjane, A. L.; N.; Windram, O. P.; Owor, B. E.; Donaldson, L.; van Antwerpen, T.; Sayed, R. A.; Flett, B.; Ramusi, M.; Rybicki, E. P.; Peterschmitt, M.; Varsani, A.; . "Dating the origins of the maize-adapted strain of maize streak virus, MSV-A," Journal of General Virology, v.90, 2009, p. 3066-3074.	41	Hadfield, J., Thomas, J.E., Schwinghamer, M.W., Kraberger, S., Stainton, D., Dayaram, A., Parry, J.N., Pande, D., Martin, D.P. and Varsani, A., 2012. Molecular characterisation of dicot-infecting mastreviruses from Australia. Virus research, 166(1-2), pp.13-22.	Hadfield 2012	Virus discovery	Virus evolution		Crop	Crop	Many
Roossinck, M. J.; Saha, P.; Wiley, G. B.; Quan, J.; White, J. D.; Lai, H.; Chavarria, F.; Shen, G. A.; Roe, B. A.; . "Ecogenomics: using massively parallel pyrosequencing to understand virus ecology," Molecular Ecology, v.19, 2010, p. 81-88.	6	Khankhum, S., C. Escalante, E. Rodrigues de Souto, and R. A. Valverde. "Extraction and electrophoretic analysis of large dsRNAs from desiccated plant tissues infected with plant viruses and biotrophic fungi." European Journal of Plant Pathology 147, no. 2 (2017): 431-441.	Khankhum 2017	Virus discovery			Crop	Crop	Many
Xu, P.; Chen, F.; Mannas, J. P.; Feldman, T.; Sumner, L. W.; Roossinck, M. J.; . "Virus infection improves drought tolerance. (vol 180, pg 911, 2008)," New Phytologist, v.184, 2009, p. 275-275.	65	Martínez, R.T., de Almeida, M.M.S., Rodriguez, R., de Oliveira, A.S., Melo, F.L. and Resende, R.O., 2018. Identification and genome analysis of tomato chlorotic spot virus and dsRNA viruses from coinfected vegetables in the Dominican Republic by high-throughput sequencing. Virology journal, 15(1), p.24.	Martinez 2018	Virus discovery			Crop	Crop	Many
Melcher, U; Muthukumar, V; Wiley, GB; Min, BE; Palmer, MW; Verchot-Lubicz, J; Ali, A; Nelson, RS; Roe, BA; Thapa, V; Pierce, ML. "Evidence for novel viruses by analysis of nucleic acids in virus-like particle fractions from Ambrosia psilostachya," JOURNAL OF VIROLOGICAL METHODS, v.152, 2008, p. 49.	1	Candresse, Thierry, Denis Filloux, Brejnev Muhire, Charlotte Julian, Serge Galzi, Guillaume Fort, Pauline Bernardo et al. "Appearances can be deceptive: revealing a hidden viral infection with deep sequencing in a plant quarantine context." PLoS One 9, no. 7 (2014): e102945.	Candresse 2014	Virus discovery			Crop	Crop	Poaceae
Muthukumar, V.; Melcher, U.; Pierce, M.L.; Wiley, G.B.; Roe, B.A.; Palmer, M. W.; Thapa, V.; Ali, A.; T. Ding; . "Non-cultivated plants of the Tallgrass Prairie Preserve of northeastern Oklahoma frequently contain virus-like sequences in particulate fractions.," Virus Res., v.in pres, 2008, p. in press.	2	Loconsole, Giuliana, Pasquale Saldarelli, Harshavardhan Doddapaneni, Vito Savino, Giovanni P. Martelli, and Maria Saponari. "Identification of a single-stranded DNA virus associated with citrus chlorotic dwarf disease, a new member in the family Geminiviridae." Virology 432, no. 1 (2012): 162-172.	Loconsole 2012	Virus discovery			Crop	Crop	Poaceae
Pallett, Denise W.; Ho, Thien; Cooper, Ian; Wang, Hui; . "Detection of Cereal yellow dwarf virus using small interfering RNAs and enhanced infection rate with Cocksfoot streak virus in wild cocksfoot grass (Dactylis glomerata)," Journal of Virological Methods, v.168, 2010, p. 223-227.	5	Chen, Sha, Guangzhuang Jiang, Jianxiang Wu, Yong Liu, Yajuan Qian, and Xueping Zhou. "Characterization of a novel polerovirus infecting maize in China." Viruses 8, no. 5 (2016): 120.	Chen 2016	Virus discovery			Crop	Crop	Poaceae
Harkins, G. W.; Martin, D. P.; Duffy, S.; Monjane, A. L.; N.; Windram, O. P.; Owor, B. E.; Donaldson, L.; van Antwerpen, T.; Sayed, R. A.; Flett, B.; Ramusi, M.; Rybicki, E. P.; Peterschmitt, M.; Varsani, A.; . "Dating the origins of the maize-adapted strain of maize streak virus, MSV-A," Journal of General Virology, v.90, 2009, p. 3066-3074.	41	Yahaya, A., Dangora, D.B., Alegbejo, M.D., Kumar, P.L. and Alabi, O.J., 2017. Identification and molecular characterization of a novel sugarcane streak mastrevirus and an isolate of the A-strain of maize streak virus from sugarcane in Nigeria. Archives of virology, 162(2), pp.597-602.	Yahaya 2017	Virus discovery			Crop	Crop	Poaceae
Nawaz-Ul-Rehman, M. S.; Mansoor, S.; Briddon, R. W.; Fauquet, C. M.; . "Maintenance of an Old World Betasatellite by a New World Helper Begomovirus and Possible Rapid Adaptation of the Betasatellite," Journal of Virology, v.83, 2009, p. 9347-9355.	53	Khatri, S., Nahid, N., Fauquet, C.M., Mubin, M. and Nawaz-ul-Rehman, M.S., 2014. A betasatellite-dependent begomovirus infects ornamental rose: characterization of begomovirus infecting rose in Pakistan. Virus genes, 49(1), pp.124-131.	Khatri 2014	Virus discovery	Virus effects on host traits		Crop	Crop	Rosaceae
Roossinck, M. J.; Saha, P.; Wiley, G. B.; Quan, J.; White, J. D.; Lai, H.; Chavarria, F.; Shen, G. A.; Roe, B. A.; . "Ecogenomics: using massively parallel pyrosequencing to understand virus ecology," Molecular Ecology, v.19, 2010, p. 81-88.	6	Candresse, Thierry, Armelle Marais, Chantal Faure, and Pascal Gentit. "Association of Little cherry virus 1 (LChV1) with the Shirofugen stunt disease and characterization of the genome of a divergent LChV1 isolate." Phytopathology 103, no. 3 (2013): 293-298.	Candresse 2013	Virus discovery			Crop	Crop	Rosaceae
Roossinck, M. J.; Saha, P.; Wiley, G. B.; Quan, J.; White, J. D.; Lai, H.; Chavarria, F.; Shen, G. A.; Roe, B. A.; . "Ecogenomics: using massively parallel pyrosequencing to understand virus ecology," Molecular Ecology, v.19, 2010, p. 81-88.	6	Jo, Yeonhwa, Hoseong Choi, Sang-Min Kim, Sun-Lim Kim, Bong Choon Lee, and Won Kyong Cho. "Integrated analyses using RNA-Seq data reveal viral genomes, single nucleotide variations, the phylogenetic relationship, and recombination for Apple stem grooving virus." BMC genomics 17, no. 1 (2016): 579.	Jo 2016	Virus discovery			Crop	Crop	Rosaceae
Duffy, S.; Holmes, E. C.; . "Validation of high rates of nucleotide substitution in geminiviruses: phylogenetic evidence from East African cassava mosaic viruses," Journal of General Virology, v.90, 2009, p. 1539-1547.	39	Sahu, A.K., Marwal, A., Shahid, M.S., Nehra, C. and Gaur, R.K., 2014. First report of a begomovirus and associated betasatellite in Rosa indica and in India. Australasian Plant Disease Notes, 9(1), p.147.	Sahu 2014	Virus discovery			Crop	Crop	Rosaceae
Pagán, I., Betancourt, M., de Miguel, J., Piñero, D., Fraile, A., & García-Arenal, F. (2010). Genomic and biological characterization of chiltepín yellow mosaic virus, a new tymovirus infecting Capsicum annuum var. aviculare in Mexico. Archives of Virology, 155(5), 675–684. https://doi.org/10.1007/s00705-010-0639-7	4	Green, Kelsie J., Dimitre Mollov, Lisa T. Tran, Robert A. Alvarez-Quinto, Jose B. Ochoa, Diego F. Quito-Avila, and Alexander V. Karasev. "Characterization of a new tymovirus causing stunting and chlorotic mosaic in naranjilla (Solanum quitoense)." Plant Disease 102, no. 5 (2018): 911-918.	Green 2018	Virus discovery	Virus effects on host traits		Crop	Crop	Solanaceae
Nawaz-Ul-Rehman, M. S.; Mansoor, S.; Briddon, R. W.; Fauquet, C. M.; . "Maintenance of an Old World Betasatellite by a New World Helper Begomovirus and Possible Rapid Adaptation of the Betasatellite," Journal of Virology, v.83, 2009, p. 9347-9355.	53	Kumar, J., Gunapati, S., Singh, S.P., Kumar, A., Lalit, A., Sharma, N.C., Puranik, R. and Tuli, R., 2013. A new betasatellite associated with cotton leaf curl Burewala virus infecting tomato in India: influence on symptoms and viral accumulation. Archives of virology, 158(6), pp.1349-1353.	Kumar 2013	Virus discovery	Virus effects on host traits		Crop	Crop	Solanaceae
Pagán, I., Betancourt, M., de Miguel, J., Piñero, D., Fraile, A., & García-Arenal, F. (2010). Genomic and biological characterization of chiltepín yellow mosaic virus, a new tymovirus infecting Capsicum annuum var. aviculare in Mexico. Archives of Virology, 155(5), 675–684. https://doi.org/10.1007/s00705-010-0639-7	4	Batista, Isabel Cristina, Marcelo Eiras, Ricardo Harakava, and Addolorata Colariccio. "Partial characterization of a Tymovirus isolated from tomato." Bragantia 71, no. 2 (2012): 226-234.	Batista 2012	Virus discovery			Crop	Crop	Solanaceae
Robles-Hernandez, L.; Gonzalez-Franco, A. C.; Hernandez-Huerta, J.; Meacham, T. M.; Nikolaeva, O. V.; Karasev, A. V.; . "First Identification of an Unusual Recombinant Potato virus Y Strain in Potato in Mexico," Plant Disease, v.94, 2010, p. 1262-1262.	28	Galvino‐Costa, S.B.F., dos Reis Figueira, A., Camargos, V.V., Geraldino, P.S., Hu, X.J., Nikolaeva, O.V., Kerlan, C. and Karasev, A.V., 2012. A novel type of Potato virus Y recombinant genome, determined for the genetic strain PVYE. Plant Pathology, 61(2), pp.388-398.	Galvino-Costa 2012	Virus discovery			Crop	Crop	Solanaceae
Duffy, S.; Holmes, E. C.; . "Validation of high rates of nucleotide substitution in geminiviruses: phylogenetic evidence from East African cassava mosaic viruses," Journal of General Virology, v.90, 2009, p. 1539-1547.	39	Chen, L.F., Vivoda, E. and Gilbertson, R.L., 2011. Genetic diversity in curtoviruses: a highly divergent strain of Beet mild curly top virus associated with an outbreak of curly top disease in pepper in Mexico. Archives of virology, 156(4), pp.547-555.	Chen 2011	Virus discovery			Crop	Crop	Solanaceae
Harkins, G. W.; Delport, W.; Duffy, S.; Wood, N.; Monjane, A. L.; Owor, B. E.; Donaldson, L.; Saumtally, S.; Triton, G.; Briddon, R. W.; Shepherd, D. N.; Rybicki, E. P.; Martin, D. P.; Varsani, A.; . "Experimental evidence indicating that mastreviruses probably did not co-diverge with their hosts," Virology Journal, v.6, 2009, p.	40	Kawaguchi-Ito, Y., Li, S.F., Tagawa, M., Araki, H., Goshono, M., Yamamoto, S., Tanaka, M., Narita, M., Tanaka, K., Liu, S.X. and Shikata, E., 2009. Cultivated grapevines represent a symptomless reservoir for the transmission of Hop stunt viroid to hop crops: 15 years of evolutionary analysis. PLoS One, 4(12), p.e8386.	Kawagughi-Ito 2009	Virus discovery	Virus evolution		Crop	Crop	Vitaceae
Roossinck, M. J.; Saha, P.; Wiley, G. B.; Quan, J.; White, J. D.; Lai, H.; Chavarria, F.; Shen, G. A.; Roe, B. A.; . "Ecogenomics: using massively parallel pyrosequencing to understand virus ecology," Molecular Ecology, v.19, 2010, p. 81-88.	6	Hily, Jean-Michel, Thierry Candresse, Shahinez Garcia, Emmanuelle Vigne, Mélanie Tannière, Véronique Komar, Guillaume Barnabé et al. "High-Throughput Sequencing and the Viromic Study of Grapevine Leaves: From the Detection of Grapevine-Infecting Viruses to the Description of a New Environmental Tymovirales Member." Frontiers in microbiology9 (2018).	Hily 2018	Virus discovery			Crop	Both	Vitaceae
Roossinck, M. J.; Saha, P.; Wiley, G. B.; Quan, J.; White, J. D.; Lai, H.; Chavarria, F.; Shen, G. A.; Roe, B. A.; . "Ecogenomics: using massively parallel pyrosequencing to understand virus ecology," Molecular Ecology, v.19, 2010, p. 81-88.	6	Jo, Yeonhwa, Hoseong Choi, Jin Kyong Cho, Ju-Yeon Yoon, Seung-Kook Choi, and Won Kyong Cho. "In silico approach to reveal viral populations in grapevine cultivar Tannat using transcriptome data." Scientific reports 5 (2015): 15841.	Jo 2015	Virus discovery			Crop	Both	Vitaceae
Fargette, D; Pinel-Galzi, A; Sereme, D; Lacombe, S; Hebrard, E; Traore, O; Konate, G. "Diversification of Rice yellow mottle virus and related viruses spans the history of agriculture from the Neolithic to the present," PLOS PATHOGENS, v.4, 2008.	16	Ohshima, K., Mitoma, S. and Gibbs, A.J., 2018. The genetic diversity of narcissus viruses related to turnip mosaic virus blur arbitrary boundaries used to discriminate potyvirus species. PloS one, 13(1), p.e0190511.	Oshima 2018	Virus discovery			Crop/Model+Wild	Both	Amaryllidaceae
Melcher, U; Muthukumar, V; Wiley, GB; Min, BE; Palmer, MW; Verchot-Lubicz, J; Ali, A; Nelson, RS; Roe, BA; Thapa, V; Pierce, ML. "Evidence for novel viruses by analysis of nucleic acids in virus-like particle fractions from Ambrosia psilostachya," JOURNAL OF VIROLOGICAL METHODS, v.152, 2008, p. 49.	1	Ali, Akhtar, Osama Mohammad, and Abeer Khattab. "Distribution of viruses infecting cucurbit crops and isolation of potential new virus-like sequences from weeds in Oklahoma." Plant Disease 96.2 (2012): 243-248.	Ali 2012	Virus discovery			Crop/Model+Wild	Both	Cucurbitaceae
Duffy, S.; Holmes, E. C.; . "Validation of high rates of nucleotide substitution in geminiviruses: phylogenetic evidence from East African cassava mosaic viruses," Journal of General Virology, v.90, 2009, p. 1539-1547.	39	Nawaz-ul-Rehman, M.S., Briddon, R.W. and Fauquet, C.M., 2012. A melting pot of Old World begomoviruses and their satellites infecting a collection of Gossypium species in Pakistan. PLoS One, 7(8), p.e40050.	Nawaz-ul-Rehman 2012	Virus discovery	Virus evolution	Virus effects on host traits	Crop/Model+Wild	Both	Malvaceae
Muthukumar, V.; Melcher, U.; Pierce, M.L.; Wiley, G.B.; Roe, B.A.; Palmer, M. W.; Thapa, V.; Ali, A.; T. Ding; . "Non-cultivated plants of the Tallgrass Prairie Preserve of northeastern Oklahoma frequently contain virus-like sequences in particulate fractions.," Virus Res., v.in pres, 2008, p. in press.	2	Bernardo, Pauline, Tristan Charles-Dominique, Mohamed Barakat, Philippe Ortet, Emmanuel Fernandez, Denis Filloux, Penelope Hartnady et al. "Geometagenomics illuminates the impact of agriculture on the distribution and prevalence of plant viruses at the ecosystem scale." The ISME journal 12, no. 1 (2017): 173.	Bernardo 2018	Virus discovery	Environmental virology		Crop/Model+Wild	Both	Many
Melcher, U; Muthukumar, V; Wiley, GB; Min, BE; Palmer, MW; Verchot-Lubicz, J; Ali, A; Nelson, RS; Roe, BA; Thapa, V; Pierce, ML. "Evidence for novel viruses by analysis of nucleic acids in virus-like particle fractions from Ambrosia psilostachya," JOURNAL OF VIROLOGICAL METHODS, v.152, 2008, p. 49.	1	Wylie, Stephen J., Hao Luo, Hua Li, and Michael GK Jones. "Multiple polyadenylated RNA viruses detected in pooled cultivated and wild plant samples." Archives of virology 157, no. 2 (2012): 271-284.	Wylie 2012A	Virus discovery			Crop/Model+Wild	Both	Many
Muthukumar, V.; Melcher, U.; Pierce, M.L.; Wiley, G.B.; Roe, B.A.; Palmer, M. W.; Thapa, V.; Ali, A.; T. Ding; . "Non-cultivated plants of the Tallgrass Prairie Preserve of northeastern Oklahoma frequently contain virus-like sequences in particulate fractions.," Virus Res., v.in pres, 2008, p. in press.	2	Ng, T.F.F., Duffy, S., Polston, J.E., Bixby, E., Vallad, G.E. and Breitbart, M., 2011. Exploring the diversity of plant DNA viruses and their satellites using vector-enabled metagenomics on whiteflies. PloS one, 6(4), p.e19050.	Ng 2011	Virus discovery			Crop/Model+Wild	Both	Many
Roossinck, M. J.; Saha, P.; Wiley, G. B.; Quan, J.; White, J. D.; Lai, H.; Chavarria, F.; Shen, G. A.; Roe, B. A.; . "Ecogenomics: using massively parallel pyrosequencing to understand virus ecology," Molecular Ecology, v.19, 2010, p. 81-88.	6	Blouin, Arnaud G., Howard A. Ross, Jody Hobson‐Peters, Caitlin A. O'Brien, Ben Warren, and Robin MacDiarmid. "A new virus discovered by immunocapture of double‐stranded RNA, a rapid method for virus enrichment in metagenomic studies." Molecular ecology resources 16, no. 5 (2016): 1255-1263.	Blouin 2016	Virus discovery			Crop/Model+Wild	Both	Many
Roossinck, M. J.; Saha, P.; Wiley, G. B.; Quan, J.; White, J. D.; Lai, H.; Chavarria, F.; Shen, G. A.; Roe, B. A.; . "Ecogenomics: using massively parallel pyrosequencing to understand virus ecology," Molecular Ecology, v.19, 2010, p. 81-88.	6	Wylie, Stephen J., and Michael GK Jones. "The complete genome sequence of a Passion fruit woodiness virus isolate from Australia determined using deep sequencing, and its relationship to other potyviruses." Archives of virology 156, no. 3 (2011): 479-482.	Wylie 2011B	Virus discovery			Crop/Model+Wild	Crop	Many
Duffy, S.; Holmes, E. C.; . "Validation of high rates of nucleotide substitution in geminiviruses: phylogenetic evidence from East African cassava mosaic viruses," Journal of General Virology, v.90, 2009, p. 1539-1547.	39	Rosario, K., Seah, Y.M., Marr, C., Varsani, A., Kraberger, S., Stainton, D., Moriones, E., Polston, J.E., Duffy, S. and Breitbart, M., 2015. Vector-Enabled Metagenomic (VEM) surveys using whiteflies (aleyrodidae) reveal novel begomovirus species in the new and oldworlds. Viruses, 7(10), pp.5553-5570.	Rosario 2015	Virus discovery			Crop/Model+Wild	Both	Many
Roossinck, M. J.; Saha, P.; Wiley, G. B.; Quan, J.; White, J. D.; Lai, H.; Chavarria, F.; Shen, G. A.; Roe, B. A.; . "Ecogenomics: using massively parallel pyrosequencing to understand virus ecology," Molecular Ecology, v.19, 2010, p. 81-88.	6	Wylie, Stephen J., Hao Luo, Hua Li, and Michael GK Jones. "Multiple polyadenylated RNA viruses detected in pooled cultivated and wild plant samples." Archives of virology 157, no. 2 (2012): 271-284.	Wylie 2012A	Virus discovery			Crop/Model+Wild	Both	Many
Pallett, Denise W.; Ho, Thien; Cooper, Ian; Wang, Hui; . "Detection of Cereal yellow dwarf virus using small interfering RNAs and enhanced infection rate with Cocksfoot streak virus in wild cocksfoot grass (Dactylis glomerata)," Journal of Virological Methods, v.168, 2010, p. 223-227.	5	Nouri, Shahideh, Nida Salem, Jared C. Nigg, and Bryce W. Falk. "Diverse array of new viral sequences identified in worldwide populations of the Asian citrus psyllid (Diaphorina citri) using viral metagenomics." Journal of virology 90, no. 5 (2016): 2434-2445.	Nouri 2016	Virus discovery			Crop/Model+Wild	Both	Not available
Roossinck, M. J.; Saha, P.; Wiley, G. B.; Quan, J.; White, J. D.; Lai, H.; Chavarria, F.; Shen, G. A.; Roe, B. A.; . "Ecogenomics: using massively parallel pyrosequencing to understand virus ecology," Molecular Ecology, v.19, 2010, p. 81-88.	6	Wylie, Stephen J., Hua Li, Kingsley W. Dixon, Helen Richards, and Michael GK Jones. "Exotic and indigenous viruses infect wild populations and captive collections of temperate terrestrial orchids (Diuris species) in Australia." Virus research171, no. 1 (2013): 22-32.	Wylie 2013B	Virus discovery			Crop/Model+Wild	Both	Orchidaceae
Harkins, G. W.; Martin, D. P.; Duffy, S.; Monjane, A. L.; N.; Windram, O. P.; Owor, B. E.; Donaldson, L.; van Antwerpen, T.; Sayed, R. A.; Flett, B.; Ramusi, M.; Rybicki, E. P.; Peterschmitt, M.; Varsani, A.; . "Dating the origins of the maize-adapted strain of maize streak virus, MSV-A," Journal of General Virology, v.90, 2009, p. 3066-3074.	41	Kraberger, S., Saumtally, S., Pande, D., Khoodoo, M.H., Dhayan, S., Dookun-Saumtally, A., Shepherd, D.N., Hartnady, P., Atkinson, R., Lakay, F.M. and Hanson, B., 2017. Molecular diversity, geographic distribution and host range of monocot-infecting mastreviruses in Africa and surrounding islands. Virus research, 238, pp.171-178.	Kraberger 2017	Virus discovery	Virus evolution		Crop/Model+Wild	Both	Poaceae
Eid, S.; Saar, D. E.; Druffel, K. L.; Pappu, H. R.; . "Plant pararetroviral sequences in wild Dahlia species in their natural habitats in Mexican mountain ranges," Plant Pathology, v.60, 2011, p. 378-383.	3	Yu, Huiwen, Xia Wang, Zhihao Lu, Yuantao Xu, Xiuxin Deng, and Qiang Xu. "Endogenous pararetrovirus sequences are widely present in Citrinae genomes." Virus research (2018).	Yu 2018	Virus discovery			Crop/Model+Wild	Both	Rutaceae
Nawaz-Ul-Rehman, M. S.; Mansoor, S.; Briddon, R. W.; Fauquet, C. M.; . "Maintenance of an Old World Betasatellite by a New World Helper Begomovirus and Possible Rapid Adaptation of the Betasatellite," Journal of Virology, v.83, 2009, p. 9347-9355.	53	Kon, T. and Gilbertson, R.L., 2012. Two genetically related begomoviruses causing tomato leaf curl disease in Togo and Nigeria differ in virulence and host range but do not require a betasatellite for induction of disease symptoms. Archives of virology, 157(1), pp.107-120.	Kon 2012	Virus discovery	Virus effects on host traits		Crop/Model+Wild	Crop	Solanaceae
Duffy, S.; Holmes, E. C.; . "Validation of high rates of nucleotide substitution in geminiviruses: phylogenetic evidence from East African cassava mosaic viruses," Journal of General Virology, v.90, 2009, p. 1539-1547.	39	Kumar, R.V., Singh, A.K., Singh, A.K., Yadav, T., Basu, S., Kushwaha, N., Chattopadhyay, B. and Chakraborty, S., 2015. Complexity of begomovirus and betasatellite populations associated with chilli leaf curl disease in India. Journal of General Virology, 96(10), pp.3143-3158.	Kumar 2015	Virus discovery	Virus effects on host traits	Virus evolution	Model	Crop	Solanaceae
Roossinck, M. J.; Saha, P.; Wiley, G. B.; Quan, J.; White, J. D.; Lai, H.; Chavarria, F.; Shen, G. A.; Roe, B. A.; . "Ecogenomics: using massively parallel pyrosequencing to understand virus ecology," Molecular Ecology, v.19, 2010, p. 81-88.	6	Wylie, Stephen J., and Michael GK Jones. "Complete genome sequences of seven carlavirus and potyvirus isolates from Narcissus and Hippeastrum plants in Australia, and proposals to clarify their naming." Archives of virology 157, no. 8 (2012): 1471-1480.	Wylie 2012B	Virus discovery			Wild	Wild	Amaryllidaceae
Melcher, U; Muthukumar, V; Wiley, GB; Min, BE; Palmer, MW; Verchot-Lubicz, J; Ali, A; Nelson, RS; Roe, BA; Thapa, V; Pierce, ML. "Evidence for novel viruses by analysis of nucleic acids in virus-like particle fractions from Ambrosia psilostachya," JOURNAL OF VIROLOGICAL METHODS, v.152, 2008, p. 49.	1	Min, Byoung-Eun, Tracy S. Feldman, Akhtar Ali, Graham Wiley, Vijay Muthukumar, Bruce A. Roe, Marilyn Roossinck, Ulrich Melcher, Michael W. Palmer, and Richard S. Nelson. "Molecular characterization, ecology, and epidemiology of a novel Tymovirus in Asclepias viridis from Oklahoma." Phytopathology 102, no. 2 (2012): 166-176.	Min 2012	Virus discovery	Epidemiology		Wild	Wild	Apocynaceae
Eid, S.; Saar, D. E.; Druffel, K. L.; Pappu, H. R.; . "Plant pararetroviral sequences in wild Dahlia species in their natural habitats in Mexican mountain ranges," Plant Pathology, v.60, 2011, p. 378-383.	3	Eid, S., C. V. Almeyda, D. E. Saar, K. L. Druffel, and H. R. Pappu. "Genomic characterization of pararetroviral sequences in wild Dahlia spp. in natural habitats." Archives of virology156, no. 11 (2011): 2079.	Eid 2011	Virus discovery	Virus description		Wild	Wild	Asteraceae
Pallett, Denise W.; Ho, Thien; Cooper, Ian; Wang, Hui; . "Detection of Cereal yellow dwarf virus using small interfering RNAs and enhanced infection rate with Cocksfoot streak virus in wild cocksfoot grass (Dactylis glomerata)," Journal of Virological Methods, v.168, 2010, p. 223-227.	5	Bi, Yaqi, Arthur K. Tugume, and Jari PT Valkonen. "Small-RNA deep sequencing reveals Arctium tomentosum as a natural host of Alstroemeria virus X and a new putative Emaravirus." PLoS One 7, no. 8 (2012): e42758.	Bi 2012	Virus discovery			Wild	Wild	Asteraceae
Nawaz-Ul-Rehman, M. S.; Mansoor, S.; Briddon, R. W.; Fauquet, C. M.; . "Maintenance of an Old World Betasatellite by a New World Helper Begomovirus and Possible Rapid Adaptation of the Betasatellite," Journal of Virology, v.83, 2009, p. 9347-9355.	53	Mubin, M., Shahid, M.S., Tahir, M.N., Briddon, R.W. and Mansoor, S., 2010. Characterization of begomovirus components from a weed suggests that begomoviruses may associate with multiple distinct DNA satellites. Virus Genes, 40(3), pp.452-457.	Mubin 2010	Virus discovery			Wild	Both	Asteraceae
Melcher, U; Muthukumar, V; Wiley, GB; Min, BE; Palmer, MW; Verchot-Lubicz, J; Ali, A; Nelson, RS; Roe, BA; Thapa, V; Pierce, ML. "Evidence for novel viruses by analysis of nucleic acids in virus-like particle fractions from Ambrosia psilostachya," JOURNAL OF VIROLOGICAL METHODS, v.152, 2008, p. 49.	1	Bernardo, Pauline, Michael Golden, Mohammad Akram, Nagaswamy Nadarajan, Emmanuel Fernandez, Martine Granier, Anthony G. Rebelo, Michel Peterschmitt, Darren P. Martin, and Philippe Roumagnac. "Identification and characterisation of a highly divergent geminivirus: evolutionary and taxonomic implications." Virus research 177, no. 1 (2013): 35-45.	Bernardo 2013	Virus discovery	Virus evolution		Wild	Wild	Euphorbiaceae
Melcher, U; Muthukumar, V; Wiley, GB; Min, BE; Palmer, MW; Verchot-Lubicz, J; Ali, A; Nelson, RS; Roe, BA; Thapa, V; Pierce, ML. "Evidence for novel viruses by analysis of nucleic acids in virus-like particle fractions from Ambrosia psilostachya," JOURNAL OF VIROLOGICAL METHODS, v.152, 2008, p. 49.	1	Hackett, Jennifer. "Viruses in Oklahoma Euphorbia marginata." In Proceedings of the Oklahoma Academy of Science, vol. 89, pp. 49-54. 2015.	Hackett 2015	Virus discovery			Wild	Wild	Euphorbiaceae
Hu, X. J.; Meacham, T.; Ewing, L.; Gray, S. M.; Karasev, A. V.; . "A novel recombinant strain of Potato virus Y suggests a new viral genetic determinant of vein necrosis in tobacco," Virus Research, v.143, 2009, p. 68-76.	42	Hussain, K., Hussain, M., Mansoor, S. and Briddon, R.W., 2011. Complete nucleotide sequence of a begomovirus and associated betasatellite infecting croton (Croton bonplandianus) in Pakistan. Archives of virology, 156(6), pp.1101-1105.	Hussain 2011	Virus discovery			Wild	Wild	Euphorbiaceae
Harkins, G. W.; Martin, D. P.; Duffy, S.; Monjane, A. L.; N.; Windram, O. P.; Owor, B. E.; Donaldson, L.; van Antwerpen, T.; Sayed, R. A.; Flett, B.; Ramusi, M.; Rybicki, E. P.; Peterschmitt, M.; Varsani, A.; . "Dating the origins of the maize-adapted strain of maize streak virus, MSV-A," Journal of General Virology, v.90, 2009, p. 3066-3074.	41	Fiallo-Olivé, E., Navas-Castillo, J., Moriones, E. and Martínez-Zubiaur, Y., 2010. Two novel begomoviruses belonging to different lineages infecting Rhynchosia minima. Archives of virology, 155(12), pp.2053-2058.	Fiallo-Olive 2010	Virus discovery			Wild	Wild	Fabaceae
Nawaz-Ul-Rehman, M. S.; Mansoor, S.; Briddon, R. W.; Fauquet, C. M.; . "Maintenance of an Old World Betasatellite by a New World Helper Begomovirus and Possible Rapid Adaptation of the Betasatellite," Journal of Virology, v.83, 2009, p. 9347-9355.	53	Kumar, J., Alok, A., Kumar, J. and Tuli, R., 2016. Senna leaf curl virus: a novel begomovirus identified in Senna occidentalis. Archives of virology, 161(9), pp.2609-2612.	Kumar 2016	Virus discovery			Wild	Wild	Fabaceae
Roossinck, M. J.; Saha, P.; Wiley, G. B.; Quan, J.; White, J. D.; Lai, H.; Chavarria, F.; Shen, G. A.; Roe, B. A.; . "Ecogenomics: using massively parallel pyrosequencing to understand virus ecology," Molecular Ecology, v.19, 2010, p. 81-88.	6	Petrzik, Karel, Jan Vondrák, Miloš Barták, Ondřej Peksa, and Olga Kubešová. "Lichens—a new source or yet unknown host of herbaceous plant viruses?." European journal of plant pathology 138, no. 3 (2014): 549-559.	Petrzik 2014	Virus discovery			Wild	Wild	LICHENS
Melcher, U; Muthukumar, V; Wiley, GB; Min, BE; Palmer, MW; Verchot-Lubicz, J; Ali, A; Nelson, RS; Roe, BA; Thapa, V; Pierce, ML. "Evidence for novel viruses by analysis of nucleic acids in virus-like particle fractions from Ambrosia psilostachya," JOURNAL OF VIROLOGICAL METHODS, v.152, 2008, p. 49.	1	Scheets, K., Blinkova, O., Melcher, U., Palmer, M. W., Wiley, G. B., Ding, T., & Roe, B. A. (2011). Detection of members of the Tombusviridae in the Tallgrass Prairie Preserve, Osage County, Oklahoma, USA. Virus research, 160(1-2), 256-263.	Scheets 2011	Virus discovery			Wild	Wild	Many
Melcher, U; Muthukumar, V; Wiley, GB; Min, BE; Palmer, MW; Verchot-Lubicz, J; Ali, A; Nelson, RS; Roe, BA; Thapa, V; Pierce, ML. "Evidence for novel viruses by analysis of nucleic acids in virus-like particle fractions from Ambrosia psilostachya," JOURNAL OF VIROLOGICAL METHODS, v.152, 2008, p. 49.	1	Thapa, V., McGlinn, D. J., Melcher, U., Palmer, M. W., & Roossinck, M. J. (2015). Determinants of taxonomic composition of plant viruses at the Nature Conservancy’s Tallgrass Prairie Preserve, Oklahoma. Virus evolution, 1(1).	Thapa 2015	Virus discovery			Wild	Wild	Many
Melcher, U; Muthukumar, V; Wiley, GB; Min, BE; Palmer, MW; Verchot-Lubicz, J; Ali, A; Nelson, RS; Roe, BA; Thapa, V; Pierce, ML. "Evidence for novel viruses by analysis of nucleic acids in virus-like particle fractions from Ambrosia psilostachya," JOURNAL OF VIROLOGICAL METHODS, v.152, 2008, p. 49.	1	Thapa, V., Melcher, U., Wiley, G. B., Doust, A., Palmer, M. W., Roewe, K., ... & Kamath, N. (2012). Detection of members of the Secoviridae in the Tallgrass Prairie Preserve, Osage County, Oklahoma, USA. Virus research, 167(1), 34-42.	Thapa 2012	Virus discovery			Wild	Wild	Many
Melcher, U; Muthukumar, V; Wiley, GB; Min, BE; Palmer, MW; Verchot-Lubicz, J; Ali, A; Nelson, RS; Roe, BA; Thapa, V; Pierce, ML. "Evidence for novel viruses by analysis of nucleic acids in virus-like particle fractions from Ambrosia psilostachya," JOURNAL OF VIROLOGICAL METHODS, v.152, 2008, p. 49.	1	Dutta, Mukta, Nemat Sokhandan Bashir, Michael W. Palmer, and Ulrich Melcher. "Genomic characterization of Ambrosia asymptomatic virus 1 and evidence of other Tymovirales members in the Oklahoma tallgrass prairie revealed by sequence analysis." Archives of virology 159, no. 7 (2014): 1755-1764.	Dutta 2014	Virus discovery			Wild	Wild	Not available
Xu, P.; Chen, F.; Mannas, J. P.; Feldman, T.; Sumner, L. W.; Roossinck, M. J.; . "Virus infection improves drought tolerance. (vol 180, pg 911, 2008)," New Phytologist, v.184, 2009, p. 275-275.	65	Wylie, S.J., Li, H. and Jones, M.G., 2013. Donkey orchid symptomless virus: a viral ‘platypus’ from Australian terrestrial orchids. PloS one, 8(11), p.e79587.	Wylie 2013A	Virus discovery			Wild	Wild	Orchidaceae
Melcher, U; Muthukumar, V; Wiley, GB; Min, BE; Palmer, MW; Verchot-Lubicz, J; Ali, A; Nelson, RS; Roe, BA; Thapa, V; Pierce, ML. "Evidence for novel viruses by analysis of nucleic acids in virus-like particle fractions from Ambrosia psilostachya," JOURNAL OF VIROLOGICAL METHODS, v.152, 2008, p. 49.	1	Hassan, M., Širlova, L., Jokeš, M., & Vacke, J. (2009). Identification and characterization of a novel Tritimovirus species isolated from wild Trisetum flavescens L., family Poaceae. Virus genes, 39(1), 146-152.	Hassan 2009	Virus discovery			Wild	Wild	Poaceae
Melcher, U; Muthukumar, V; Wiley, GB; Min, BE; Palmer, MW; Verchot-Lubicz, J; Ali, A; Nelson, RS; Roe, BA; Thapa, V; Pierce, ML. "Evidence for novel viruses by analysis of nucleic acids in virus-like particle fractions from Ambrosia psilostachya," JOURNAL OF VIROLOGICAL METHODS, v.152, 2008, p. 49.	1	Scheets, K. (2013). Infectious transcripts of an asymptomatic panicovirus identified from a metagenomic survey. Virus research, 176(1-2), 161-168.	Scheets 2013	Virus discovery			Wild	Wild	Poaceae
Xu, P.; Chen, F.; Mannas, J. P.; Feldman, T.; Sumner, L. W.; Roossinck, M. J.; . "Virus infection improves drought tolerance. (vol 180, pg 911, 2008)," New Phytologist, v.184, 2009, p. 275-275.	65	Sabbadin, F., Glover, R., Stafford, R., Rozado-Aguirre, Z., Boonham, N., Adams, I., Mumford, R. and Edwards, R., 2017. Transcriptome sequencing identifies novel persistent viruses in herbicide resistant wild-grasses. Scientific reports, 7, p.41987.	Sabbadin 2017	Virus discovery			Wild	Wild	Poaceae
Muthukumar, V.; Melcher, U.; Pierce, M.L.; Wiley, G.B.; Roe, B.A.; Palmer, M. W.; Thapa, V.; Ali, A.; T. Ding; . "Non-cultivated plants of the Tallgrass Prairie Preserve of northeastern Oklahoma frequently contain virus-like sequences in particulate fractions.," Virus Res., v.in pres, 2008, p. in press.	2	Pagán, Israel, Mónica Betancourt, Jacinto de Miguel, Daniel Piñero, Aurora Fraile, and Fernando García-Arenal. "Genomic and biological characterization of chiltepín yellow mosaic virus, a new tymovirus infecting Capsicum annuum var. aviculare in Mexico." Archives of virology 155, no. 5 (2010): 675-684.	Pagan 2010B	Virus discovery			Wild	Wild	Solanaceae
Roossinck, M. J.; Saha, P.; Wiley, G. B.; Quan, J.; White, J. D.; Lai, H.; Chavarria, F.; Shen, G. A.; Roe, B. A.; . "Ecogenomics: using massively parallel pyrosequencing to understand virus ecology," Molecular Ecology, v.19, 2010, p. 81-88.	6	Beach, Steven, Michael Kovens, LeAnn Hubbert, Shae Honesty, Qiang Guo, Daniel Pap, Ru Dai, Laszlo Kovacs, and Wenping Qiu. "Genetic and Phenotypic Characterization of Grapevine vein clearing virus from Wild Vitis rupestris." Phytopathology 107, no. 1 (2016): 138-144.	Beach 2016	Virus discovery			Wild	Crop	Vitaceae
Cronin, J. P.; Welsh, M. E.; Dekkers, M. G.; Abercrombie, S. T.; Mitchell, C. E.; . "Host physiological phenotype explains pathogen reservoir potential," Ecology Letters, v.13, 2010, p. 1221-1232.	22	Van Munster, M., Yvon, M., Vile, D., Dader, B., Fereres, A. and Blanc, S., 2017. Water deficit enhances the transmission of plant viruses by insect vectors. PloS one, 12(5), p.e0174398.https://doi.org/10.1371/journal.pone.0174398	Van Munster 2017	Virus effects on host traits	Virus-vector interactions	Environmental virology	Crop	Crop	Brassicaceae
Roossinck, M. J.; Saha, P.; Wiley, G. B.; Quan, J.; White, J. D.; Lai, H.; Chavarria, F.; Shen, G. A.; Roe, B. A.; . "Ecogenomics: using massively parallel pyrosequencing to understand virus ecology," Molecular Ecology, v.19, 2010, p. 81-88.	6	Chesnais, Quentin, Aude Couty, Maryline Uzest, Véronique Brault, and Arnaud Ameline. "Plant infection by two different viruses induce contrasting changes of vectors fitness and behavior." Insect science (2017).	Chesnais 2017	Virus effects on host traits	Virus-vector interactions		Crop	Crop	Brassicaceae
Medina-Ortega, K. J.; sque-Perez, N. A.; Ngumbi, E.; Jimenez-Martinez, E. S.; Eigenbrode, S. D.; . "Rhopalosiphum padi (Hemiptera: Aphididae) responses to volatile cues from Barley yellow dwarf virus-infected wheat," Environmental Entomology, v.38, 2009, p. 836-845.	49	Claudel, P., Chesnais, Q., Fouché, Q., Krieger, C., Halter, D., Bogaert, F., Brault, V. (2018). The aphid-transmitted turnip yellows virus differentially affects volatiles emission and subsequent vector behavior in two brassicaceae plants. International Journal of Molecular Sciences, 19(8), 1–15. https://doi.org/10.3390/ijms19082316	Claudel 2018	Virus effects on host traits	Virus-vector interactions		Crop	Crop	Brassicaceae
Hu, X. J.; Meacham, T.; Ewing, L.; Gray, S. M.; Karasev, A. V.; . "A novel recombinant strain of Potato virus Y suggests a new viral genetic determinant of vein necrosis in tobacco," Virus Research, v.143, 2009, p. 68-76.	42	Desbiez, C., Girard, M. and Lecoq, H., 2010. A novel natural mutation in HC-Pro responsible for mild symptomatology of Zucchini yellow mosaic virus (ZYMV, Potyvirus) in cucurbits. Archives of virology, 155(3), pp.397-401.	Desbiez 2010	Virus effects on host traits	Virus evolution		Crop	Crop	Cucurbitaceae
Roossinck, M. J.; Saha, P.; Wiley, G. B.; Quan, J.; White, J. D.; Lai, H.; Chavarria, F.; Shen, G. A.; Roe, B. A.; . "Ecogenomics: using massively parallel pyrosequencing to understand virus ecology," Molecular Ecology, v.19, 2010, p. 81-88.	6	Mauck, K. E., De Moraes, C. M., & Mescher, M. C. (2015). Infection of host plants by Cucumber mosaic virus increases the susceptibility of Myzus persicae aphids to the parasitoid Aphidius colemani. Scientific Reports, 5(10963), 1–9. https://doi.org/10.1038/srep10963	Mauck 2015B	Virus effects on host traits	Virus-vector interactions		Crop	Crop	Cucurbitaceae
Roossinck, M. J.; Saha, P.; Wiley, G. B.; Quan, J.; White, J. D.; Lai, H.; Chavarria, F.; Shen, G. A.; Roe, B. A.; . "Ecogenomics: using massively parallel pyrosequencing to understand virus ecology," Molecular Ecology, v.19, 2010, p. 81-88.	6	Mauck, K.E., Smyers, E., De Moraes, C.M. and Mescher, M.C., 2015. Virus infection influences host plant interactions with non‐vector herbivores and predators. Functional Ecology, 29(5), pp.662-673.	Mauck 2015A	Virus effects on host traits	Virus-vector interactions		Crop	Crop	Cucurbitaceae
Medina-Ortega, K. J.; sque-Perez, N. A.; Ngumbi, E.; Jimenez-Martinez, E. S.; Eigenbrode, S. D.; . "Rhopalosiphum padi (Hemiptera: Aphididae) responses to volatile cues from Barley yellow dwarf virus-infected wheat," Environmental Entomology, v.38, 2009, p. 836-845.	49	Carmo‐Sousa, M., Moreno, A., Plaza, M., Garzo, E. and Fereres, A., 2016. Cucurbit aphid‐borne yellows virus (CABYV) modifies the alighting, settling and probing behaviour of its vector Aphis gossypii favouring its own spread. Annals of Applied Biology, 169(2), pp.284-297.	Carmo-Sousa 2016	Virus effects on host traits	Virus-vector interactions		Crop	Crop	Cucurbitaceae
Werner, B. J.; Mowry, T. M.; Bosque-Perez, N. A.; Ding, H. J.; Eigenbrode, S. D.; . "Changes in green peach aphid responses to potato leafroll virus-induced volatiles emitted during disease progression," Environmental Entomology, v.38, 2009, p. 1429-1438.	63	Mauck, K. E., De Moraes, C. M., & Mescher, M. C. (2014). Biochemical and physiological mechanisms underlying effects of Cucumber mosaic virus on host-plant traits that mediate transmission by aphid vectors. Plant, Cell and Environment, 37(6), 1427–1439. https://doi.org/10.1111/pce.12249	Mauck 2014A	Virus effects on host traits	Virus-vector interactions		Crop	Crop	Cucurbitaceae
Adkins, S.; Polston, J. E.; Turechek, W. W.; . "Cucurbit leaf crumple virus Identified in Common Bean in Florida," Plant Disease, v.93, 2009.	34	Adkins, S., McCollum, T.G., Albano, J.P., Kousik, C.S., Baker, C.A., Webster, C.G., Roberts, P.D., Webb, S.E. and Turechek, W.W., 2013. Physiological effects of Squash vein yellowing virus infection on watermelon. Plant disease, 97(9), pp.1137-1148.	Adkins 2013	Virus effects on host traits			Crop	Crop	Cucurbitaceae
Medina-Ortega, K. J.; sque-Perez, N. A.; Ngumbi, E.; Jimenez-Martinez, E. S.; Eigenbrode, S. D.; . "Rhopalosiphum padi (Hemiptera: Aphididae) responses to volatile cues from Barley yellow dwarf virus-infected wheat," Environmental Entomology, v.38, 2009, p. 836-845.	49	Wu, Y., Davis, T.S. and Eigenbrode, S.D., 2014. Aphid behavioral responses to virus‐infected plants are similar despite divergent fitness effects. Entomologia Experimentalis et Applicata, 153(3), pp.246-255.	Wu 2014	Virus effects on host traits	Virus-vector interactions		Crop	Crop	Fabaceae
Werner, B. J.; Mowry, T. M.; Bosque-Perez, N. A.; Ding, H. J.; Eigenbrode, S. D.; . "Changes in green peach aphid responses to potato leafroll virus-induced volatiles emitted during disease progression," Environmental Entomology, v.38, 2009, p. 1429-1438.	63	Li, H., Liu, X., Liu, X., Michaud, J.P., Zhi, H., Li, K., Li, X. and Li, Z., 2018. Host Plant Infection by Soybean Mosaic Virus Reduces the Fitness of Its Vector, Aphis glycines (Hemiptera: Aphididae). Journal of economic entomology, 111(5), pp.2017-2023.	Li 2018	Virus effects on host traits	Virus-vector interactions		Crop	Crop	Fabaceae
Overholt, W. A.; Markle, L.; Rosskopf, E.; Manrique, V.; Albano, J.; Cave, E.; Adkins, S.; . "The interactions of tropical soda apple mosaic tobamovirus and Gratiana boliviana (Coleoptera: Chrysomelidae), an introduced biological control agent of tropical soda apple (Solanum viarum)," Biological Control, v.48, 2009, p. 294-300.	7	Appiah, A. S., Tegg, R. S., Offei, S. K., & Wilson, C. R. (2016). Impact of groundnut rosette disease on nutritive value and elemental composition of four varieties of peanut ( Arachis hypogaea ), 168, 400–408. https://doi.org/10.1111/aab.12271	Appiah 2016	Virus effects on host traits			Crop	Crop	Fabaceae
Werner, B. J.; Mowry, T. M.; Bosque-Perez, N. A.; Ding, H. J.; Eigenbrode, S. D.; . "Changes in green peach aphid responses to potato leafroll virus-induced volatiles emitted during disease progression," Environmental Entomology, v.38, 2009, p. 1429-1438.	63	Yuan, T.A.N.G., Lei, W.A.N.G. and Yongyue, L.U., 2016. The fitness of the cotton mealybug Phenacoccus solenopsis (Tinsley) is reduced after feeding on virus-infected Hibiscus rosa-sinensis. Arthropod-Plant Interactions, 10(5), pp.455-462.	Yuan 2016	Virus effects on host traits			Crop	Crop	Malvaceae
Medina-Ortega, K. J.; sque-Perez, N. A.; Ngumbi, E.; Jimenez-Martinez, E. S.; Eigenbrode, S. D.; . "Rhopalosiphum padi (Hemiptera: Aphididae) responses to volatile cues from Barley yellow dwarf virus-infected wheat," Environmental Entomology, v.38, 2009, p. 836-845.	49	Chen, W.T., Tseng, C.H. and Tsai, C.W., 2014. Effect of Watermelon silver mottle virus on the life history and feeding preference of Thrips palmi. PloS one, 9(7), p.e102021.	Chen 2014	Virus effects on host traits	Virus-vector interactions		Crop	Crop	Many
Medina-Ortega, K. J.; sque-Perez, N. A.; Ngumbi, E.; Jimenez-Martinez, E. S.; Eigenbrode, S. D.; . "Rhopalosiphum padi (Hemiptera: Aphididae) responses to volatile cues from Barley yellow dwarf virus-infected wheat," Environmental Entomology, v.38, 2009, p. 836-845.	49	Congdon, B.S., Coutts, B.A., Renton, M., Flematti, G.R. and Jones, R.A.C., 2017. Establishing alighting preferences and species transmission differences for Pea seed-borne mosaic virus aphid vectors. Virus research, 241, pp.145-155.	Congdon 2017	Virus effects on host traits	Virus-vector interactions		Crop	Crop	Many
Medina-Ortega, K. J.; sque-Perez, N. A.; Ngumbi, E.; Jimenez-Martinez, E. S.; Eigenbrode, S. D.; . "Rhopalosiphum padi (Hemiptera: Aphididae) responses to volatile cues from Barley yellow dwarf virus-infected wheat," Environmental Entomology, v.38, 2009, p. 836-845.	49	Daimei, G., Raina, H.S., Devi, P.P., Saurav, G.K., Renukadevi, P., Malathi, V.G., Senthilraja, C., Mandal, B. and Rajagopal, R., 2017. Influence of groundnut bud necrosis virus on the life history traits and feeding preference of its vector, Thrips palmi. Phytopathology, 107(11), pp.1440-1445.	Daimei 2017	Virus effects on host traits	Virus-vector interactions		Crop	Crop	Many
Medina-Ortega, K. J.; sque-Perez, N. A.; Ngumbi, E.; Jimenez-Martinez, E. S.; Eigenbrode, S. D.; . "Rhopalosiphum padi (Hemiptera: Aphididae) responses to volatile cues from Barley yellow dwarf virus-infected wheat," Environmental Entomology, v.38, 2009, p. 836-845.	49	Tomitaka, Y., Abe, H., Sakurai, T. and Tsuda, S., 2015. Preference of the vector thrips F rankliniella occidentalis for plants infected with thrips‐non‐transmissible Tomato spotted wilt virus. Journal of Applied Entomology, 139(4), pp.250-259.	Tomitaka 2015	Virus effects on host traits	Virus-vector interactions		Crop	Crop	Many
Xu, P.; Chen, F.; Mannas, J. P.; Feldman, T.; Sumner, L. W.; Roossinck, M. J.; . "Virus infection improves drought tolerance. (vol 180, pg 911, 2008)," New Phytologist, v.184, 2009, p. 275-275.	65	Groen, S.C., Jiang, S., Murphy, A.M., Cunniffe, N.J., Westwood, J.H., Davey, M.P., Bruce, T.J., Caulfield, J.C., Furzer, O.J., Reed, A. and Robinson, S.I., 2016. Virus infection of plants alters pollinator preference: A payback for susceptible hosts?. PLoS pathogens, 12(8), p.e1005790.	Groen 2016	Virus effects on host traits			Crop	Crop	Many
Cronin, J. P.; Welsh, M. E.; Dekkers, M. G.; Abercrombie, S. T.; Mitchell, C. E.; . "Host physiological phenotype explains pathogen reservoir potential," Ecology Letters, v.13, 2010, p. 1221-1232.	22	Mauck, K. E., De Moraes, C. M., & Mescher, M. C. (2014). Evidence of local adaptation in plant virus effects on host-vector interactions. Integrative and Comparative Biology, 54(2), 193–209. https://doi.org/10.1093/icb/icu012	Mauck 2014B	Virus effects on host traits	Virus-vector interactions		Crop	Crop	Many
Cronin, J. P.; Welsh, M. E.; Dekkers, M. G.; Abercrombie, S. T.; Mitchell, C. E.; . "Host physiological phenotype explains pathogen reservoir potential," Ecology Letters, v.13, 2010, p. 1221-1232.	22	Davis, T. S., Bosque-Pérez, N. A., Foote, N. E., Magney, T., & Eigenbrode, S. D. (2015). Environmentally dependent host-pathogen and vector-pathogen interactions in the Barley yellow dwarf virus pathosystem. Journal of Applied Ecology, 52(5), 1392–1401. https://doi.org/10.1111/1365-2664.12484	Davis 2015A	Virus effects on host traits	Virus-vector interactions	Environmental virology	Crop	Crop	Poaceae
Medina-Ortega, K. J.; sque-Perez, N. A.; Ngumbi, E.; Jimenez-Martinez, E. S.; Eigenbrode, S. D.; . "Rhopalosiphum padi (Hemiptera: Aphididae) responses to volatile cues from Barley yellow dwarf virus-infected wheat," Environmental Entomology, v.38, 2009, p. 836-845.	49	Trębicki, P., Vandegeer, R.K., Bosque-Pérez, N.A., Powell, K.S., Dader, B., Freeman, A.J., Yen, A.L., Fitzgerald, G.J. and Luck, J.E., 2016. Virus infection mediates the effects of elevated CO 2 on plants and vectors. Scientific reports, 6, p.22785.	Trebicki 2016	Virus effects on host traits	Virus-vector interactions	Environmental virology	Crop	Crop	Poaceae
Beilei Wu; Ulrich Melcher; Xingyi Guo; Xifeng Wang; Longjiang Fan; Guanghe Zhou; . "Assessment of codivergence of mastreviruses with their plant hosts," BMC Evolutionaty Biology, v.in pres, 2009.	12	Ghodoum, P.M.H., Leila, R. and Pakdaman, S.B., 2018. Temperature affected transmission, symptom development and accumulation of Wheat dwarf virus. Plant Protection Science, 54(4), pp.222-233.	Ghodoum 2018	Virus effects on host traits	Environmental virology		Crop	Crop	Poaceae
Medina-Ortega, K. J.; sque-Perez, N. A.; Ngumbi, E.; Jimenez-Martinez, E. S.; Eigenbrode, S. D.; . "Rhopalosiphum padi (Hemiptera: Aphididae) responses to volatile cues from Barley yellow dwarf virus-infected wheat," Environmental Entomology, v.38, 2009, p. 836-845.	49	Vassiliadis, S., Plummer, K.M., Powell, K.S., Trębicki, P., Luck, J.E. and Rochfort, S.J., 2016. The effect of elevated CO2 and virus infection on the primary metabolism of wheat. Functional Plant Biology, 43(9), pp.892-902.	Vassiliadis 2016	Virus effects on host traits	Environmental virology		Crop	Crop	Poaceae
Xu, P.; Chen, F.; Mannas, J. P.; Feldman, T.; Sumner, L. W.; Roossinck, M. J.; . "Virus infection improves drought tolerance. (vol 180, pg 911, 2008)," New Phytologist, v.184, 2009, p. 275-275.	65	Davis, T.S., Bosque-Pérez, N.A., Popova, I. and Eigenbrode, S.D., 2015. Evidence for additive effects of virus infection and water availability on phytohormone induction in a staple crop. Frontiers in Ecology and Evolution, 3, p.114.	Davis 2015B	Virus effects on host traits	Environmental virology		Crop	Crop	Poaceae
Jimenez-Martinez, E. S.; Bosque-Perez, N. A.; . "Life history of the bird cherry-oat aphid, Rhopalosiphum padi, on transgenic and non-transformed wheat challenged with Wheat streak mosaic virus," Entomologia Experimentalis Et Applicata, v.133, 2009, p. 19-26.	44	Murugan, M., Cardona, P.S., Duraimurugan, P., Whitfield, A.E., Schneweis, D. and Smith, C.M., 2011. Wheat curl mite resistance: interactions of mite feeding with wheat streak mosaic virus infection. Journal of economic entomology, 104(4), pp.1406-1414.	Murugan 2011	Virus effects on host traits	Virus-vector interactions		Crop	Crop	Poaceae
Medina-Ortega, K. J.; sque-Perez, N. A.; Ngumbi, E.; Jimenez-Martinez, E. S.; Eigenbrode, S. D.; . "Rhopalosiphum padi (Hemiptera: Aphididae) responses to volatile cues from Barley yellow dwarf virus-infected wheat," Environmental Entomology, v.38, 2009, p. 836-845.	49	Dos Santos, R.C., Peñaflor, M.F.G.V., Sanches, P.A., Nardi, C. and Bento, J.M.S., 2016. The effects of Gibberella zeae, Barley Yellow Dwarf Virus, and co-infection on Rhopalosiphum padi olfactory preference and performance. Phytoparasitica, 44(1), pp.47-54.	Dos Santos 2016	Virus effects on host traits	Virus-vector interactions		Crop	Crop	Poaceae
Werner, B. J.; Mowry, T. M.; Bosque-Perez, N. A.; Ding, H. J.; Eigenbrode, S. D.; . "Changes in green peach aphid responses to potato leafroll virus-induced volatiles emitted during disease progression," Environmental Entomology, v.38, 2009, p. 1429-1438.	63	Ingwell, L.L., Eigenbrode, S.D. and Bosque-Pérez, N.A., 2012. Plant viruses alter insect behavior to enhance their spread. Scientific reports, 2, p.578.	Ingwell 2012	Virus effects on host traits	Virus-vector interactions		Crop	Crop	Poaceae
Werner, B. J.; Mowry, T. M.; Bosque-Perez, N. A.; Ding, H. J.; Eigenbrode, S. D.; . "Changes in green peach aphid responses to potato leafroll virus-induced volatiles emitted during disease progression," Environmental Entomology, v.38, 2009, p. 1429-1438.	63	Lu, G., Zhang, T., He, Y. and Zhou, G., 2016. Virus altered rice attractiveness to planthoppers is mediated by volatiles and related to virus titre and expression of defence and volatile-biosynthesis genes. Scientific reports, 6, p.38581.	Lu 2016	Virus effects on host traits	Virus-vector interactions		Crop	Crop	Poaceae
Cronin, J. P.; Welsh, M. E.; Dekkers, M. G.; Abercrombie, S. T.; Mitchell, C. E.; . "Host physiological phenotype explains pathogen reservoir potential," Ecology Letters, v.13, 2010, p. 1221-1232.	22	Mordecai, E. A., Hindenlang, M., & Mitchell, C. E. (2015). Differential impacts of virus diversity on biomass production of a native and an exotic grass host. PLoS ONE, 10(7), 1–12. https://doi.org/10.1371/journal.pone.0134355	Mordecai 2015	Virus effects on host traits			Crop	Crop	Poaceae
Pagan, I.; Fraile, A.; Fernandez-Fueyo, E.; Montes, N.; Alonso-Blanco, C.; Garcia-Arenal, F.; . "Arabidopsis thaliana as a model for the study of plant-virus co-evolution," Philosophical Transactions of the Royal Society B-Biological Sciences, v.365, 2010, p. 1983-1995.	27	Tollenaere, C., Lacombe, S., Wonni, I., Barro, M., Ndougonna, C., Gnacko, F., Sérémé, D., Jacobs, J.M., Hebrard, E., Cunnac, S. and Brugidou, C., 2017. Virus-bacteria rice co-infection in Africa: Field estimation, reciprocal effects, molecular mechanisms, and evolutionary implications. Frontiers in plant science, 8, p.645.	Tollenaere 2017	Virus effects on host traits			Crop	Crop	Poaceae
Jimenez-Martinez, E. S.; Bosque-Perez, N. A.; . "Life history of the bird cherry-oat aphid, Rhopalosiphum padi, on transgenic and non-transformed wheat challenged with Wheat streak mosaic virus," Entomologia Experimentalis Et Applicata, v.133, 2009, p. 19-26.	44	Byamukama, E., Tatineni, S., Hein, G.L., Graybosch, R.A., Baenziger, P.S., French, R. and Wegulo, S.N., 2012. Effects of single and double infections of winter wheat by Triticum mosaic virus and Wheat streak mosaic virus on yield determinants. Plant disease, 96(6), pp.859-864.	Byamukama 2012	Virus effects on host traits			Crop	Crop	Poaceae
Xu, P.; Chen, F.; Mannas, J. P.; Feldman, T.; Sumner, L. W.; Roossinck, M. J.; . "Virus infection improves drought tolerance. (vol 180, pg 911, 2008)," New Phytologist, v.184, 2009, p. 275-275.	65	Choudhury, S., Hu, H., Larkin, P., Meinke, H., Shabala, S., Ahmed, I. and Zhou, M., 2018. Agronomical, biochemical and histological response of resistant and susceptible wheat and barley under BYDV stress. PeerJ, 6, p.e4833.	Choudhury 2018	Virus effects on host traits			Crop	Crop	Poaceae
Medina-Ortega, K. J.; sque-Perez, N. A.; Ngumbi, E.; Jimenez-Martinez, E. S.; Eigenbrode, S. D.; . "Rhopalosiphum padi (Hemiptera: Aphididae) responses to volatile cues from Barley yellow dwarf virus-infected wheat," Environmental Entomology, v.38, 2009, p. 836-845.	49	McMenemy, L.S., Hartley, S.E., MacFarlane, S.A., Karley, A.J., Shepherd, T. and Johnson, S.N., 2012. Raspberry viruses manipulate the behaviour of their insect vectors. Entomologia Experimentalis et Applicata, 144(1), pp.56-68.	McMenemy 2012	Virus effects on host traits	Virus-vector interactions		Crop	Crop	Rosaceae
Xu, P.; Chen, F.; Mannas, J. P.; Feldman, T.; Sumner, L. W.; Roossinck, M. J.; . "Virus infection improves drought tolerance. (vol 180, pg 911, 2008)," New Phytologist, v.184, 2009, p. 275-275.	65	Li, J.W., Chen, H.Y., Li, J., Zhang, Z., Blystad, D.R. and Wang, Q.C., 2018. Growth, microtuber production and physiological metabolism in virus-free and virus-infected potato in vitro plantlets grown under NaCl-induced salt stress. European Journal of Plant Pathology, pp.1-16.	Li 2018	Virus effects on host traits	Environmental virology		Crop	Crop	Solanaceae
Nawaz-Ul-Rehman, M. S.; Mansoor, S.; Briddon, R. W.; Fauquet, C. M.; . "Maintenance of an Old World Betasatellite by a New World Helper Begomovirus and Possible Rapid Adaptation of the Betasatellite," Journal of Virology, v.83, 2009, p. 9347-9355.	53	Ranjan, P., Singh, A.K., Kumar, R.V., Basu, S. and Chakraborty, S., 2014. Host-specific adaptation of diverse betasatellites associated with distinct Indian tomato-infecting begomoviruses. Virus genes, 48(2), pp.334-342.	Ranjan 2014	Virus effects on host traits	Virus description		Crop	Crop	Solanaceae
Hu, X. J.; Meacham, T.; Ewing, L.; Gray, S. M.; Karasev, A. V.; . "A novel recombinant strain of Potato virus Y suggests a new viral genetic determinant of vein necrosis in tobacco," Virus Research, v.143, 2009, p. 68-76.	42	Green, K.J., Chikh-Ali, M., Hamasaki, R.T., Melzer, M.J. and Karasev, A.V., 2017. Potato virus Y (PVY) isolates from Physalis peruviana are unable to systemically infect potato or pepper and form a distinct new lineage within the PVYC strain group. Phytopathology, 107(11), pp.1433-1439.	Green 2017	Virus effects on host traits	Virus evolution		Crop	Crop	Solanaceae
Medina-Ortega, K. J.; sque-Perez, N. A.; Ngumbi, E.; Jimenez-Martinez, E. S.; Eigenbrode, S. D.; . "Rhopalosiphum padi (Hemiptera: Aphididae) responses to volatile cues from Barley yellow dwarf virus-infected wheat," Environmental Entomology, v.38, 2009, p. 836-845.	49	Ogada, P.A., Maiss, E. & Poehling, H.-M., 2013. Influence of tomato spotted wilt virus on performance and behaviour of western flower thrips ( Frankliniella occidentalis ). Journal of applied entomology = Zeitschrift fur angewandte Entomologie, 137(7), pp.488–498.	Ogada 2013	Virus effects on host traits	Virus-vector interactions		Crop	Crop	Solanaceae
Medina-Ortega, K. J.; sque-Perez, N. A.; Ngumbi, E.; Jimenez-Martinez, E. S.; Eigenbrode, S. D.; . "Rhopalosiphum padi (Hemiptera: Aphididae) responses to volatile cues from Barley yellow dwarf virus-infected wheat," Environmental Entomology, v.38, 2009, p. 836-845.	49	Rajabaskar, D., Ding, H., Wu, Y., & Eigenbrode, S. D. (2013). Different Reactions of Potato Varieties to Infection by Potato Leafroll Virus, and Associated Responses by its Vector, Myzus persicae (Sulzer). Journal of Chemical Ecology, 39(7), 1027–1035. https://doi.org/10.1007/s10886-013-0311-2	Rajabaskar 2013	Virus effects on host traits	Virus-vector interactions		Crop	Crop	Solanaceae
Medina-Ortega, K. J.; sque-Perez, N. A.; Ngumbi, E.; Jimenez-Martinez, E. S.; Eigenbrode, S. D.; . "Rhopalosiphum padi (Hemiptera: Aphididae) responses to volatile cues from Barley yellow dwarf virus-infected wheat," Environmental Entomology, v.38, 2009, p. 836-845.	49	Ziebell, H., Murphy, A.M., Groen, S.C., Tungadi, T., Westwood, J.H., Lewsey, M.G., Moulin, M., Kleczkowski, A., Smith, A.G., Stevens, M. and Powell, G., 2011. Cucumber mosaic virus and its 2b RNA silencing suppressor modify plant-aphid interactions in tobacco. Scientific reports, 1, p.187.	Ziebell 2011	Virus effects on host traits	Virus-vector interactions		Crop	Crop	Solanaceae
Werner, B. J.; Mowry, T. M.; Bosque-Perez, N. A.; Ding, H. J.; Eigenbrode, S. D.; . "Changes in green peach aphid responses to potato leafroll virus-induced volatiles emitted during disease progression," Environmental Entomology, v.38, 2009, p. 1429-1438.	63	Rajabaskar, D., Bosque-Pérez, N. A., & Eigenbrode, S. D. (2014). Preference by a virus vector for infected plants is reversed after virus acquisition. Virus Research, 186, 32–37. https://doi.org/10.1016/j.virusres.2013.11.005	Rajabaskar 2014	Virus effects on host traits	Virus-vector interactions		Crop	Crop	Solanaceae
Werner, B. J.; Mowry, T. M.; Bosque-Perez, N. A.; Ding, H. J.; Eigenbrode, S. D.; . "Changes in green peach aphid responses to potato leafroll virus-induced volatiles emitted during disease progression," Environmental Entomology, v.38, 2009, p. 1429-1438.	63	Su, Q., Mescher, M.C., Wang, S., Chen, G., Xie, W., Wu, Q., Wang, W. and Zhang, Y., 2016. Tomato yellow leaf curl virus differentially influences plant defence responses to a vector and a non‐vector herbivore. Plant, cell & environment, 39(3), pp.597-607.	Su 2016	Virus effects on host traits	Virus-vector interactions		Crop	Crop	Solanaceae
Nawaz-Ul-Rehman, M. S.; Mansoor, S.; Briddon, R. W.; Fauquet, C. M.; . "Maintenance of an Old World Betasatellite by a New World Helper Begomovirus and Possible Rapid Adaptation of the Betasatellite," Journal of Virology, v.83, 2009, p. 9347-9355.	53	Sahu, P.P., Rai, N.K., Chakraborty, S., Singh, M., Chandrappa, P.H., Ramesh, B., Chattopadhyay, D. and Prasad, M., 2010. Tomato cultivar tolerant to Tomato leaf curl New Delhi virus infection induces virus‐specific short interfering RNA accumulation and defence‐associated host gene expression. Molecular plant pathology, 11(4), pp.531-544.	Sahu 2010	Virus effects on host traits			Crop	Crop	Solanaceae
Werner, B. J.; Mowry, T. M.; Bosque-Perez, N. A.; Ding, H. J.; Eigenbrode, S. D.; . "Changes in green peach aphid responses to potato leafroll virus-induced volatiles emitted during disease progression," Environmental Entomology, v.38, 2009, p. 1429-1438.	63	Maluta, N.K.P., Fereres, A. and Lopes, J.R.S., 2017. Settling preferences of the whitefly vector Bemisia tabaci on infected plants varies with virus family and transmission mode. Entomologia Experimentalis et Applicata, 165(2-3), pp.138-147.	Maluta 2017	Virus effects on host traits			Crop	Crop	Solanaceae
Xu, P.; Chen, F.; Mannas, J. P.; Feldman, T.; Sumner, L. W.; Roossinck, M. J.; . "Virus infection improves drought tolerance. (vol 180, pg 911, 2008)," New Phytologist, v.184, 2009, p. 275-275.	65	El Aou-ouad, H., Bota, J., Obata, T., Montero, R., Fernie, A.R., Medrano, H., Pou, A. and Florez-Sarasa, I., 2018. Combined drought and virus infection trigger aspects of respiratory metabolism related to grapevine physiological responses. Journal of plant physiology, 231, pp.19-30.	El Aou-ouad 2018	Virus effects on host traits	Environmental virology		Crop	Crop	Vitaceae
Xu, P.; Chen, F.; Mannas, J. P.; Feldman, T.; Sumner, L. W.; Roossinck, M. J.; . "Virus infection improves drought tolerance. (vol 180, pg 911, 2008)," New Phytologist, v.184, 2009, p. 275-275.	65	El Aou-ouad, H., Montero, R., Medrano, H. and Bota, J., 2016. Interactive effects of grapevine leafroll-associated virus 3 (GLRaV-3) and water stress on the physiology of Vitis vinifera L. cv. Malvasia de Banyalbufar and Giro-Ros. Journal of plant physiology, 196, pp.106-115.	El Aou-ouad 2016	Virus effects on host traits	Environmental virology		Crop	Crop	Vitaceae
Xu, P.; Chen, F.; Mannas, J. P.; Feldman, T.; Sumner, L. W.; Roossinck, M. J.; . "Virus infection improves drought tolerance. (vol 180, pg 911, 2008)," New Phytologist, v.184, 2009, p. 275-275.	65	El Aou‐ouad, H., Pou, A., Tomás, M., Montero, R., Ribas‐Carbo, M., Medrano, H. and Bota, J., 2017. Combined effect of virus infection and water stress on water flow and water economy in grapevines. Physiologia plantarum, 160(2), pp.171-184.	El Aou-ouad 2017	Virus effects on host traits	Environmental virology		Crop	Crop	Vitaceae
Xu, P.; Chen, F.; Mannas, J. P.; Feldman, T.; Sumner, L. W.; Roossinck, M. J.; . "Virus infection improves drought tolerance. (vol 180, pg 911, 2008)," New Phytologist, v.184, 2009, p. 275-275.	65	Chitarra, W., Cuozzo, D., Ferrandino, A., Secchi, F., Palmano, S., Perrone, I., Boccacci, P., Pagliarani, C., Gribaudo, I., Mannini, F. and Gambino, G., 2018. Dissecting interplays between Vitis vinifera L. and grapevine virus B (GVB) under field conditions. Molecular plant pathology.	Chitarra 2018	Virus effects on host traits			Crop	Crop	Vitaceae
Medina-Ortega, K. J.; sque-Perez, N. A.; Ngumbi, E.; Jimenez-Martinez, E. S.; Eigenbrode, S. D.; . "Rhopalosiphum padi (Hemiptera: Aphididae) responses to volatile cues from Barley yellow dwarf virus-infected wheat," Environmental Entomology, v.38, 2009, p. 836-845.	49	Ghosh, A., Das, A., Vijayanandraj, S. and Mandal, B., 2015. Cardamom bushy dwarf virus infection in large cardamom alters plant selection preference, life stages, and fecundity of aphid vector, Micromyzus kalimpongensis (Hemiptera: aphididae). Environmental entomology, 45(1), pp.178-184.	Ghosh 2015	Virus effects on host traits	Virus-vector interactions		Crop	Crop	Zingiberaceae
Melcher, U; Muthukumar, V; Wiley, GB; Min, BE; Palmer, MW; Verchot-Lubicz, J; Ali, A; Nelson, RS; Roe, BA; Thapa, V; Pierce, ML. "Evidence for novel viruses by analysis of nucleic acids in virus-like particle fractions from Ambrosia psilostachya," JOURNAL OF VIROLOGICAL METHODS, v.152, 2008, p. 49.	1	Pagan, I., Fraile, A., Fernandez-Fueyo, E., Montes, N., Alonso-Blanco, C. and García-Arenal, F., 2010. Arabidopsis thaliana as a model for the study of plant–virus co-evolution. Philosophical Transactions of the Royal Society of London B: Biological Sciences, 365(1548), pp.1983-1995.	Pagan 2010A	Virus effects on host traits	Virus evolution		Crop/Model+Wild	crop	Brassicaceae
Pagan, I.; Fraile, A.; Fernandez-Fueyo, E.; Montes, N.; Alonso-Blanco, C.; Garcia-Arenal, F.; . "Arabidopsis thaliana as a model for the study of plant-virus co-evolution," Philosophical Transactions of the Royal Society B-Biological Sciences, v.365, 2010, p. 1983-1995.	27	Hily, J. M., García, A., Moreno, A., Plaza, M., Wilkinson, M. D., Fereres, A., García-Arenal, F. (2014). The Relationship between Host Lifespan and Pathogen Reservoir Potential: An Analysis in the System Arabidopsis thaliana-Cucumber mosaic virus. PLoS Pathogens, 10(11), 6–9.	Hily 2014	Virus effects on host traits			Crop/Model+Wild	Crop	Brassicaceae
Pagan, I.; Fraile, A.; Fernandez-Fueyo, E.; Montes, N.; Alonso-Blanco, C.; Garcia-Arenal, F.; . "Arabidopsis thaliana as a model for the study of plant-virus co-evolution," Philosophical Transactions of the Royal Society B-Biological Sciences, v.365, 2010, p. 1983-1995.	27	Hily, J. M., Poulicard, N., Mora, M. Á., Pagán, I., & García-Arenal, F. (2016). Environment and host genotype determine the outcome of a plant-virus interaction: From antagonism to mutualism. New Phytologist, 209(2), 812–822.	Hily 2016	Virus effects on host traits			Crop/Model+Wild	Crop	Brassicaceae
Pagan, I.; Fraile, A.; Fernandez-Fueyo, E.; Montes, N.; Alonso-Blanco, C.; Garcia-Arenal, F.; . "Arabidopsis thaliana as a model for the study of plant-virus co-evolution," Philosophical Transactions of the Royal Society B-Biological Sciences, v.365, 2010, p. 1983-1995.	27	Shukla, A., Pagán, I., & García-Arenal, F. (2018). Effective tolerance based on resource reallocation is a virus-specific defence in Arabidopsis thaliana. Molecular Plant Pathology, 19(6), 1454–1465.	Shukla 2018	Virus effects on host traits			Crop/Model+Wild	Crop	Brassicaceae
Cervantes, FA; Alvarez, JM. "Within plant distribution of Potato Virus Y in hairy nightshade (Solanum sarrachoides): An inoculum source affecting PVY aphid transmission," VIRUS RESEARCH, v.159, 2011, p. 194.	9	Wosula, E.N., Clark, C.A. and Davis, J.A., 2012. Effect of host plant, aphid species, and virus infection status on transmission of Sweetpotato feathery mottle virus. Plant disease, 96(9), pp.1331-1336.	Wosula 2012	Virus effects on host traits	Virus-vector interactions		Crop/Model+Wild	Crop	Convolvulaceae
Jimenez-Martinez, E. S.; Bosque-Perez, N. A.; . "Life history of the bird cherry-oat aphid, Rhopalosiphum padi, on transgenic and non-transformed wheat challenged with Wheat streak mosaic virus," Entomologia Experimentalis Et Applicata, v.133, 2009, p. 19-26.	44	Wosula, E.N., Davis, J.A. and Clark, C.A., 2013. Population dynamics of three aphid species (Hemiptera: Aphididae) on four Ipomoea spp. infected or noninfected with sweetpotato potyviruses. Journal of economic entomology, 106(4), pp.1566-1573.	Wosula 2013	Virus effects on host traits	Virus-vector interactions		Crop/Model+Wild	Crop	Convolvulaceae
Lecoq, H; Fabre, F; Joannon, B; Wipf-Scheibel, C; Chandeysson, C; Schoeny, A; Desbiez, C. "Search for factors involved in the rapid shift in Watermelon mosaic virus (WMV) populations in South-eastern France," VIRUS RESEARCH, v.159, 2011, p. 115.	68	Salvaudon, L., De Moraes, C.M. and Mescher, M.C., 2013. Outcomes of co-infection by two potyviruses: implications for the evolution of manipulative strategies. Proc. R. Soc. B, 280(1756), p.20122959.	Salvaudon 2013	Virus effects on host traits	Virus evolution	Virus-vector interactions	Crop/Model+Wild	Crop	Cucurbitaceae
Lecoq, H; Fabre, F; Joannon, B; Wipf-Scheibel, C; Chandeysson, C; Schoeny, A; Desbiez, C. "Search for factors involved in the rapid shift in Watermelon mosaic virus (WMV) populations in South-eastern France," VIRUS RESEARCH, v.159, 2011, p. 115.	68	Dong, W.A.N.G. and Guan, L.I., 2017. Host Reaction of Watermelon Mosaic Virus Isolates Infecting Melon From Different Geographical Origins in Xinjiang of China. Horticultural Plant Journal, 3(1), pp.23-28.	Dong 2017	Virus effects on host traits			Crop/Model+Wild	Crop	Cucurbitaceae
Cervantes, FA; Alvarez, JM. "Within plant distribution of Potato Virus Y in hairy nightshade (Solanum sarrachoides): An inoculum source affecting PVY aphid transmission," VIRUS RESEARCH, v.159, 2011, p. 194.	9	Murphy, A.F., Rondon, S.I., Moreno, A. and Fereres, A., 2018. Effect of Potato virus Y Presence in Solanum tuberosum (Solanales: Solanaceae) and Chenopodium album on Aphid (Hemiptera: Aphididae) Behavior. Environmental entomology, 47(3), pp.654-659.	Murphy 2018	Virus effects on host traits	Virus-vector interactions		Crop/Model+Wild	Crop	Many
Nawaz-Ul-Rehman, M. S.; Mansoor, S.; Briddon, R. W.; Fauquet, C. M.; . "Maintenance of an Old World Betasatellite by a New World Helper Begomovirus and Possible Rapid Adaptation of the Betasatellite," Journal of Virology, v.83, 2009, p. 9347-9355.	53	Hassan, I., Orílio, A.F., Fiallo-Olivé, E., Briddon, R.W. and Navas-Castillo, J., 2016. Infectivity, effects on helper viruses and whitefly transmission of the deltasatellites associated with sweepoviruses (genus Begomovirus, family Geminiviridae). Scientific reports, 6, p.30204.	Hassan 2016	Virus effects on host traits	Virus-vector interactions		Crop/Model+Wild	Crop	Many
Beilei Wu; Ulrich Melcher; Xingyi Guo; Xifeng Wang; Longjiang Fan; Guanghe Zhou; . "Assessment of codivergence of mastreviruses with their plant hosts," BMC Evolutionaty Biology, v.in pres, 2009.	12	Nygren, J., Shad, N., Kvarnheden, A. and Westerbergh, A., 2015. Variation in Susceptibility to Wheat dwarf virus among Wild and Domesticated Wheat. PloS one, 10(4), p.e0121580.	Nygren 2015	Virus effects on host traits	Host resistance		Crop/Model+Wild	Crop	Poaceae
Cronin, J. P.; Welsh, M. E.; Dekkers, M. G.; Abercrombie, S. T.; Mitchell, C. E.; . "Host physiological phenotype explains pathogen reservoir potential," Ecology Letters, v.13, 2010, p. 1221-1232.	22	Schrotenboer, A. C., Allen, M. S., & Malmstrom, C. M. (2011). Modification of native grasses for biofuel production may increase virus susceptibility. GCB Bioenergy, 3(5), 360–374. https://doi.org/10.1111/j.1757-1707.2011.01093.x	Schrotenboer 2011	Virus effects on host traits			Crop/Model+Wild	Crop	Poaceae
Xu, P.; Chen, F.; Mannas, J. P.; Feldman, T.; Sumner, L. W.; Roossinck, M. J.; . "Virus infection improves drought tolerance. (vol 180, pg 911, 2008)," New Phytologist, v.184, 2009, p. 275-275.	65	Wylie, S.J., Zhang, C., Long, V., Roossinck, M.J., Koh, S.H., Jones, M.G., Iqbal, S. and Li, H., 2015. Differential responses to virus challenge of laboratory and wild accessions of Australian species of Nicotiana, and comparative analysis of RDR1 gene sequences. PloS one, 10(3), p.e0121787.	Wylie 2015	Virus effects on host traits			Crop/Model+Wild	Both	Solanaceae
Pagan, I.; Fraile, A.; Fernandez-Fueyo, E.; Montes, N.; Alonso-Blanco, C.; Garcia-Arenal, F.; . "Arabidopsis thaliana as a model for the study of plant-virus co-evolution," Philosophical Transactions of the Royal Society B-Biological Sciences, v.365, 2010, p. 1983-1995.	27	Westwood, J. H., Mccann, L., Naish, M., Dixon, H., Murphy, A. M., Stancombe, M. A., Carr, J. P. (2013). A viral RNA silencing suppressor interferes with abscisic acid-mediated signalling and induces drought tolerance in Arabidopsis thaliana. Molecular Plant Pathology, 14(2), 158–170.	Westwood 2013A	Virus effects on host traits	Environmental virology		Model	Crop	Brassicaceae
Pagan, I.; Fraile, A.; Fernandez-Fueyo, E.; Montes, N.; Alonso-Blanco, C.; Garcia-Arenal, F.; . "Arabidopsis thaliana as a model for the study of plant-virus co-evolution," Philosophical Transactions of the Royal Society B-Biological Sciences, v.365, 2010, p. 1983-1995.	27	Westwood, J. H., Groen, S. C., Du, Z., Murphy, A. M., Anggoro, D. T., Tungadi, T., Carr, J. P. (2013). A trio of viral proteins tunes aphid-plant interactions in arabidopsis thaliana. PLoS ONE, 8(12), 1–18.	Westwood 2013B	Virus effects on host traits	Virus-vector interactions		Model	Crop	Brassicaceae
Xu, P.; Chen, F.; Mannas, J. P.; Feldman, T.; Sumner, L. W.; Roossinck, M. J.; . "Virus infection improves drought tolerance. (vol 180, pg 911, 2008)," New Phytologist, v.184, 2009, p. 275-275.	65	Bergès, S.E., Vile, D., Vazquez-Rovere, C., Blanc, S., Yvon, M., Bédiée, A., Rolland, G., Dauzat, M. and Van Munster, M., 2018. Interactions between drought and plant genotype change epidemiological traits of Cauliflower mosaic virus. Frontiers in plant science, 9.	Berges 2018	Virus effects on host traits	Virus-vector interactions	Environmental virology	Model	Crop	Brassicaceae
Cronin, J. P.; Welsh, M. E.; Dekkers, M. G.; Abercrombie, S. T.; Mitchell, C. E.; . "Host physiological phenotype explains pathogen reservoir potential," Ecology Letters, v.13, 2010, p. 1221-1232.	22	Yvon, M., Vile, D., Brault, V., Blanc, S., & van Munster, M. (2017). Drought reduces transmission of Turnip yellows virus, an insect-vectored circulative virus. Virus Research, 241(July), 131–136. https://doi.org/10.1016/j.virusres.2017.07.009	Yvon 2017	Virus effects on host traits	Virus-vector interactions	Environmental virology	Model	Crop	Brassicaceae
Pagan, I.; Fraile, A.; Fernandez-Fueyo, E.; Montes, N.; Alonso-Blanco, C.; Garcia-Arenal, F.; . "Arabidopsis thaliana as a model for the study of plant-virus co-evolution," Philosophical Transactions of the Royal Society B-Biological Sciences, v.365, 2010, p. 1983-1995.	27	Zhang, X., Zhang, X., Singh, J., Li, D., & Qu, F. (2012). Temperature-Dependent Survival of Turnip Crinkle Virus-Infected Arabidopsis Plants Relies on an RNA Silencing-Based Defense That Requires DCL2, AGO2, and HEN1. Journal of Virology, 86(12), 6847–6854.	Zhang 2012	Virus effects on host traits	Environmental virology		Model	Crop	Brassicaceae
Pagan, I.; Fraile, A.; Fernandez-Fueyo, E.; Montes, N.; Alonso-Blanco, C.; Garcia-Arenal, F.; . "Arabidopsis thaliana as a model for the study of plant-virus co-evolution," Philosophical Transactions of the Royal Society B-Biological Sciences, v.365, 2010, p. 1983-1995.	27	Vijayan, V., López-González, S., Sánchez, F., Ponz, F., & Pagán, I. (2017). Virulence evolution of a sterilizing plant virus: Tuning multiplication and resource exploitation. Virus Evolution, 3(2), 1–11.	Vijayan 2017	Virus effects on host traits	Virus evolution		Model	Crop	Brassicaceae
Xu, P.; Chen, F.; Mannas, J. P.; Feldman, T.; Sumner, L. W.; Roossinck, M. J.; . "Virus infection improves drought tolerance. (vol 180, pg 911, 2008)," New Phytologist, v.184, 2009, p. 275-275.	65	Fernández-Calvino, L., Osorio, S., Hernández, M.L., Hamada, I.B., Del Toro, F.J., Donaire, L., Yu, A., Bustos, R., Fernie, A.R., Martínez-Rivas, J.M. and Llave, C., 2014. Virus-induced alterations in primary metabolism modulate susceptibility to Tobacco rattle virus in Arabidopsis. Plant physiology, pp.pp-114.	Fernandez-Calvino 2014	Virus effects on host traits			Model	Crop	Brassicaceae
Pagan, I.; Fraile, A.; Fernandez-Fueyo, E.; Montes, N.; Alonso-Blanco, C.; Garcia-Arenal, F.; . "Arabidopsis thaliana as a model for the study of plant-virus co-evolution," Philosophical Transactions of the Royal Society B-Biological Sciences, v.365, 2010, p. 1983-1995.	27	Casteel, C. L., Yang, C., Nanduri, A. C., De Jong, H. N., Whitham, S. A., & Jander, G. (2014). The NIa-Pro protein of Turnip mosaic virus improves growth and reproduction of the aphid vector, Myzus persicae (green peach aphid). Plant Journal, 77(4), 653–663.	Casteel 2014	Virus effects on host traits	Virus-vector interactions	Functional genomics	Model	Crop	Many
Xu, P.; Chen, F.; Mannas, J. P.; Feldman, T.; Sumner, L. W.; Roossinck, M. J.; . "Virus infection improves drought tolerance. (vol 180, pg 911, 2008)," New Phytologist, v.184, 2009, p. 275-275.	65	Aguilar, E., Cutrona, C., del Toro, F.J., Vallarino, J.G., Osorio, S., Pérez‐Bueno, M.L., Barón, M., Chung, B.N., Canto, T. and Tenllado, F., 2017. Virulence determines beneficial trade‐offs in the response of virus‐infected plants to drought via induction of salicylic acid. Plant, cell & environment, 40(12), pp.2909-2930.	Aguilar 2017	Virus effects on host traits	Environmental virology		Model	Crop	Many
Xu, P.; Chen, F.; Mannas, J. P.; Feldman, T.; Sumner, L. W.; Roossinck, M. J.; . "Virus infection improves drought tolerance. (vol 180, pg 911, 2008)," New Phytologist, v.184, 2009, p. 275-275.	65	Alazem, M., Lin, K.Y. and Lin, N.S., 2014. The abscisic acid pathway has multifaceted effects on the accumulation of Bamboo mosaic virus. Molecular Plant-Microbe Interactions, 27(2), pp.177-189.	Alazam 2014	Virus effects on host traits	Environmental virology		Model	Crop	Poaceae
Xu, P.; Chen, F.; Mannas, J. P.; Feldman, T.; Sumner, L. W.; Roossinck, M. J.; . "Virus infection improves drought tolerance. (vol 180, pg 911, 2008)," New Phytologist, v.184, 2009, p. 275-275.	65	Dastogeer, K.M., Li, H., Sivasithamparam, K., Jones, M.G. and Wylie, S.J., 2018. Fungal endophytes and a virus confer drought tolerance to Nicotiana benthamiana plants through modulating osmolytes, antioxidant enzymes and expression of host drought responsive genes. Environmental and Experimental Botany, 149, pp.95-108.	Dastogeer 2018	Virus effects on host traits	Environmental virology		Model	Crop	Solanaceae
Muthukumar, V.; Melcher, U.; Pierce, M.L.; Wiley, G.B.; Roe, B.A.; Palmer, M. W.; Thapa, V.; Ali, A.; T. Ding; . "Non-cultivated plants of the Tallgrass Prairie Preserve of northeastern Oklahoma frequently contain virus-like sequences in particulate fractions.," Virus Res., v.in pres, 2008, p. in press.	2	Prendeville, Holly R., Xiaohong Ye, T. Jack Morris, and Diana Pilson. "Virus infections in wild plant populations are both frequent and often unapparent." American journal of botany99, no. 6 (2012): 1033-1042.	Prendeville 2012	Virus effects on host traits	Epidemiology		Wild	Crop	Cucurbitaceae
Muthukumar, V.; Melcher, U.; Pierce, M.L.; Wiley, G.B.; Roe, B.A.; Palmer, M. W.; Thapa, V.; Ali, A.; T. Ding; . "Non-cultivated plants of the Tallgrass Prairie Preserve of northeastern Oklahoma frequently contain virus-like sequences in particulate fractions.," Virus Res., v.in pres, 2008, p. in press.	2	Prendeville, H.R., Tenhumberg, B. and Pilson, D., 2014. Effects of virus on plant fecundity and population dynamics. New Phytologist, 202(4), pp.1346-1356.	Prendeville 2014	Virus effects on host traits			Wild	Crop	Cucurbitaceae
Werner, B. J.; Mowry, T. M.; Bosque-Perez, N. A.; Ding, H. J.; Eigenbrode, S. D.; . "Changes in green peach aphid responses to potato leafroll virus-induced volatiles emitted during disease progression," Environmental Entomology, v.38, 2009, p. 1429-1438.	63	van Molken, T., de Caluwe, H., Hordijk, C.A., Leon-Reyes, A., Snoeren, T.A., van Dam, N.M. and Stuefer, J.F., 2012. Virus infection decreases the attractiveness of white clover plants for a non-vectoring herbivore. Oecologia, 170(2), pp.433-444.	Van Molken 2012	Virus effects on host traits			Wild	Wild	Fabaceae
Xu, P.; Chen, F.; Mannas, J. P.; Feldman, T.; Sumner, L. W.; Roossinck, M. J.; . "Virus infection improves drought tolerance. (vol 180, pg 911, 2008)," New Phytologist, v.184, 2009, p. 275-275.	65	van Mölken, T. and Stuefer, J.F., 2011. The potential of plant viruses to promote genotypic diversity via genotype× environment interactions. Annals of Botany, 107(8), pp.1391-1397.	Van Molken 2011	Virus effects on host traits			Wild	Wild	Fabaceae
Muthukumar, V.; Melcher, U.; Pierce, M.L.; Wiley, G.B.; Roe, B.A.; Palmer, M. W.; Thapa, V.; Ali, A.; T. Ding; . "Non-cultivated plants of the Tallgrass Prairie Preserve of northeastern Oklahoma frequently contain virus-like sequences in particulate fractions.," Virus Res., v.in pres, 2008, p. in press.	2	Whitaker, B. K., Rúa, M. A., & Mitchell, C. E. (2015). Viral pathogen production in a wild grass host driven by host growth and soil nitrogen. New Phytologist, 207(3), 760–768. https://doi.org/10.1111/nph.13369	Whitaker 2015	Virus effects on host traits	Environmental virology		Wild	Crop	Poaceae
Borer, E. T.; Adams, V. T.; Engler, G. A.; Adams, A. L.; Schumann, C. B.; Seabloom, E. W.; . "Aphid fecundity and grassland invasion: invader life history is the key," Ecological Applications, v.19, 2009, p. 1187-1196.	36	Ingwell, L. L., & Bosque-Pérez, N. A. (2015). New experimental hosts of Barley yellow dwarf virus among wild grasses, with implications for grassland habitats. Plant Pathology, 64(6), 1300–1307.	Ingwell 2015B	Virus effects on host traits	Epidemiology		Wild	Crop	Poaceae
Melcher, U; Muthukumar, V; Wiley, GB; Min, BE; Palmer, MW; Verchot-Lubicz, J; Ali, A; Nelson, RS; Roe, BA; Thapa, V; Pierce, ML. "Evidence for novel viruses by analysis of nucleic acids in virus-like particle fractions from Ambrosia psilostachya," JOURNAL OF VIROLOGICAL METHODS, v.152, 2008, p. 49.	1	Pallett, Denise W., Thien Ho, Ian Cooper, and Hui Wang. "Detection of Cereal yellow dwarf virus using small interfering RNAs and enhanced infection rate with Cocksfoot streak virus in wild cocksfoot grass (Dactylis glomerata)." Journal of virological methods 168, no. 1-2 (2010): 223-227.	PVEN 5	Virus effects on host traits	Virus discovery		Wild	Wild	Poaceae
Melcher, U; Muthukumar, V; Wiley, GB; Min, BE; Palmer, MW; Verchot-Lubicz, J; Ali, A; Nelson, RS; Roe, BA; Thapa, V; Pierce, ML. "Evidence for novel viruses by analysis of nucleic acids in virus-like particle fractions from Ambrosia psilostachya," JOURNAL OF VIROLOGICAL METHODS, v.152, 2008, p. 49.	1	Malmstrom, Carolyn M., Patrick Bigelow, Piotr Trębicki, Anna K. Busch, Colleen Friel, Ellen Cole, Heba Abdel-Azim, Colin Phillippo, and Helen M. Alexander. "Crop-associated virus reduces the rooting depth of non-crop perennial native grass more than non-crop-associated virus with known viral suppressor of RNA silencing (VSR)." Virus research 241 (2017): 172-184.	Malmstrom 2017	Virus effects on host traits			Wild	Both	Poaceae
Roossinck, M. J.; Saha, P.; Wiley, G. B.; Quan, J.; White, J. D.; Lai, H.; Chavarria, F.; Shen, G. A.; Roe, B. A.; . "Ecogenomics: using massively parallel pyrosequencing to understand virus ecology," Molecular Ecology, v.19, 2010, p. 81-88.	6	Alexander, H. M., Bruns, E., Schebor, H., & Malmstrom, C. M. (2017). Crop-associated virus infection in a native perennial grass: reduction in plant fitness and dynamic patterns of virus detection. Journal of Ecology, 108(4), 1021–1031. https://doi.org/10.1111/1365-2745.12723	Alexander 2017	Virus effects on host traits			Wild	Crop	Poaceae
Borer, E. T.; Adams, V. T.; Engler, G. A.; Adams, A. L.; Schumann, C. B.; Seabloom, E. W.; . "Aphid fecundity and grassland invasion: invader life history is the key," Ecological Applications, v.19, 2009, p. 1187-1196.	36	Cronin, J.P., Welsh, M.E., Dekkers, M.G., Abercrombie, S.T. and Mitchell, C.E., 2010. Host physiological phenotype explains pathogen reservoir potential. Ecology letters, 13(10), pp.1221-1232.	PVEN 22	Virus effects on host traits			Wild	Crop	Poaceae
Cervantes, FA; Alvarez, JM. "Within plant distribution of Potato Virus Y in hairy nightshade (Solanum sarrachoides): An inoculum source affecting PVY aphid transmission," VIRUS RESEARCH, v.159, 2011, p. 194.	9	Srinivasan, R., Alvarez, J.M. and Cervantes, F., 2013. The effect of an alternate weed host, hairy nightshade, Solanum sarrachoides (Sendtner) on green peach aphid distribution and Potato leafroll virus incidence in potato fields of the Pacific Northwest. Crop protection, 46, pp.52-56.	Srinivasan 2013	Virus effects on host traits	Virus-vector interactions		Wild	Crop	Solanaceae
Hu, X. J.; Meacham, T.; Ewing, L.; Gray, S. M.; Karasev, A. V.; . "A novel recombinant strain of Potato virus Y suggests a new viral genetic determinant of vein necrosis in tobacco," Virus Research, v.143, 2009, p. 68-76.	42	Hu, X., Nie, X., He, C. and Xiong, X., 2011. Differential pathogenicity of two different recombinant PVY NTN isolates in Physalis floridana is likely determined by the coat protein gene. Virology journal, 8(1), p.207.	Hu 2011	Virus effects on host traits			Wild	Crop	Solanaceae
Pagan, I.; Fraile, A.; Fernandez-Fueyo, E.; Montes, N.; Alonso-Blanco, C.; Garcia-Arenal, F.; . "Arabidopsis thaliana as a model for the study of plant-virus co-evolution," Philosophical Transactions of the Royal Society B-Biological Sciences, v.365, 2010, p. 1983-1995.	27	Doumayrou, J., Avellan, A., Froissart, R., & Michalakis, Y. (2013). An experimental test of the transmission-virulence trade-off hypothesis in a plant virus. Evolution, 67(2), 477–486.	Doumayrou 2013	Virus evolution	Virus effects on host traits		Crop	Crop	Brassicaceae
Joannon, B.; Lavigne, C.; Lecoq, H.; Desbiez, C.; . "Barriers to Gene Flow Between Emerging Populations of Watermelon mosaic virus in Southeastern France," Phytopathology, v.100, 2010, p. 1373-1379.	26	Nguyen, H.D., Tran, H.T.N. and Ohshima, K., 2013. Genetic variation of the Turnip mosaic virus population of Vietnam: a case study of founder, regional and local influences. Virus research, 171(1), pp.138-149.	Nguyen 2013	Virus evolution			Crop	Crop	Brassicaceae
Joannon, B.; Lavigne, C.; Lecoq, H.; Desbiez, C.; . "Barriers to Gene Flow Between Emerging Populations of Watermelon mosaic virus in Southeastern France," Phytopathology, v.100, 2010, p. 1373-1379.	26	Desbiez, C., Joannon, B., Wipf-Scheibel, C., Chandeysson, C. and Lecoq, H., 2011. Recombination in natural populations of watermelon mosaic virus: new agronomic threat or damp squib?. Journal of General Virology, 92(8), pp.1939-1948.	Desbiez 2011	Virus evolution			Crop	Crop	Cucurbitaceae
Duffy, S.; Holmes, E. C.; . "Validation of high rates of nucleotide substitution in geminiviruses: phylogenetic evidence from East African cassava mosaic viruses," Journal of General Virology, v.90, 2009, p. 1539-1547.	39	Fondong, V.N. and Chen, K., 2011. Genetic variability of East African cassava mosaic Cameroon virus under field and controlled environment conditions. Virology, 413(2), pp.275-282.	Fondong 2011	Virus evolution	Environmental virology		Crop	Crop	Euphorbiaceae
Duffy, S.; Holmes, E. C.; . "Validation of high rates of nucleotide substitution in geminiviruses: phylogenetic evidence from East African cassava mosaic viruses," Journal of General Virology, v.90, 2009, p. 1539-1547.	39	De Bruyn, A., Harimalala, M., Zinga, I., Mabvakure, B.M., Hoareau, M., Ravigné, V., Walters, M., Reynaud, B., Varsani, A., Harkins, G.W. and Martin, D.P., 2016. Divergent evolutionary and epidemiological dynamics of cassava mosaic geminiviruses in Madagascar. BMC evolutionary biology, 16(1), p.182.	De Bruyn 2016	Virus evolution	Epidemiology		Crop	Crop	Euphorbiaceae
Duffy, S.; Holmes, E. C.; . "Validation of high rates of nucleotide substitution in geminiviruses: phylogenetic evidence from East African cassava mosaic viruses," Journal of General Virology, v.90, 2009, p. 1539-1547.	39	De Bruyn, A., Villemot, J., Lefeuvre, P., Villar, E., Hoareau, M., Harimalala, M., Abdoul-Karime, A.L., Abdou-Chakour, C., Reynaud, B., Harkins, G.W. and Varsani, A., 2012. East African cassava mosaic-like viruses from Africa to Indian ocean islands: molecular diversity, evolutionary history and geographical dissemination of a bipartite begomovirus. BMC evolutionary biology, 12(1), p.228.	De Bruyn 2012	Virus evolution	Epidemiology		Crop	Crop	Euphorbiaceae
Park, J; Lee, H; Kim, MK; Kwak, HR; Auh, CK; Lee, KY; Kim, S; Choi, HS; Lee, S. "Phylogenetic lineage of Tobacco leaf curl virus in Korea and estimation of recombination events implicated in their sequence variation," VIRUS RESEARCH, v.159, 2011, p. 124.	69	Borah, B.K. and Dasgupta, I., 2012. PCR-RFLP analysis indicates that recombination might be a common occurrence among the cassava infecting begomoviruses in India. Virus genes, 45(2), pp.327-332.	Borah 2012	Virus evolution			Crop	Crop	Euphorbiaceae
Harkins, G. W.; Delport, W.; Duffy, S.; Wood, N.; Monjane, A. L.; Owor, B. E.; Donaldson, L.; Saumtally, S.; Triton, G.; Briddon, R. W.; Shepherd, D. N.; Rybicki, E. P.; Martin, D. P.; Varsani, A.; . "Experimental evidence indicating that mastreviruses probably did not co-diverge with their hosts," Virology Journal, v.6, 2009, p.	40	Davoodi, Z., Bejerman, N., Richet, C., Filloux, D., Kumari, S., Chatzivassiliou, E., Galzi, S., Julian, C., Samarfard, S., Trucco, V. and Giolitti, F., 2018. The Westward Journey of Alfalfa Leaf Curl Virus. Viruses, 10(10), p.542.	Davoodi 2018	Virus evolution	Epidemiology		Crop	Crop	Fabaceae
Beilei Wu; Ulrich Melcher; Xingyi Guo; Xifeng Wang; Longjiang Fan; Guanghe Zhou; . "Assessment of codivergence of mastreviruses with their plant hosts," BMC Evolutionaty Biology, v.in pres, 2009.	12	Grigoras, I., Timchenko, T., Grande-Pérez, A., Katul, L., Vetten, H.J. and Gronenborn, B., 2010. High variability and rapid evolution of a nanovirus. Journal of virology, 84(18), pp.9105-9117.	Grigoras 2010	Virus evolution			Crop	Crop	Fabaceae
Duffy, S.; Holmes, E. C.; . "Validation of high rates of nucleotide substitution in geminiviruses: phylogenetic evidence from East African cassava mosaic viruses," Journal of General Virology, v.90, 2009, p. 1539-1547.	39	Kumar, R.V., Prasanna, H.C., Singh, A.K., Ragunathan, D., Garg, G.K. and Chakraborty, S., 2017. Molecular genetic analysis and evolution of begomoviruses and betasatellites causing yellow mosaic disease of bhendi. Virus genes, 53(2), pp.275-285.	Kumar 2017	Virus evolution			Crop	Crop	Malvaceae
Duffy, S.; Holmes, E. C.; . "Validation of high rates of nucleotide substitution in geminiviruses: phylogenetic evidence from East African cassava mosaic viruses," Journal of General Virology, v.90, 2009, p. 1539-1547.	39	Saleem, H., Nahid, N., Shakir, S., Ijaz, S., Murtaza, G., Khan, A.A., Mubin, M. and Nawaz-ul-Rehman, M.S., 2016. Diversity, mutation and recombination analysis of cotton leaf curl geminiviruses. PLoS One, 11(3), p.e0151161.	Saleem 2016	Virus evolution			Crop	Crop	Malvaceae
Pagan, I.; Fraile, A.; Fernandez-Fueyo, E.; Montes, N.; Alonso-Blanco, C.; Garcia-Arenal, F.; . "Arabidopsis thaliana as a model for the study of plant-virus co-evolution," Philosophical Transactions of the Royal Society B-Biological Sciences, v.365, 2010, p. 1983-1995.	27	Duarte, L.M.L., Rivas, E.B., Harakava, R., Veauvy, M.C.D. and Alexandre, M.A.V., 2013. Genealogy of Cucumber mosaic virus isolated from ornamental species. American Journal of Plant Sciences, 4(05), p.1081.	Duarte 2013	Virus evolution	Epidemiology		Crop	Crop	Many
Fargette, D; Pinel-Galzi, A; Sereme, D; Lacombe, S; Hebrard, E; Traore, O; Konate, G. "Diversification of Rice yellow mottle virus and related viruses spans the history of agriculture from the Neolithic to the present," PLOS PATHOGENS, v.4, 2008.	16	Castillo, X.O., Fermin, G., Tabima, J., Rojas, Y., Tennant, P.F., Fuchs, M., Sierra, R., Bernal, A.J. and Restrepo, S., 2011. Phylogeography and molecular epidemiology of Papaya ringspot virus. Virus research, 159(2), pp.132-140.	Castillo 2011	Virus evolution			Crop	Crop	Many
Beilei Wu; Ulrich Melcher; Xingyi Guo; Xifeng Wang; Longjiang Fan; Guanghe Zhou; . "Assessment of codivergence of mastreviruses with their plant hosts," BMC Evolutionaty Biology, v.in pres, 2009.	12	Hyder, M.Z., Shah, S.H., Hameed, S. and Naqvi, S.M.S., 2011. Evidence of recombination in the Banana bunchy top virus genome. Infection, Genetics and Evolution, 11(6), pp.1293-1300.	Hyder 2011	Virus evolution			Crop	Crop	Not available
Hu, X. J.; Meacham, T.; Ewing, L.; Gray, S. M.; Karasev, A. V.; . "A novel recombinant strain of Potato virus Y suggests a new viral genetic determinant of vein necrosis in tobacco," Virus Research, v.143, 2009, p. 68-76.	42	Visser, J.C., Bellstedt, D.U. and Pirie, M.D., 2012. The recent recombinant evolution of a major crop pathogen, Potato virus Y. PLoS One, 7(11), p.e50631.	Visser 2012	Virus evolution			Crop	Crop	Not available
Harkins, G. W.; Delport, W.; Duffy, S.; Wood, N.; Monjane, A. L.; Owor, B. E.; Donaldson, L.; Saumtally, S.; Triton, G.; Briddon, R. W.; Shepherd, D. N.; Rybicki, E. P.; Martin, D. P.; Varsani, A.; . "Experimental evidence indicating that mastreviruses probably did not co-diverge with their hosts," Virology Journal, v.6, 2009, p.	40	Stainton, D., Martin, D.P., Muhire, B.M., Lolohea, S., Halafihi, M.I., Lepoint, P., Blomme, G., Crew, K.S., Sharman, M., Kraberger, S. and Dayaram, A., 2015. The global distribution of Banana bunchy top virus reveals little evidence for frequent recent, human-mediated long distance dispersal events. Virus evolution, 1(1), p.vev009.	Stainton 2015	Virus evolution	Epidemiology		Crop	Crop	Poaceae
Beilei Wu; Ulrich Melcher; Xingyi Guo; Xifeng Wang; Longjiang Fan; Guanghe Zhou; . "Assessment of codivergence of mastreviruses with their plant hosts," BMC Evolutionaty Biology, v.in pres, 2009.	12	Harkins, G.W., Martin, D.P., Duffy, S., Monjane, A.L., Shepherd, D.N., Windram, O.P., Owor, B.E., Donaldson, L., Van Antwerpen, T., Sayed, R.A. and Flett, B., 2009. Dating the origins of the maize-adapted strain of maize streak virus, MSV-A. Journal of General Virology, 90(12), pp.3066-3074.	Harkins 2009B	Virus evolution			Crop	Crop	Poaceae
Beilei Wu; Ulrich Melcher; Xingyi Guo; Xifeng Wang; Longjiang Fan; Guanghe Zhou; . "Assessment of codivergence of mastreviruses with their plant hosts," BMC Evolutionaty Biology, v.in pres, 2009.	12	Liu, Y., Wang, B., Vida, G., Cséplo-Károlyi, M., Wu, B.L., Wu, Y.H. and Wang, X., 2012. Genomic analysis of the natural population of Wheat dwarf virus in wheat from China and Hungary. J. Integr. Agr, 11, pp.2020-2027.	Liu 2012	Virus evolution			Crop	Crop	Poaceae
Fargette, D; Pinel-Galzi, A; Sereme, D; Lacombe, S; Hebrard, E; Traore, O; Konate, G. "Diversification of Rice yellow mottle virus and related viruses spans the history of agriculture from the Neolithic to the present," PLOS PATHOGENS, v.4, 2008.	16	Poulicard, N., Pinel-Galzi, A., Traoré, O., Vignols, F., Ghesquière, A., Konaté, G., Hébrard, E. and Fargette, D., 2012. Historical contingencies modulate the adaptability of Rice yellow mottle virus. PLoS pathogens, 8(1), p.e1002482.	Poulicard 2012	Virus evolution			Crop	Crop	Poaceae
Fargette, D; Pinel-Galzi, A; Sereme, D; Lacombe, S; Hebrard, E; Traore, O; Konate, G. "Diversification of Rice yellow mottle virus and related viruses spans the history of agriculture from the Neolithic to the present," PLOS PATHOGENS, v.4, 2008.	16	Smith, O., Clapham, A., Rose, P., Liu, Y., Wang, J. and Allaby, R.G., 2014. A complete ancient RNA genome: identification, reconstruction and evolutionary history of archaeological Barley Stripe Mosaic Virus. Scientific reports, 4, p.4003.	Smith 2014	Virus evolution			Crop	Crop	Poaceae
Fargette, D; Pinel-Galzi, A; Sereme, D; Lacombe, S; Hebrard, E; Traore, O; Konate, G. "Diversification of Rice yellow mottle virus and related viruses spans the history of agriculture from the Neolithic to the present," PLOS PATHOGENS, v.4, 2008.	16	Wu, B., Melcher, U., Guo, X., Wang, X., Fan, L. and Zhou, G., 2008. Assessment of codivergence of Mastreviruses with their plant hosts. BMC evolutionary biology, 8(1), p.335.	Wu 2008	Virus evolution			Crop	Crop	Poaceae
Duffy, S.; Holmes, E. C.; . "Validation of high rates of nucleotide substitution in geminiviruses: phylogenetic evidence from East African cassava mosaic viruses," Journal of General Virology, v.90, 2009, p. 1539-1547.	39	Monjane, A.L., Pande, D., Lakay, F., Shepherd, D.N., Van der Walt, E., Lefeuvre, P., Lett, J.M., Varsani, A., Rybicki, E.P. and Martin, D.P., 2012. Adaptive evolution by recombination is not associated with increased mutation rates in Maize streak virus. BMC evolutionary biology, 12(1), p.252.	Monjane 2012	Virus evolution			Crop	Crop	Poaceae
Duffy, S.; Holmes, E. C.; . "Validation of high rates of nucleotide substitution in geminiviruses: phylogenetic evidence from East African cassava mosaic viruses," Journal of General Virology, v.90, 2009, p. 1539-1547.	39	Monjane, A.L., Van Der Walt, E., Varsani, A., Rybicki, E.P. and Martin, D.P., 2011. Recombination hotspots and host susceptibility modulate the adaptive value of recombination during maize streak virus evolution. BMC evolutionary biology, 11(1), p.350.	Monjane 2011A	Virus evolution			Crop	Crop	Poaceae
Duffy, S.; Holmes, E. C.; . "Validation of high rates of nucleotide substitution in geminiviruses: phylogenetic evidence from East African cassava mosaic viruses," Journal of General Virology, v.90, 2009, p. 1539-1547.	39	Benítez-Galeano, M.J., Castells, M. and Colina, R., 2017. The Evolutionary History and Spatiotemporal Dynamics of the NC Lineage of Citrus Tristeza Virus. Viruses, 9(10), p.272.	Benitez-Galeano 2017	Virus evolution	Epidemiology		Crop	Crop	Rutaceae
Duffy, S.; Holmes, E. C.; . "Validation of high rates of nucleotide substitution in geminiviruses: phylogenetic evidence from East African cassava mosaic viruses," Journal of General Virology, v.90, 2009, p. 1539-1547.	39	Kim, S.H., Oh, S., Oh, T.K., Park, J.S., Kim, S.C., Kim, S.H., Kim, Y.S., Hong, J.K., Sim, S.Y., Park, K.S. and Lee, H.G., 2011. Genetic diversity of tomato-infecting Tomato yellow leaf curl virus (TYLCV) isolates in Korea. Virus genes, 42(1), pp.117-127.	Kim 2011	Virus evolution	Epidemiology		Crop	Crop	Solanaceae
Hu, X. J.; Meacham, T.; Ewing, L.; Gray, S. M.; Karasev, A. V.; . "A novel recombinant strain of Potato virus Y suggests a new viral genetic determinant of vein necrosis in tobacco," Virus Research, v.143, 2009, p. 68-76.	42	Montarry, J., Doumayrou, J., Simon, V. and Moury, B., 2011. Genetic background matters: a plant–virus gene‐for‐gene interaction is strongly influenced by genetic contexts. Molecular plant pathology, 12(9), pp.911-920.	Montarry 2011	Virus evolution	Virus effects on host traits		Crop	Crop	Solanaceae
Duffy, S.; Holmes, E. C.; . "Validation of high rates of nucleotide substitution in geminiviruses: phylogenetic evidence from East African cassava mosaic viruses," Journal of General Virology, v.90, 2009, p. 1539-1547.	39	Martin, D.P., Lefeuvre, P., Varsani, A., Hoareau, M., Semegni, J.Y., Dijoux, B., Vincent, C., Reynaud, B. and Lett, J.M., 2011. Complex recombination patterns arising during geminivirus coinfections preserve and demarcate biologically important intra-genome interaction networks. PLoS pathogens, 7(9), p.e1002203.	Martin 2011A	Virus evolution			Crop	Crop	Solanaceae
Duffy, S.; Holmes, E. C.; . "Validation of high rates of nucleotide substitution in geminiviruses: phylogenetic evidence from East African cassava mosaic viruses," Journal of General Virology, v.90, 2009, p. 1539-1547.	39	Yang, X., Wang, B., Luan, J., Xie, Y., Liu, S. and Zhou, X., 2017. Molecular variation of tomato yellow leaf curl virus in the insect vector Bemisia tabaci. Scientific reports, 7(1), p.16427.	Yang 2017	Virus evolution			Crop	Crop	Solanaceae
Harkins, G. W.; Martin, D. P.; Duffy, S.; Monjane, A. L.; N.; Windram, O. P.; Owor, B. E.; Donaldson, L.; van Antwerpen, T.; Sayed, R. A.; Flett, B.; Ramusi, M.; Rybicki, E. P.; Peterschmitt, M.; Varsani, A.; . "Dating the origins of the maize-adapted strain of maize streak virus, MSV-A," Journal of General Virology, v.90, 2009, p. 3066-3074.	41	Guan, X., Yang, C., Fu, J., Du, Z., Ho, S.Y. and Gao, F., 2018. Rapid evolutionary dynamics of pepper mild mottle virus. Virus research, 256, pp.96-99.	Guan 2018	Virus evolution			Crop	Crop	Solanaceae
Hu, X. J.; Meacham, T.; Ewing, L.; Gray, S. M.; Karasev, A. V.; . "A novel recombinant strain of Potato virus Y suggests a new viral genetic determinant of vein necrosis in tobacco," Virus Research, v.143, 2009, p. 68-76.	42	Ibaba, J.D. and Gubba, A., 2012. Phylogenetic studies of selected isolates of Potato virus Y (PVY) infecting vegetable crops in KwaZulu-Natal, Republic of South Africa. South African Journal of Plant and Soil, 29(2), pp.117-120.	Ibaba 2012	Virus evolution			Crop	Crop	Solanaceae
Hu, X. J.; Meacham, T.; Ewing, L.; Gray, S. M.; Karasev, A. V.; . "A novel recombinant strain of Potato virus Y suggests a new viral genetic determinant of vein necrosis in tobacco," Virus Research, v.143, 2009, p. 68-76.	42	Karasev, A.V., Hu, X., Brown, C.J., Kerlan, C., Nikolaeva, O.V., Crosslin, J.M. and Gray, S.M., 2011. Genetic diversity of the ordinary strain of Potato virus Y (PVY) and origin of recombinant PVY strains. Phytopathology, 101(7), pp.778-785.	Karasev 2011	Virus evolution			Crop	Crop	Solanaceae
Hu, X. J.; Meacham, T.; Ewing, L.; Gray, S. M.; Karasev, A. V.; . "A novel recombinant strain of Potato virus Y suggests a new viral genetic determinant of vein necrosis in tobacco," Virus Research, v.143, 2009, p. 68-76.	42	Tian, Y.P., Liu, J.L., Zhang, C.L., Liu, Y.Y., Wang, B., Li, X.D., Guo, Z.K. and Valkonen, J.P.T., 2011. Genetic diversity of Potato virus Y infecting tobacco crops in China. Phytopathology, 101(3), pp.377-387.	Tian 2011	Virus evolution			Crop	Crop	Solanaceae
Fargette, D; Pinel-Galzi, A; Sereme, D; Lacombe, S; Hebrard, E; Traore, O; Konate, G. "Diversification of Rice yellow mottle virus and related viruses spans the history of agriculture from the Neolithic to the present," PLOS PATHOGENS, v.4, 2008.	16	Ohshima, K., Nomiyama, R., Mitoma, S., Honda, Y., Yasaka, R. and Tomimura, K., 2016. Evolutionary rates and genetic diversities of mixed potyviruses in Narcissus. Infection, Genetics and Evolution, 45, pp.213-223.	Oshima 2016	Virus evolution	Virus discovery		Crop/Model+Wild	Both	Amaryllidaceae
Eid, S.; Saar, D. E.; Druffel, K. L.; Pappu, H. R.; . "Plant pararetroviral sequences in wild Dahlia species in their natural habitats in Mexican mountain ranges," Plant Pathology, v.60, 2011, p. 378-383.	3	Almeyda, C. V., S. G. Eid, D. Saar, M. Samuitiene, and H. R. Pappu. "Comparative analysis of endogenous plant pararetroviruses in cultivated and wild Dahlia spp." Virus genes 48, no. 1 (2014): 140-152.	Almeyda 2014	Virus evolution			Crop/Model+Wild	Wild	Asteraceae
Nawaz-Ul-Rehman, M. S.; Mansoor, S.; Briddon, R. W.; Fauquet, C. M.; . "Maintenance of an Old World Betasatellite by a New World Helper Begomovirus and Possible Rapid Adaptation of the Betasatellite," Journal of Virology, v.83, 2009, p. 9347-9355.	53	Ilyas, M., Qazi, J., Mansoor, S. and Briddon, R.W., 2010. Genetic diversity and phylogeography of begomoviruses infecting legumes in Pakistan. Journal of General Virology, 91(8), pp.2091-2101.	Ilyas 2010	Virus evolution	Virus discovery		Crop/Model+Wild	Both	Fabaceae
Duffy, S.; Holmes, E. C.; . "Validation of high rates of nucleotide substitution in geminiviruses: phylogenetic evidence from East African cassava mosaic viruses," Journal of General Virology, v.90, 2009, p. 1539-1547.	39	Lima, A.T., Sobrinho, R.R., Gonzalez-Aguilera, J., Rocha, C.S., Silva, S.J., Xavier, C.A., Silva, F.N., Duffy, S. and Zerbini, F.M., 2013. Synonymous site variation due to recombination explains higher genetic variability in begomovirus populations infecting non-cultivated hosts. Journal of General Virology, 94(2), pp.418-431.	Lima 2013	Virus evolution			Crop/Model+Wild	Both	Fabaceae
Melcher, U; Muthukumar, V; Wiley, GB; Min, BE; Palmer, MW; Verchot-Lubicz, J; Ali, A; Nelson, RS; Roe, BA; Thapa, V; Pierce, ML. "Evidence for novel viruses by analysis of nucleic acids in virus-like particle fractions from Ambrosia psilostachya," JOURNAL OF VIROLOGICAL METHODS, v.152, 2008, p. 49.	1	Stobbe, A.H., Melcher, U., Palmer, M.W., Roossinck, M.J. and Shen, G., 2012. Co-divergence and host-switching in the evolution of tobamoviruses. Journal of General Virology, 93(2), pp.408-418.	Stobbe 2012	Virus evolution			Crop/Model+Wild	Both	Many
Duffy, S.; Holmes, E. C.; . "Validation of high rates of nucleotide substitution in geminiviruses: phylogenetic evidence from East African cassava mosaic viruses," Journal of General Virology, v.90, 2009, p. 1539-1547.	39	Sánchez-Campos, S., Domínguez-Huerta, G., Díaz-Martínez, L., Tomás, D.M., Navas-Castillo, J., Moriones, E. and Grande-Pérez, A., 2018. Differential shape of geminivirus mutant spectra across cultivated and wild hosts with invariant viral consensus sequences. Frontiers in plant science, 9, p.932.	Sanchez-Campos 2018	Virus evolution			Crop/Model+Wild	Crop	Many
Beilei Wu; Ulrich Melcher; Xingyi Guo; Xifeng Wang; Longjiang Fan; Guanghe Zhou; . "Assessment of codivergence of mastreviruses with their plant hosts," BMC Evolutionaty Biology, v.in pres, 2009.	12	Gibbs, A.J., Wood, J., Garcia-Arenal, F., Ohshima, K. and Armstrong, J.S., 2015. Tobamoviruses have probably co-diverged with their eudicotyledonous hosts for at least 110 million years. Virus evolution, 1(1).	Gibbs 2015	Virus evolution			Crop/Model+Wild	Both	Not available
Beilei Wu; Ulrich Melcher; Xingyi Guo; Xifeng Wang; Longjiang Fan; Guanghe Zhou; . "Assessment of codivergence of mastreviruses with their plant hosts," BMC Evolutionaty Biology, v.in pres, 2009.	12	Pagán, I., Firth, C. and Holmes, E.C., 2010. Phylogenetic analysis reveals rapid evolutionary dynamics in the plant RNA virus genus tobamovirus. Journal of molecular evolution, 71(4), pp.298-307.	Pagan 2010C	Virus evolution			Crop/Model+Wild	Both	Not available
Fargette, D; Pinel-Galzi, A; Sereme, D; Lacombe, S; Hebrard, E; Traore, O; Konate, G. "Diversification of Rice yellow mottle virus and related viruses spans the history of agriculture from the Neolithic to the present," PLOS PATHOGENS, v.4, 2008.	16	Pagán, I. and Holmes, E.C., 2010. Long-term evolution of the Luteoviridae: time scale and mode of virus speciation. Journal of Virology, 84(12), pp.6177-6187.	Pagan 2010D	Virus evolution			Crop/Model+Wild	crop	Not available
Fargette, D; Pinel-Galzi, A; Sereme, D; Lacombe, S; Hebrard, E; Traore, O; Konate, G. "Diversification of Rice yellow mottle virus and related viruses spans the history of agriculture from the Neolithic to the present," PLOS PATHOGENS, v.4, 2008.	16	Thompson, J.R., Kamath, N. and Perry, K.L., 2014. An evolutionary analysis of the Secoviridae family of viruses. PloS one, 9(9), p.e106305.	Thompson 2014	Virus evolution			Crop/Model+Wild	Both	Not available
Harkins, G. W.; Delport, W.; Duffy, S.; Wood, N.; Monjane, A. L.; Owor, B. E.; Donaldson, L.; Saumtally, S.; Triton, G.; Briddon, R. W.; Shepherd, D. N.; Rybicki, E. P.; Martin, D. P.; Varsani, A.; . "Experimental evidence indicating that mastreviruses probably did not co-diverge with their hosts," Virology Journal, v.6, 2009, p.	40	Martin, D.P., Briddon, R.W. and Varsani, A., 2011. Recombination patterns in dicot-infecting mastreviruses mirror those found in monocot-infecting mastreviruses. Archives of virology, 156(8), p.1463.	Martin 2011B	Virus evolution			Crop/Model+Wild	Both	Not available
Fargette, D; Pinel-Galzi, A; Sereme, D; Lacombe, S; Hebrard, E; Traore, O; Konate, G. "Diversification of Rice yellow mottle virus and related viruses spans the history of agriculture from the Neolithic to the present," PLOS PATHOGENS, v.4, 2008.	16	Rakotomalala, M., Pinel-Galzi, A., Mpunami, A., Randrianasolo, A., Ramavovololona, P., Rabenantoandro, Y. and Fargette, D., 2013. Rice yellow mottle virus in Madagascar and in the Zanzibar Archipelago; island systems and evolutionary time scale to study virus emergence. Virus research, 171(1), pp.71-79.	Rakotomalala 2013	Virus evolution	Epidemiology		Crop/Model+Wild	Crop	Poaceae
Beilei Wu; Ulrich Melcher; Xingyi Guo; Xifeng Wang; Longjiang Fan; Guanghe Zhou; . "Assessment of codivergence of mastreviruses with their plant hosts," BMC Evolutionaty Biology, v.in pres, 2009.	12	Harkins, G.W., Delport, W., Duffy, S., Wood, N., Monjane, A.L., Owor, B.E., Donaldson, L., Saumtally, S., Triton, G., Briddon, R.W. and Shepherd, D.N., 2009. Experimental evidence indicating that mastreviruses probably did not co-diverge with their hosts. Virology Journal, 6(1), p.104.	Harkins 2009A	Virus evolution			Crop/Model+Wild	Crop	Poaceae
Beilei Wu; Ulrich Melcher; Xingyi Guo; Xifeng Wang; Longjiang Fan; Guanghe Zhou; . "Assessment of codivergence of mastreviruses with their plant hosts," BMC Evolutionaty Biology, v.in pres, 2009.	12	Pinel-Galzi, A., Mpunami, A., Sangu, E., Rakotomalala, M., Traoré, O., Sérémé, D., Sorho, F., Séré, Y., Kanyeka, Z., Konaté, G. and Fargette, D., 2009. Recombination, selection and clock-like evolution of Rice yellow mottle virus. Virology, 394(1), pp.164-172.	Pinel-Galzi 2009	Virus evolution			Crop/Model+Wild	Crop	Poaceae
Beilei Wu; Ulrich Melcher; Xingyi Guo; Xifeng Wang; Longjiang Fan; Guanghe Zhou; . "Assessment of codivergence of mastreviruses with their plant hosts," BMC Evolutionaty Biology, v.in pres, 2009.	12	Wu, B., Shang, X., Schubert, J., Habekuß, A., Elena, S.F. and Wang, X., 2015. Global-scale computational analysis of genomic sequences reveals the recombination pattern and coevolution dynamics of cereal-infecting geminiviruses. Scientific reports, 5, p.8153.	Wu 2015	Virus evolution			Crop/Model+Wild	Crop	Poaceae
Harkins, G. W.; Martin, D. P.; Duffy, S.; Monjane, A. L.; N.; Windram, O. P.; Owor, B. E.; Donaldson, L.; van Antwerpen, T.; Sayed, R. A.; Flett, B.; Ramusi, M.; Rybicki, E. P.; Peterschmitt, M.; Varsani, A.; . "Dating the origins of the maize-adapted strain of maize streak virus, MSV-A," Journal of General Virology, v.90, 2009, p. 3066-3074.	41	Monjane, A.L., Harkins, G.W., Martin, D.P., Lemey, P., Lefeuvre, P., Shepherd, D.N., Oluwafemi, S., Simuyandi, M., Zinga, I., Komba, E.K. and Lakoutene, D.P., 2011. Reconstructing the history of Maize streak virus strain-A dispersal to reveal diversification hotspots and its origin in southern Africa. Journal of virology, pp.JVI-00640.	Monjane 2011B	Virus evolution			Crop/Model+Wild	Crop	Poaceae
Pagán, I., Betancourt, M., de Miguel, J., Piñero, D., Fraile, A., & García-Arenal, F. (2010). Genomic and biological characterization of chiltepín yellow mosaic virus, a new tymovirus infecting Capsicum annuum var. aviculare in Mexico. Archives of Virology, 155(5), 675–684. https://doi.org/10.1007/s00705-010-0639-7	4	Fraile, A., McLeish, M.J., Pagán, I., González-Jara, P., Piñero, D. and García-Arenal, F., 2017. Environmental heterogeneity and the evolution of plant-virus interactions: viruses in wild pepper populations. Virus research.	Fraile 2017	Virus evolution	Epidemiology	Environmental virology	Crop/Model+Wild	Both	Solanaceae
Pagán, I., Betancourt, M., de Miguel, J., Piñero, D., Fraile, A., & García-Arenal, F. (2010). Genomic and biological characterization of chiltepín yellow mosaic virus, a new tymovirus infecting Capsicum annuum var. aviculare in Mexico. Archives of Virology, 155(5), 675–684. https://doi.org/10.1007/s00705-010-0639-7	4	Pagán, I., González-Jara, P., Moreno-Letelier, A., Rodelo-Urrego, M., Fraile, A., Piñero, D., & García-Arenal, F. (2012). Effect of biodiversity changes in disease risk: Exploring disease emergence in a plant-virus system. PLoS Pathogens, 8(7), 47. https://doi.org/10.1371/journal.ppat.1002796	Pagan 2012	Virus evolution	Epidemiology		Crop/Model+Wild	Both	Solanaceae
Beilei Wu; Ulrich Melcher; Xingyi Guo; Xifeng Wang; Longjiang Fan; Guanghe Zhou; . "Assessment of codivergence of mastreviruses with their plant hosts," BMC Evolutionaty Biology, v.in pres, 2009.	12	Lefeuvre, P., Harkins, G.W., Lett, J.M., Briddon, R.W., Chase, M.W., Moury, B. and Martin, D.P., 2011. Evolutionary time-scale of the begomoviruses: evidence from integrated sequences in the Nicotiana genome. PLoS One, 6(5), p.e19193.	Lefeuvre 2011	Virus evolution			Crop/Model+Wild	Both	Solanaceae
Hu, X. J.; Meacham, T.; Ewing, L.; Gray, S. M.; Karasev, A. V.; . "A novel recombinant strain of Potato virus Y suggests a new viral genetic determinant of vein necrosis in tobacco," Virus Research, v.143, 2009, p. 68-76.	42	Gibbs, A.J., Ohshima, K., Yasaka, R., Mohammadi, M., Gibbs, M.J. and Jones, R.A., 2017. The phylogenetics of the global population of potato virus Y and its necrogenic recombinants. Virus evolution, 3(1), p.vex002.	Gibbs 2017	Virus evolution			Crop/Model+Wild	Crop	Solanaceae
Pagan, I.; Fraile, A.; Fernandez-Fueyo, E.; Montes, N.; Alonso-Blanco, C.; Garcia-Arenal, F.; . "Arabidopsis thaliana as a model for the study of plant-virus co-evolution," Philosophical Transactions of the Royal Society B-Biological Sciences, v.365, 2010, p. 1983-1995.	27	Pagán, I., Montes, N., Milgroom, M. G., & García-Arenal, F. (2014). Vertical Transmission Selects for Reduced Virulence in a Plant Virus and for Increased Resistance in the Host. PLoS Pathogens, 10(7), 23–25.	Pagan 2014	Virus evolution	Host resistance		Model	Crop	Brassicaceae
Medina-Ortega, K. J.; sque-Perez, N. A.; Ngumbi, E.; Jimenez-Martinez, E. S.; Eigenbrode, S. D.; . "Rhopalosiphum padi (Hemiptera: Aphididae) responses to volatile cues from Barley yellow dwarf virus-infected wheat," Environmental Entomology, v.38, 2009, p. 836-845.	49	Simmons, H.E., Dunham, J.P., Stack, J.C., Dickins, B.J.A., Pagan, I., Holmes, E.C. and Stephenson, A.G., 2012. Deep sequencing reveals persistence of intra-and inter-host genetic diversity in natural and greenhouse populations of zucchini yellow mosaic virus. Journal of General Virology, 93(8), pp.1831-1840.	Simmons 2012	Virus evolution			Wild	Crop	Cucurbitaceae
Duffy, S.; Holmes, E. C.; . "Validation of high rates of nucleotide substitution in geminiviruses: phylogenetic evidence from East African cassava mosaic viruses," Journal of General Virology, v.90, 2009, p. 1539-1547.	39	Mar, T.B., Xavier, C.A.D., Lima, A.T.M., Nogueira, A.M., Silva, J.C.F., Ramos-Sobrinho, R., Lau, D. and Zerbini, F.M., 2017. Genetic variability and population structure of the New World begomovirus Euphorbia yellow mosaic virus. Journal of General Virology, 98(6), pp.1537-1551.	Mar 2017	Virus evolution	Epidemiology		Wild	Wild	Euphorbiaceae
Roossinck, M. J.; Saha, P.; Wiley, G. B.; Quan, J.; White, J. D.; Lai, H.; Chavarria, F.; Shen, G. A.; Roe, B. A.; . "Ecogenomics: using massively parallel pyrosequencing to understand virus ecology," Molecular Ecology, v.19, 2010, p. 81-88.	6	Wylie, Stephen J., and Michael GK Jones. "Characterisation and quantitation of mutant and wild-type genomes of Hardenbergia mosaic virus isolates co-infecting a wild plant of Hardenbergia comptoniana." Archives of virology 156, no. 7 (2011): 1251-1255.	Wylie 2011A	Virus evolution			Wild	Wild	Fabaceae
Harkins, G. W.; Martin, D. P.; Duffy, S.; Monjane, A. L.; N.; Windram, O. P.; Owor, B. E.; Donaldson, L.; van Antwerpen, T.; Sayed, R. A.; Flett, B.; Ramusi, M.; Rybicki, E. P.; Peterschmitt, M.; Varsani, A.; . "Dating the origins of the maize-adapted strain of maize streak virus, MSV-A," Journal of General Virology, v.90, 2009, p. 3066-3074.	41	Varsani, A., Monjane, A.L., Donaldson, L., Oluwafemi, S., Zinga, I., Komba, E.K., Plakoutene, D., Mandakombo, N., Mboukoulida, J., Semballa, S. and Briddon, R.W., 2009. Comparative analysis of Panicum streak virus and Maize streak virus diversity, recombination patterns and phylogeography. Virology journal, 6(1), p.194.	Varsani 2009	Virus evolution			Wild	Both	Poaceae
Eid, S.; Saar, D. E.; Druffel, K. L.; Pappu, H. R.; . "Plant pararetroviral sequences in wild Dahlia species in their natural habitats in Mexican mountain ranges," Plant Pathology, v.60, 2011, p. 378-383.	3	Eid, S., and H. R. Pappu. "Biological studies of three caulimoviruses associated with dahlia (Dahlia variabilis)." Canadian journal of plant pathology 36, no. 1 (2014): 110-115.	Eid 2014	Virus-vector interactions	Virus effects on host traits		Crop	Both	Asteraceae
Overholt, W. A.; Markle, L.; Rosskopf, E.; Manrique, V.; Albano, J.; Cave, E.; Adkins, S.; . "The interactions of tropical soda apple mosaic tobamovirus and Gratiana boliviana (Coleoptera: Chrysomelidae), an introduced biological control agent of tropical soda apple (Solanum viarum)," Biological Control, v.48, 2009, p. 294-300.	7	Darzi, E., Smith, E., Shargil, D., Lachman, O., Ganot, L., & Dombrovsky, A. (2018). The honeybee Apis mellifera contributes to Cucumber green mottle mosaic virus spread via pollination. Plant Pathology, 67(1), 244–251. https://doi.org/10.1111/ppa.12702	Darzi 2018	Virus-vector interactions	Epidemiology		Crop	Crop	Cucurbitaceae
Belliure, B; Amoros-Jimenez, R; Fereres, A; Marcos-Garcia, MA. "Antipredator behaviour of Myzus persicae affects transmission efficiency of Broad bean wilt virus 1," VIRUS RESEARCH, v.159, 2011, p. 206.	76	Dáder, B., Moreno, A., Viñuela, E. and Fereres, A., 2012. Spatio-temporal dynamics of viruses are differentially affected by parasitoids depending on the mode of transmission. Viruses, 4(11), pp.3069-3089.	Dader 2012	Virus-vector interactions	Epidemiology		Crop	Crop	Cucurbitaceae
Belliure, B; Amoros-Jimenez, R; Fereres, A; Marcos-Garcia, MA. "Antipredator behaviour of Myzus persicae affects transmission efficiency of Broad bean wilt virus 1," VIRUS RESEARCH, v.159, 2011, p. 206.	76	Garzón, A., Budia, F., Medina, P., Morales, I., Fereres, A. and Viñuela, E., 2015. The effect of Chrysoperla carnea (Neuroptera: Chrysopidae) and Adalia bipunctata (Coleoptera: Coccinellidae) on the spread of cucumber mosaic virus (CMV) by Aphis gossypii (Hemiptera: Aphididae). Bulletin of entomological research, 105(1), pp.13-22.	Garzon 2015A	Virus-vector interactions	Epidemiology		Crop	Crop	Cucurbitaceae
Belliure, B; Amoros-Jimenez, R; Fereres, A; Marcos-Garcia, MA. "Antipredator behaviour of Myzus persicae affects transmission efficiency of Broad bean wilt virus 1," VIRUS RESEARCH, v.159, 2011, p. 206.	76	Garzón, A., Budia, F., Morales, I., Fereres, A., Viñuela, E. and Medina, P., 2016. Do Chrysoperla carnea and Adalia bipunctata influence the spread of Cucurbit aphid‐borne yellows virus and its vector Aphis gossypii?. Annals of Applied Biology, 169(1), pp.106-115.	Garzon 2016	Virus-vector interactions	Epidemiology		Crop	Crop	Cucurbitaceae
Medina-Ortega, K. J.; sque-Perez, N. A.; Ngumbi, E.; Jimenez-Martinez, E. S.; Eigenbrode, S. D.; . "Rhopalosiphum padi (Hemiptera: Aphididae) responses to volatile cues from Barley yellow dwarf virus-infected wheat," Environmental Entomology, v.38, 2009, p. 836-845.	49	Shrestha, D., McAuslane, H.J., Adkins, S.T., Smith, H.A., Dufault, N., Colee, J. and Webb, S.E., 2017. Host-Mediated Effects of Semipersistently Transmitted Squash Vein Yellowing Virus on Sweetpotato Whitefly (Hemiptera: Aleyrodidae) Behavior and Fitness. Journal of economic entomology, 110(4), pp.1433-1441.	Shrestha 2017	Virus-vector interactions	Virus effects on host traits		Crop	Crop	Cucurbitaceae
Xu, P.; Chen, F.; Mannas, J. P.; Feldman, T.; Sumner, L. W.; Roossinck, M. J.; . "Virus infection improves drought tolerance. (vol 180, pg 911, 2008)," New Phytologist, v.184, 2009, p. 275-275.	65	Nachappa, P., Culkin, C.T., Saya, P.M., Han, J. and Nalam, V.J., 2016. Water stress modulates soybean aphid performance, feeding behavior, and virus transmission in soybean. Frontiers in plant science, 7, p.552.	Nachappa 2016	Virus-vector interactions	Environmental virology	Virus effects on host traits	Crop	Crop	Fabaceae
Jimenez-Martinez, E. S.; Bosque-Perez, N. A.; . "Life history of the bird cherry-oat aphid, Rhopalosiphum padi, on transgenic and non-transformed wheat challenged with Wheat streak mosaic virus," Entomologia Experimentalis Et Applicata, v.133, 2009, p. 19-26.	44	Sadeghi, S.E., Bjur, J., Ingwell, L., Unger, L., Bosque-Pérez, N.A. and Eigenbrode, S.D., 2016. Interactions between Metopolophium festucae cerealium (Hemiptera: Aphididae) and Barley yellow dwarf virus (BYDV-PAV). Journal of Insect Science, 16(1).	Sadeghi 2016	Virus-vector interactions	Virus effects on host traits		Crop	Crop	Poaceae
Werner, B. J.; Mowry, T. M.; Bosque-Perez, N. A.; Ding, H. J.; Eigenbrode, S. D.; . "Changes in green peach aphid responses to potato leafroll virus-induced volatiles emitted during disease progression," Environmental Entomology, v.38, 2009, p. 1429-1438.	63	Cassone, B.J., Wijeratne, S., Michel, A.P., Stewart, L.R., Chen, Y., Yan, P. and Redinbaugh, M.G., 2014. Virus-independent and common transcriptome responses of leafhopper vectors feeding on maize infected with semi-persistently and persistent propagatively transmitted viruses. BMC genomics, 15(1), p.133.	Cassone 2014	Virus-vector interactions	Virus effects on host traits		Crop	Crop	Poaceae
Seabloom, E. W.; Borer, E. T.; Mitchell, C. E.; Power, A. G.; . "Viral diversity and prevalence gradients in North American Pacific Coast grasslands," Ecology, v.91, 2010, p. 721-732.	31	Tholt, G., Kis, A., Medzihradszky, A., Szita, É., Tóth, Z., Havelda, Z. and Samu, F., 2018. Could vectors’ fear of predators reduce the spread of plant diseases?. Scientific reports, 8(1), p.8705.	Tholt 2018	Virus-vector interactions			Crop	Crop	Poaceae
Belliure, B; Amoros-Jimenez, R; Fereres, A; Marcos-Garcia, MA. "Antipredator behaviour of Myzus persicae affects transmission efficiency of Broad bean wilt virus 1," VIRUS RESEARCH, v.159, 2011, p. 206.	76	Long, E.Y. and Finke, D.L., 2015. Predators indirectly reduce the prevalence of an insect-vectored plant pathogen independent of predator diversity. Oecologia, 177(4), pp.1067-1074.	Long 2015	Virus-vector interactions			Crop	Crop	Poaceae
Cervantes, FA; Alvarez, JM. "Within plant distribution of Potato Virus Y in hairy nightshade (Solanum sarrachoides): An inoculum source affecting PVY aphid transmission," VIRUS RESEARCH, v.159, 2011, p. 194.	9	Mondal, S., Lin, Y.H., Carroll, J.E., Wenninger, E.J., Bosque-Pérez, N.A., Whitworth, J.L., Hutchinson, P., Eigenbrode, S. and Gray, S.M., 2017. Potato virus Y transmission efficiency from potato infected with single or multiple virus strains. Phytopathology, 107(4), pp.491-498.	Mondal 2017B	Virus-vector interactions	Virus effects on host traits		Crop	Crop	Solanaceae
Medina-Ortega, K. J.; sque-Perez, N. A.; Ngumbi, E.; Jimenez-Martinez, E. S.; Eigenbrode, S. D.; . "Rhopalosiphum padi (Hemiptera: Aphididae) responses to volatile cues from Barley yellow dwarf virus-infected wheat," Environmental Entomology, v.38, 2009, p. 836-845.	49	Shalileh, S., Ogada, P.A., Moualeu, D.P. and Poehling, H.M., 2016. Manipulation of Frankliniella occidentalis (Thysanoptera: Thripidae) by Tomato Spotted Wilt Virus (Tospovirus) via the host plant nutrients to enhance its transmission and spread. Environmental entomology, 45(5), pp.1235-1242.	Shalileh 2016	Virus-vector interactions	Virus effects on host traits		Crop	Crop	Solanaceae
Cervantes, FA; Alvarez, JM. "Within plant distribution of Potato Virus Y in hairy nightshade (Solanum sarrachoides): An inoculum source affecting PVY aphid transmission," VIRUS RESEARCH, v.159, 2011, p. 194.	9	Boukhris-Bouhachem, S., Fekih, I.B., Nahdi, S. and Souissi, R., 2017. Capacity assessment of Myzus persicae, Aphis gossypii and Aphis spiraecola (Hemiptera: Aphididae) to acquire and retain PVYNTN in Tunisia. Arthropod-Plant Interactions, 11(5), pp.669-674.	Boukhris-Bouhachem 2016	Virus-vector interactions			Crop	Crop	Solanaceae
Cervantes, FA; Alvarez, JM. "Within plant distribution of Potato Virus Y in hairy nightshade (Solanum sarrachoides): An inoculum source affecting PVY aphid transmission," VIRUS RESEARCH, v.159, 2011, p. 194.	9	Carroll, J.E., Smith, D.M. and Gray, S.M., 2016. Preferential acquisition and inoculation of PVYNTN over PVYO in potato by the green peach aphid Myzus persicae (Sulzer). Journal of General Virology, 97(3), pp.797-802.	Carroll 2016	Virus-vector interactions			Crop	Crop	Solanaceae
Cervantes, FA; Alvarez, JM. "Within plant distribution of Potato Virus Y in hairy nightshade (Solanum sarrachoides): An inoculum source affecting PVY aphid transmission," VIRUS RESEARCH, v.159, 2011, p. 194.	9	Lin, F.J., Bosquée, E., Liu, Y.J., Chen, J.L., Yong, L. and Francis, F., 2016. Impact of aphid alarm pheromone release on virus transmission efficiency: when pest control strategy could induce higher virus dispersion. Journal of virological methods, 235, pp.34-40.	Lin 2016	Virus-vector interactions			Crop	Crop	Solanaceae
Cervantes, FA; Alvarez, JM. "Within plant distribution of Potato Virus Y in hairy nightshade (Solanum sarrachoides): An inoculum source affecting PVY aphid transmission," VIRUS RESEARCH, v.159, 2011, p. 194.	9	Mondal, S. and Gray, S.M., 2017. Sequential acquisition of Potato virus Y strains by Myzus persicae favors the transmission of the emerging recombinant strains. Virus research, 241, pp.116-124.	Mondal 2017C	Virus-vector interactions			Crop	Crop	Solanaceae
Cervantes, FA; Alvarez, JM. "Within plant distribution of Potato Virus Y in hairy nightshade (Solanum sarrachoides): An inoculum source affecting PVY aphid transmission," VIRUS RESEARCH, v.159, 2011, p. 194.	9	Mondal, S., Wenninger, E.J., Hutchinson, P.J., Whitworth, J.L., Shrestha, D., Eigenbrode, S.D. and Bosque‐Pérez, N.A., 2016. Comparison of transmission efficiency of various isolates of Potato virus Y among three aphid vectors. Entomologia Experimentalis et Applicata, 158(3), pp.258-268.	Mondal 2016	Virus-vector interactions			Crop	Crop	Solanaceae
Cervantes, FA; Alvarez, JM. "Within plant distribution of Potato Virus Y in hairy nightshade (Solanum sarrachoides): An inoculum source affecting PVY aphid transmission," VIRUS RESEARCH, v.159, 2011, p. 194.	9	Srinivasan, R., Hall, D.G., Cervantes, F.A., Alvarez, J.M. and Whitworth, J.L., 2012. Strain specificity and simultaneous transmission of closely related strains of a Potyvirus by Myzus persicae. Journal of economic entomology, 105(3), pp.783-791.	Srinivasan 2014	Virus-vector interactions			Crop	Crop	Solanaceae
Medina-Ortega, K. J.; sque-Perez, N. A.; Ngumbi, E.; Jimenez-Martinez, E. S.; Eigenbrode, S. D.; . "Rhopalosiphum padi (Hemiptera: Aphididae) responses to volatile cues from Barley yellow dwarf virus-infected wheat," Environmental Entomology, v.38, 2009, p. 836-845.	49	Pusag, J.C.A., Jahan, S.H., Lee, K.S., Lee, S. and Lee, K.Y., 2012. Upregulation of temperature susceptibility in Bemisia tabaci upon acquisition of Tomato yellow leaf curl virus (TYLCV). Journal of insect physiology, 58(10), pp.1343-1348.	Pusag 2012	Virus-vector interactions			Crop	Crop	Solanaceae
Belliure, B; Amoros-Jimenez, R; Fereres, A; Marcos-Garcia, MA. "Antipredator behaviour of Myzus persicae affects transmission efficiency of Broad bean wilt virus 1," VIRUS RESEARCH, v.159, 2011, p. 206.	76	de Oliveira, R.L., Moscardini, V.F., Gontijo, P.C., Sâmia, R.R., Marucci, R.C., Budia, F. and Carvalho, G.A., 2016. Life history parameters and feeding preference of the green lacewing Ceraeochrysa cubana fed with virus-free and potato leafroll virus-infected Myzus persicae. BioControl, 61(6), pp.671-679.	deOliveira 2016	Virus-vector interactions			Crop	Crop	Solanaceae
Belliure, B; Amoros-Jimenez, R; Fereres, A; Marcos-Garcia, MA. "Antipredator behaviour of Myzus persicae affects transmission efficiency of Broad bean wilt virus 1," VIRUS RESEARCH, v.159, 2011, p. 206.	76	Garzón, A., Freire, B.C., Carvalho, G.A., Oliveira, R.L., Medina, P. and Budia, F., 2015. Development and reproduction of Chrysoperla externa (Hagen)(Neuroptera: Chrysopidae) fed on Myzus persicae (Sulzer)(Hemiptera: Aphididae) vectoring Potato leafroll virus (PLRV). Neotropical entomology, 44(6), pp.604-609.	Garzon 2015B	Virus-vector interactions			Crop	Crop	Solanaceae
Lecoq, H; Fabre, F; Joannon, B; Wipf-Scheibel, C; Chandeysson, C; Schoeny, A; Desbiez, C. "Search for factors involved in the rapid shift in Watermelon mosaic virus (WMV) populations in South-eastern France," VIRUS RESEARCH, v.159, 2011, p. 115.	68	Blaisdell, G.K., Zhang, S., Bratburd, J.R., Daane, K.M., Cooper, M.L. and Almeida, R.P.P., 2015. Interactions within susceptible hosts drive establishment of genetically distinct variants of an insect-borne pathogen. Journal of Economic Entomology, 108(4), pp.1531-1539.	Blaisdell 2015	Virus-vector interactions	Virus effects on host traits		Crop	Crop	Vitaceae
Muthukumar, V.; Melcher, U.; Pierce, M.L.; Wiley, G.B.; Roe, B.A.; Palmer, M. W.; Thapa, V.; Ali, A.; T. Ding; . "Non-cultivated plants of the Tallgrass Prairie Preserve of northeastern Oklahoma frequently contain virus-like sequences in particulate fractions.," Virus Res., v.in pres, 2008, p. in press.	2	Scheets, K., Blinkova, O., Melcher, U., Palmer, M. W., Wiley, G. B., Ding, T., & Roe, B. A. (2011). Detection of members of the Tombusviridae in the Tallgrass Prairie Preserve, Osage County, Oklahoma, USA. Virus research, 160(1-2), 256-263.	Scheets 2011
Muthukumar, V.; Melcher, U.; Pierce, M.L.; Wiley, G.B.; Roe, B.A.; Palmer, M. W.; Thapa, V.; Ali, A.; T. Ding; . "Non-cultivated plants of the Tallgrass Prairie Preserve of northeastern Oklahoma frequently contain virus-like sequences in particulate fractions.," Virus Res., v.in pres, 2008, p. in press.	2	Bernardo, Pauline, Michael Golden, Mohammad Akram, Nagaswamy Nadarajan, Emmanuel Fernandez, Martine Granier, Anthony G. Rebelo, Michel Peterschmitt, Darren P. Martin, and Philippe Roumagnac. "Identification and characterisation of a highly divergent geminivirus: evolutionary and taxonomic implications." Virus research 177, no. 1 (2013): 35-45.	Bernardo 2013
Muthukumar, V.; Melcher, U.; Pierce, M.L.; Wiley, G.B.; Roe, B.A.; Palmer, M. W.; Thapa, V.; Ali, A.; T. Ding; . "Non-cultivated plants of the Tallgrass Prairie Preserve of northeastern Oklahoma frequently contain virus-like sequences in particulate fractions.," Virus Res., v.in pres, 2008, p. in press.	2	Dutta, Mukta, Nemat Sokhandan Bashir, Michael W. Palmer, and Ulrich Melcher. "Genomic characterization of Ambrosia asymptomatic virus 1 and evidence of other Tymovirales members in the Oklahoma tallgrass prairie revealed by sequence analysis." Archives of virology 159, no. 7 (2014): 1755-1764.	Dutta 2014
Muthukumar, V.; Melcher, U.; Pierce, M.L.; Wiley, G.B.; Roe, B.A.; Palmer, M. W.; Thapa, V.; Ali, A.; T. Ding; . "Non-cultivated plants of the Tallgrass Prairie Preserve of northeastern Oklahoma frequently contain virus-like sequences in particulate fractions.," Virus Res., v.in pres, 2008, p. in press.	2	Min, Byoung-Eun, Tracy S. Feldman, Akhtar Ali, Graham Wiley, Vijay Muthukumar, Bruce A. Roe, Marilyn Roossinck, Ulrich Melcher, Michael W. Palmer, and Richard S. Nelson. "Molecular characterization, ecology, and epidemiology of a novel Tymovirus in Asclepias viridis from Oklahoma." Phytopathology 102, no. 2 (2012): 166-176.	Min 2012
Muthukumar, V.; Melcher, U.; Pierce, M.L.; Wiley, G.B.; Roe, B.A.; Palmer, M. W.; Thapa, V.; Ali, A.; T. Ding; . "Non-cultivated plants of the Tallgrass Prairie Preserve of northeastern Oklahoma frequently contain virus-like sequences in particulate fractions.," Virus Res., v.in pres, 2008, p. in press.	2	Pallett, Denise W., Thien Ho, Ian Cooper, and Hui Wang. "Detection of Cereal yellow dwarf virus using small interfering RNAs and enhanced infection rate with Cocksfoot streak virus in wild cocksfoot grass (Dactylis glomerata)." Journal of virological methods 168, no. 1-2 (2010): 223-227.	PVEN 5
Muthukumar, V.; Melcher, U.; Pierce, M.L.; Wiley, G.B.; Roe, B.A.; Palmer, M. W.; Thapa, V.; Ali, A.; T. Ding; . "Non-cultivated plants of the Tallgrass Prairie Preserve of northeastern Oklahoma frequently contain virus-like sequences in particulate fractions.," Virus Res., v.in pres, 2008, p. in press.	2	Scheets, Kay. "Infectious transcripts of an asymptomatic panicovirus identified from a metagenomic survey." Virus research 176, no. 1-2 (2013): 161-168.	Scheets 2013
Muthukumar, V.; Melcher, U.; Pierce, M.L.; Wiley, G.B.; Roe, B.A.; Palmer, M. W.; Thapa, V.; Ali, A.; T. Ding; . "Non-cultivated plants of the Tallgrass Prairie Preserve of northeastern Oklahoma frequently contain virus-like sequences in particulate fractions.," Virus Res., v.in pres, 2008, p. in press.	2	Thapa, V., Melcher, U., Wiley, G. B., Doust, A., Palmer, M. W., Roewe, K., ... & Kamath, N. (2012). Detection of members of the Secoviridae in the Tallgrass Prairie Preserve, Osage County, Oklahoma, USA. Virus research, 167(1), 34-42.	Thapa 2012
Muthukumar, V.; Melcher, U.; Pierce, M.L.; Wiley, G.B.; Roe, B.A.; Palmer, M. W.; Thapa, V.; Ali, A.; T. Ding; . "Non-cultivated plants of the Tallgrass Prairie Preserve of northeastern Oklahoma frequently contain virus-like sequences in particulate fractions.," Virus Res., v.in pres, 2008, p. in press.	2	Thapa, Vaskar, Daniel J. McGlinn, Ulrich Melcher, Michael W. Palmer, and Marilyn J. Roossinck. "Determinants of taxonomic composition of plant viruses at the Nature Conservancy’s Tallgrass Prairie Preserve, Oklahoma." Virus evolution 1, no. 1 (2015).	Thapa 2015
Muthukumar, V.; Melcher, U.; Pierce, M.L.; Wiley, G.B.; Roe, B.A.; Palmer, M. W.; Thapa, V.; Ali, A.; T. Ding; . "Non-cultivated plants of the Tallgrass Prairie Preserve of northeastern Oklahoma frequently contain virus-like sequences in particulate fractions.," Virus Res., v.in pres, 2008, p. in press.	2	Wylie, S.J., Li, H. and Jones, M.G., 2013. Donkey orchid symptomless virus: a viral ‘platypus’ from Australian terrestrial orchids. PloS one, 8(11), p.e79587.	Wylie 2013A
Pallett, Denise W.; Ho, Thien; Cooper, Ian; Wang, Hui; . "Detection of Cereal yellow dwarf virus using small interfering RNAs and enhanced infection rate with Cocksfoot streak virus in wild cocksfoot grass (Dactylis glomerata)," Journal of Virological Methods, v.168, 2010, p. 223-227.	5	Malmstrom, Carolyn M., Patrick Bigelow, Piotr Trębicki, Anna K. Busch, Colleen Friel, Ellen Cole, Heba Abdel-Azim, Colin Phillippo, and Helen M. Alexander. "Crop-associated virus reduces the rooting depth of non-crop perennial native grass more than non-crop-associated virus with known viral suppressor of RNA silencing (VSR)." Virus research 241 (2017): 172-184.	Malmstrom 2017
Roossinck, M. J.; Saha, P.; Wiley, G. B.; Quan, J.; White, J. D.; Lai, H.; Chavarria, F.; Shen, G. A.; Roe, B. A.; . "Ecogenomics: using massively parallel pyrosequencing to understand virus ecology," Molecular Ecology, v.19, 2010, p. 81-88.	6	Ali, Akhtar, Osama Mohammad, and Abeer Khattab. "Distribution of viruses infecting cucurbit crops and isolation of potential new virus-like sequences from weeds in Oklahoma." Plant Disease 96, no. 2 (2012): 243-248.	Ali 2012
Roossinck, M. J.; Saha, P.; Wiley, G. B.; Quan, J.; White, J. D.; Lai, H.; Chavarria, F.; Shen, G. A.; Roe, B. A.; . "Ecogenomics: using massively parallel pyrosequencing to understand virus ecology," Molecular Ecology, v.19, 2010, p. 81-88.	6	Bernardo, Pauline, Michael Golden, Mohammad Akram, Nagaswamy Nadarajan, Emmanuel Fernandez, Martine Granier, Anthony G. Rebelo, Michel Peterschmitt, Darren P. Martin, and Philippe Roumagnac. "Identification and characterisation of a highly divergent geminivirus: evolutionary and taxonomic implications." Virus research 177, no. 1 (2013): 35-45.	Bernardo 2013
Roossinck, M. J.; Saha, P.; Wiley, G. B.; Quan, J.; White, J. D.; Lai, H.; Chavarria, F.; Shen, G. A.; Roe, B. A.; . "Ecogenomics: using massively parallel pyrosequencing to understand virus ecology," Molecular Ecology, v.19, 2010, p. 81-88.	6	Bernardo, Pauline, Tristan Charles-Dominique, Mohamed Barakat, Philippe Ortet, Emmanuel Fernandez, Denis Filloux, Penelope Hartnady et al. "Geometagenomics illuminates the impact of agriculture on the distribution and prevalence of plant viruses at the ecosystem scale." The ISME journal 12, no. 1 (2017): 173.	Bernardo 2018
Roossinck, M. J.; Saha, P.; Wiley, G. B.; Quan, J.; White, J. D.; Lai, H.; Chavarria, F.; Shen, G. A.; Roe, B. A.; . "Ecogenomics: using massively parallel pyrosequencing to understand virus ecology," Molecular Ecology, v.19, 2010, p. 81-88.	6	Candresse, Thierry, Denis Filloux, Brejnev Muhire, Charlotte Julian, Serge Galzi, Guillaume Fort, Pauline Bernardo et al. "Appearances can be deceptive: revealing a hidden viral infection with deep sequencing in a plant quarantine context." PLoS One 9, no. 7 (2014): e102945.	Candresse 2014
Roossinck, M. J.; Saha, P.; Wiley, G. B.; Quan, J.; White, J. D.; Lai, H.; Chavarria, F.; Shen, G. A.; Roe, B. A.; . "Ecogenomics: using massively parallel pyrosequencing to understand virus ecology," Molecular Ecology, v.19, 2010, p. 81-88.	6	Dutta, Mukta, Nemat Sokhandan Bashir, Michael W. Palmer, and Ulrich Melcher. "Genomic characterization of Ambrosia asymptomatic virus 1 and evidence of other Tymovirales members in the Oklahoma tallgrass prairie revealed by sequence analysis." Archives of virology 159, no. 7 (2014): 1755-1764.	Dutta 2014
Roossinck, M. J.; Saha, P.; Wiley, G. B.; Quan, J.; White, J. D.; Lai, H.; Chavarria, F.; Shen, G. A.; Roe, B. A.; . "Ecogenomics: using massively parallel pyrosequencing to understand virus ecology," Molecular Ecology, v.19, 2010, p. 81-88.	6	Filloux, Denis, Emmanuel Fernandez, Jack C. Comstock, Dimitre Mollov, Philippe Roumagnac, and Philippe Rott. "Viral metagenomic-based screening of sugarcane from Florida reveals occurrence of six sugarcane-infecting viruses and high prevalence of Sugarcane yellow leaf virus." Plant disease(2018): PDIS-04.	Filloux 2018
Roossinck, M. J.; Saha, P.; Wiley, G. B.; Quan, J.; White, J. D.; Lai, H.; Chavarria, F.; Shen, G. A.; Roe, B. A.; . "Ecogenomics: using massively parallel pyrosequencing to understand virus ecology," Molecular Ecology, v.19, 2010, p. 81-88.	6	Fraile, A., McLeish, M.J., Pagán, I., González-Jara, P., Piñero, D. and García-Arenal, F., 2017. Environmental heterogeneity and the evolution of plant-virus interactions: viruses in wild pepper populations. Virus research.	Fraile 2017
Roossinck, M. J.; Saha, P.; Wiley, G. B.; Quan, J.; White, J. D.; Lai, H.; Chavarria, F.; Shen, G. A.; Roe, B. A.; . "Ecogenomics: using massively parallel pyrosequencing to understand virus ecology," Molecular Ecology, v.19, 2010, p. 81-88.	6	Hackett, Jennifer. "Viruses in Oklahoma Euphorbia marginata." In Proceedings of the Oklahoma Academy of Science, vol. 89, pp. 49-54. 2015.	Hackett 2015
Roossinck, M. J.; Saha, P.; Wiley, G. B.; Quan, J.; White, J. D.; Lai, H.; Chavarria, F.; Shen, G. A.; Roe, B. A.; . "Ecogenomics: using massively parallel pyrosequencing to understand virus ecology," Molecular Ecology, v.19, 2010, p. 81-88.	6	Ingwell, L. L., and N. A. Bosque‐Pérez. "The invasive weed Ventenata dubia is a host of Barley yellow dwarf virus with implications for an endangered grassland habitat." Weed research 55, no. 1 (2015): 62-70.	Ingwell 2015A
Roossinck, M. J.; Saha, P.; Wiley, G. B.; Quan, J.; White, J. D.; Lai, H.; Chavarria, F.; Shen, G. A.; Roe, B. A.; . "Ecogenomics: using massively parallel pyrosequencing to understand virus ecology," Molecular Ecology, v.19, 2010, p. 81-88.	6	Malmstrom, Carolyn M., Patrick Bigelow, Piotr Trębicki, Anna K. Busch, Colleen Friel, Ellen Cole, Heba Abdel-Azim, Colin Phillippo, and Helen M. Alexander. "Crop-associated virus reduces the rooting depth of non-crop perennial native grass more than non-crop-associated virus with known viral suppressor of RNA silencing (VSR)." Virus research 241 (2017): 172-184.	Malmstrom 2017
Roossinck, M. J.; Saha, P.; Wiley, G. B.; Quan, J.; White, J. D.; Lai, H.; Chavarria, F.; Shen, G. A.; Roe, B. A.; . "Ecogenomics: using massively parallel pyrosequencing to understand virus ecology," Molecular Ecology, v.19, 2010, p. 81-88.	6	Min, Byoung-Eun, Tracy S. Feldman, Akhtar Ali, Graham Wiley, Vijay Muthukumar, Bruce A. Roe, Marilyn Roossinck, Ulrich Melcher, Michael W. Palmer, and Richard S. Nelson. "Molecular characterization, ecology, and epidemiology of a novel Tymovirus in Asclepias viridis from Oklahoma." Phytopathology 102, no. 2 (2012): 166-176.	Min 2012
Roossinck, M. J.; Saha, P.; Wiley, G. B.; Quan, J.; White, J. D.; Lai, H.; Chavarria, F.; Shen, G. A.; Roe, B. A.; . "Ecogenomics: using massively parallel pyrosequencing to understand virus ecology," Molecular Ecology, v.19, 2010, p. 81-88.	6	Ng, T.F.F., Duffy, S., Polston, J.E., Bixby, E., Vallad, G.E. and Breitbart, M., 2011. Exploring the diversity of plant DNA viruses and their satellites using vector-enabled metagenomics on whiteflies. PloS one, 6(4), p.e19050.	Ng 2011
Roossinck, M. J.; Saha, P.; Wiley, G. B.; Quan, J.; White, J. D.; Lai, H.; Chavarria, F.; Shen, G. A.; Roe, B. A.; . "Ecogenomics: using massively parallel pyrosequencing to understand virus ecology," Molecular Ecology, v.19, 2010, p. 81-88.	6	Nouri, Shahideh, Nida Salem, Jared C. Nigg, and Bryce W. Falk. "Diverse array of new viral sequences identified in worldwide populations of the Asian citrus psyllid (Diaphorina citri) using viral metagenomics." Journal of virology 90, no. 5 (2016): 2434-2445.	Nouri 2016
Roossinck, M. J.; Saha, P.; Wiley, G. B.; Quan, J.; White, J. D.; Lai, H.; Chavarria, F.; Shen, G. A.; Roe, B. A.; . "Ecogenomics: using massively parallel pyrosequencing to understand virus ecology," Molecular Ecology, v.19, 2010, p. 81-88.	6	Prendeville, H.R., Tenhumberg, B. and Pilson, D., 2014. Effects of virus on plant fecundity and population dynamics. New Phytologist, 202(4), pp.1346-1356.	Prendeville 2014
Roossinck, M. J.; Saha, P.; Wiley, G. B.; Quan, J.; White, J. D.; Lai, H.; Chavarria, F.; Shen, G. A.; Roe, B. A.; . "Ecogenomics: using massively parallel pyrosequencing to understand virus ecology," Molecular Ecology, v.19, 2010, p. 81-88.	6	Prendeville, Holly R., Xiaohong Ye, T. Jack Morris, and Diana Pilson. "Virus infections in wild plant populations are both frequent and often unapparent." American journal of botany99, no. 6 (2012): 1033-1042.	Prendeville 2012
Roossinck, M. J.; Saha, P.; Wiley, G. B.; Quan, J.; White, J. D.; Lai, H.; Chavarria, F.; Shen, G. A.; Roe, B. A.; . "Ecogenomics: using massively parallel pyrosequencing to understand virus ecology," Molecular Ecology, v.19, 2010, p. 81-88.	6	Scheets, K., Blinkova, O., Melcher, U., Palmer, M. W., Wiley, G. B., Ding, T., & Roe, B. A. (2011). Detection of members of the Tombusviridae in the Tallgrass Prairie Preserve, Osage County, Oklahoma, USA. Virus research, 160(1-2), 256-263.	Scheets 2011
Roossinck, M. J.; Saha, P.; Wiley, G. B.; Quan, J.; White, J. D.; Lai, H.; Chavarria, F.; Shen, G. A.; Roe, B. A.; . "Ecogenomics: using massively parallel pyrosequencing to understand virus ecology," Molecular Ecology, v.19, 2010, p. 81-88.	6	Scheets, Kay. "Infectious transcripts of an asymptomatic panicovirus identified from a metagenomic survey." Virus research 176, no. 1-2 (2013): 161-168.	Scheets 2013
Roossinck, M. J.; Saha, P.; Wiley, G. B.; Quan, J.; White, J. D.; Lai, H.; Chavarria, F.; Shen, G. A.; Roe, B. A.; . "Ecogenomics: using massively parallel pyrosequencing to understand virus ecology," Molecular Ecology, v.19, 2010, p. 81-88.	6	Stobbe, A.H., Melcher, U., Palmer, M.W., Roossinck, M.J. and Shen, G., 2012. Co-divergence and host-switching in the evolution of tobamoviruses. Journal of General Virology, 93(2), pp.408-418.	Stobbe 2012
Roossinck, M. J.; Saha, P.; Wiley, G. B.; Quan, J.; White, J. D.; Lai, H.; Chavarria, F.; Shen, G. A.; Roe, B. A.; . "Ecogenomics: using massively parallel pyrosequencing to understand virus ecology," Molecular Ecology, v.19, 2010, p. 81-88.	6	Thapa, V., Melcher, U., Wiley, G. B., Doust, A., Palmer, M. W., Roewe, K., ... & Kamath, N. (2012). Detection of members of the Secoviridae in the Tallgrass Prairie Preserve, Osage County, Oklahoma, USA. Virus research, 167(1), 34-42.	Thapa 2012
Roossinck, M. J.; Saha, P.; Wiley, G. B.; Quan, J.; White, J. D.; Lai, H.; Chavarria, F.; Shen, G. A.; Roe, B. A.; . "Ecogenomics: using massively parallel pyrosequencing to understand virus ecology," Molecular Ecology, v.19, 2010, p. 81-88.	6	Thapa, Vaskar, Daniel J. McGlinn, Ulrich Melcher, Michael W. Palmer, and Marilyn J. Roossinck. "Determinants of taxonomic composition of plant viruses at the Nature Conservancy’s Tallgrass Prairie Preserve, Oklahoma." Virus evolution 1, no. 1 (2015).	Thapa 2015
Roossinck, M. J.; Saha, P.; Wiley, G. B.; Quan, J.; White, J. D.; Lai, H.; Chavarria, F.; Shen, G. A.; Roe, B. A.; . "Ecogenomics: using massively parallel pyrosequencing to understand virus ecology," Molecular Ecology, v.19, 2010, p. 81-88.	6	Tugume, A. K., Mukasa, S. B., & Valkonen, J. P. T. (2016). Mixed infections of four viruses, the incidence and phylogenetic relationships of Sweet potato chlorotic fleck virus (Betaflexiviridae) isolates in wild species and sweetpotatoes in Uganda and evidence of distinct isolates in East Africa. PLoS ONE, 11(12), 1–27.	Tugume 2016
Roossinck, M. J.; Saha, P.; Wiley, G. B.; Quan, J.; White, J. D.; Lai, H.; Chavarria, F.; Shen, G. A.; Roe, B. A.; . "Ecogenomics: using massively parallel pyrosequencing to understand virus ecology," Molecular Ecology, v.19, 2010, p. 81-88.	6	Wylie, S.J., Li, H. and Jones, M.G., 2013. Donkey orchid symptomless virus: a viral ‘platypus’ from Australian terrestrial orchids. PloS one, 8(11), p.e79587.	Wylie 2013A
Overholt, W. A.; Markle, L.; Rosskopf, E.; Manrique, V.; Albano, J.; Cave, E.; Adkins, S.; . "The interactions of tropical soda apple mosaic tobamovirus and Gratiana boliviana (Coleoptera: Chrysomelidae), an introduced biological control agent of tropical soda apple (Solanum viarum)," Biological Control, v.48, 2009, p. 294-300.	7	Adkins, S., McCollum, T. G., Albano, J. P., Kousik, C. S., Baker, C. A., Webster, C. G., … Turechek, W. W. (2013). Physiological Effects of Squash vein yellowing virus Infection on Watermelon. Plant Disease, 97(9), 1137–1148. https://doi.org/10.1094/PDIS-01-13-0075-RE	Adkins 2013
Seabloom, E. W.; Borer, E. T.; Jolles, A.; Mitchell, C. E.; . "Direct and indirect effects of viral pathogens and the environment on invasive grass fecundity in Pacific Coast grasslands," Journal of Ecology (Oxford), v.97, 2009, p. 1264-1273.	8	Prendeville, Holly R., Xiaohong Ye, T. Jack Morris, and Diana Pilson. "Virus infections in wild plant populations are both frequent and often unapparent." American journal of botany99, no. 6 (2012): 1033-1042.	Prendeville 2012
Seabloom, E. W.; Borer, E. T.; Jolles, A.; Mitchell, C. E.; . "Direct and indirect effects of viral pathogens and the environment on invasive grass fecundity in Pacific Coast grasslands," Journal of Ecology (Oxford), v.97, 2009, p. 1264-1273.	8	Tugume, A. K., Mukasa, S. B., & Valkonen, J. P. T. (2016). Mixed infections of four viruses, the incidence and phylogenetic relationships of Sweet potato chlorotic fleck virus (Betaflexiviridae) isolates in wild species and sweetpotatoes in Uganda and evidence of distinct isolates in East Africa. PLoS ONE, 11(12), 1–27.	Tugume 2016
Beilei Wu; Ulrich Melcher; Xingyi Guo; Xifeng Wang; Longjiang Fan; Guanghe Zhou; . "Assessment of codivergence of mastreviruses with their plant hosts," BMC Evolutionaty Biology, v.in pres, 2009.	12	Pagán, I., Firth, C. and Holmes, E.C., 2010. Phylogenetic analysis reveals rapid evolutionary dynamics in the plant RNA virus genus tobamovirus. Journal of molecular evolution, 71(4), pp.298-307.	Pagan 2010C
Beilei Wu; Ulrich Melcher; Xingyi Guo; Xifeng Wang; Longjiang Fan; Guanghe Zhou; . "Assessment of codivergence of mastreviruses with their plant hosts," BMC Evolutionaty Biology, v.in pres, 2009.	12	Stobbe, A.H., Melcher, U., Palmer, M.W., Roossinck, M.J. and Shen, G., 2012. Co-divergence and host-switching in the evolution of tobamoviruses. Journal of General Virology, 93(2), pp.408-418.	Stobbe 2012
Fargette, D; Pinel-Galzi, A; Sereme, D; Lacombe, S; Hebrard, E; Traore, O; Konate, G. "Diversification of Rice yellow mottle virus and related viruses spans the history of agriculture from the Neolithic to the present," PLOS PATHOGENS, v.4, 2008.	16	Grigoras, I., Timchenko, T., Grande-Pérez, A., Katul, L., Vetten, H.J. and Gronenborn, B., 2010. High variability and rapid evolution of a nanovirus. Journal of virology, 84(18), pp.9105-9117.	Grigoras 2010
Fargette, D; Pinel-Galzi, A; Sereme, D; Lacombe, S; Hebrard, E; Traore, O; Konate, G. "Diversification of Rice yellow mottle virus and related viruses spans the history of agriculture from the Neolithic to the present," PLOS PATHOGENS, v.4, 2008.	16	Harkins, G.W., Martin, D.P., Duffy, S., Monjane, A.L., Shepherd, D.N., Windram, O.P., Owor, B.E., Donaldson, L., Van Antwerpen, T., Sayed, R.A. and Flett, B., 2009. Dating the origins of the maize-adapted strain of maize streak virus, MSV-A. Journal of General Virology, 90(12), pp.3066-3074.	Harkins 2009B
Fargette, D; Pinel-Galzi, A; Sereme, D; Lacombe, S; Hebrard, E; Traore, O; Konate, G. "Diversification of Rice yellow mottle virus and related viruses spans the history of agriculture from the Neolithic to the present," PLOS PATHOGENS, v.4, 2008.	16	Lefeuvre, P., Harkins, G.W., Lett, J.M., Briddon, R.W., Chase, M.W., Moury, B. and Martin, D.P., 2011. Evolutionary time-scale of the begomoviruses: evidence from integrated sequences in the Nicotiana genome. PLoS One, 6(5), p.e19193.	Lefeuvre 2011
Fargette, D; Pinel-Galzi, A; Sereme, D; Lacombe, S; Hebrard, E; Traore, O; Konate, G. "Diversification of Rice yellow mottle virus and related viruses spans the history of agriculture from the Neolithic to the present," PLOS PATHOGENS, v.4, 2008.	16	Nygren, J., Shad, N., Kvarnheden, A. and Westerbergh, A., 2015. Variation in Susceptibility to Wheat dwarf virus among Wild and Domesticated Wheat. PloS one, 10(4), p.e0121580.	Nygren 2015
Fargette, D; Pinel-Galzi, A; Sereme, D; Lacombe, S; Hebrard, E; Traore, O; Konate, G. "Diversification of Rice yellow mottle virus and related viruses spans the history of agriculture from the Neolithic to the present," PLOS PATHOGENS, v.4, 2008.	16	Pagan, I., Fraile, A., Fernandez-Fueyo, E., Montes, N., Alonso-Blanco, C. and García-Arenal, F., 2010. Arabidopsis thaliana as a model for the study of plant–virus co-evolution. Philosophical Transactions of the Royal Society of London B: Biological Sciences, 365(1548), pp.1983-1995.	Pagan 2010A
Fargette, D; Pinel-Galzi, A; Sereme, D; Lacombe, S; Hebrard, E; Traore, O; Konate, G. "Diversification of Rice yellow mottle virus and related viruses spans the history of agriculture from the Neolithic to the present," PLOS PATHOGENS, v.4, 2008.	16	Pinel-Galzi, A., Mpunami, A., Sangu, E., Rakotomalala, M., Traoré, O., Sérémé, D., Sorho, F., Séré, Y., Kanyeka, Z., Konaté, G. and Fargette, D., 2009. Recombination, selection and clock-like evolution of Rice yellow mottle virus. Virology, 394(1), pp.164-172.	Pinel-Galzi 2009
Cronin, J. P.; Welsh, M. E.; Dekkers, M. G.; Abercrombie, S. T.; Mitchell, C. E.; . "Host physiological phenotype explains pathogen reservoir potential," Ecology Letters, v.13, 2010, p. 1221-1232.	22	Alexander, H. M., Bruns, E., Schebor, H., & Malmstrom, C. M. (2017). Crop-associated virus infection in a native perennial grass: reduction in plant fitness and dynamic patterns of virus detection. Journal of Ecology, 108(4), 1021–1031. https://doi.org/10.1111/1365-2745.12723	Alexander 2017
Cronin, J. P.; Welsh, M. E.; Dekkers, M. G.; Abercrombie, S. T.; Mitchell, C. E.; . "Host physiological phenotype explains pathogen reservoir potential," Ecology Letters, v.13, 2010, p. 1221-1232.	22	Hily, J. M., García, A., Moreno, A., Plaza, M., Wilkinson, M. D., Fereres, A., García-Arenal, F. (2014). The Relationship between Host Lifespan and Pathogen Reservoir Potential: An Analysis in the System Arabidopsis thaliana-Cucumber mosaic virus. PLoS Pathogens, 10(11), 6–9. https://doi.org/10.1371/journal.ppat.1004492	Hily 2014
Cronin, J. P.; Welsh, M. E.; Dekkers, M. G.; Abercrombie, S. T.; Mitchell, C. E.; . "Host physiological phenotype explains pathogen reservoir potential," Ecology Letters, v.13, 2010, p. 1221-1232.	22	Pagán, I., González-Jara, P., Moreno-Letelier, A., Rodelo-Urrego, M., Fraile, A., Piñero, D., & García-Arenal, F. (2012). Effect of biodiversity changes in disease risk: Exploring disease emergence in a plant-virus system. PLoS Pathogens, 8(7), 47. https://doi.org/10.1371/journal.ppat.1002796	Pagan 2012
Cronin, J. P.; Welsh, M. E.; Dekkers, M. G.; Abercrombie, S. T.; Mitchell, C. E.; . "Host physiological phenotype explains pathogen reservoir potential," Ecology Letters, v.13, 2010, p. 1221-1232.	22	Seabloom, E. W., Borer, E. T., Lacroix, C., Mitchell, C. E., & Power, A. G. (2013). Richness and Composition of Niche-Assembled Viral Pathogen Communities. PLoS ONE, 8(2), 1–9. https://doi.org/10.1371/journal.pone.0055675	Seabloom 2013
Cronin, J. P.; Welsh, M. E.; Dekkers, M. G.; Abercrombie, S. T.; Mitchell, C. E.; . "Host physiological phenotype explains pathogen reservoir potential," Ecology Letters, v.13, 2010, p. 1221-1232.	22	Tugume, A. K., Mukasa, S. B., & Valkonen, J. P. T. (2016). Mixed infections of four viruses, the incidence and phylogenetic relationships of Sweet potato chlorotic fleck virus (Betaflexiviridae) isolates in wild species and sweetpotatoes in Uganda and evidence of distinct isolates in East Africa. PLoS ONE, 11(12), 1–27.	Tugume 2016
Cronin, J. P.; Welsh, M. E.; Dekkers, M. G.; Abercrombie, S. T.; Mitchell, C. E.; . "Host physiological phenotype explains pathogen reservoir potential," Ecology Letters, v.13, 2010, p. 1221-1232.	22	Whitaker, B. K., Rúa, M. A., & Mitchell, C. E. (2015). Viral pathogen production in a wild grass host driven by host growth and soil nitrogen. New Phytologist, 207(3), 760–768. https://doi.org/10.1111/nph.13369	Whitaker 2015
Pagan, I.; Fraile, A.; Fernandez-Fueyo, E.; Montes, N.; Alonso-Blanco, C.; Garcia-Arenal, F.; . "Arabidopsis thaliana as a model for the study of plant-virus co-evolution," Philosophical Transactions of the Royal Society B-Biological Sciences, v.365, 2010, p. 1983-1995.	27	Prendeville, Holly R., Xiaohong Ye, T. Jack Morris, and Diana Pilson. "Virus infections in wild plant populations are both frequent and often unapparent." American journal of botany99, no. 6 (2012): 1033-1042.	Prendeville 2012
Seabloom, E. W.; Borer, E. T.; Mitchell, C. E.; Power, A. G.; . "Viral diversity and prevalence gradients in North American Pacific Coast grasslands," Ecology, v.91, 2010, p. 721-732.	31	Borer, E.T., Seabloom, E.W., Mitchell, C.E. and Power, A.G., 2010. Local context drives infection of grasses by vector‐borne generalist viruses. Ecology Letters, 13(7), pp.810-818.	Borer 2010
Seabloom, E. W.; Borer, E. T.; Mitchell, C. E.; Power, A. G.; . "Viral diversity and prevalence gradients in North American Pacific Coast grasslands," Ecology, v.91, 2010, p. 721-732.	31	Davis, T.S., Bosque‐Pérez, N.A., Foote, N.E., Magney, T. and Eigenbrode, S.D., 2015. Environmentally dependent host–pathogen and vector–pathogen interactions in the Barley yellow dwarf virus pathosystem. Journal of applied ecology, 52(5), pp.1392-1401.	Davis 2015A
Seabloom, E. W.; Borer, E. T.; Mitchell, C. E.; Power, A. G.; . "Viral diversity and prevalence gradients in North American Pacific Coast grasslands," Ecology, v.91, 2010, p. 721-732.	31	Lacroix, C., Jolles, A., Seabloom, E.W., Power, A.G., Mitchell, C.E. and Borer, E.T., 2014. Non-random biodiversity loss underlies predictable increases in viral disease prevalence. Journal of the Royal Society Interface, 11(92), p.20130947.	Lacroix 2014B
Seabloom, E. W.; Borer, E. T.; Mitchell, C. E.; Power, A. G.; . "Viral diversity and prevalence gradients in North American Pacific Coast grasslands," Ecology, v.91, 2010, p. 721-732.	31	Lacroix, C., Seabloom, E.W. and Borer, E.T., 2014. Environmental nutrient supply alters prevalence and weakens competitive interactions among coinfecting viruses. New Phytologist, 204(2), pp.424-433.	Lacroix 2014A
Seabloom, E. W.; Borer, E. T.; Mitchell, C. E.; Power, A. G.; . "Viral diversity and prevalence gradients in North American Pacific Coast grasslands," Ecology, v.91, 2010, p. 721-732.	31	Lacroix, C., Seabloom, E.W. and Borer, E.T., 2017. Environmental nutrient supply directly alters plant traits but indirectly determines virus growth rate. Frontiers in microbiology, 8, p.2116.	Lacroix 2017
Seabloom, E. W.; Borer, E. T.; Mitchell, C. E.; Power, A. G.; . "Viral diversity and prevalence gradients in North American Pacific Coast grasslands," Ecology, v.91, 2010, p. 721-732.	31	Rúa, M.A., McCulley, R.L. and Mitchell, C.E., 2014. Climate drivers, host identity and fungal endophyte infection determine virus prevalence in a grassland ecosystem. Journal of Ecology, 102(3), pp.690-699.	Rua 2014
Seabloom, E. W.; Borer, E. T.; Mitchell, C. E.; Power, A. G.; . "Viral diversity and prevalence gradients in North American Pacific Coast grasslands," Ecology, v.91, 2010, p. 721-732.	31	Seabloom, E.W., Borer, E.T., Jolles, A. and Mitchell, C.E., 2009. Direct and indirect effects of viral pathogens and the environment on invasive grass fecundity in Pacific Coast grasslands. Journal of Ecology, 97(6), pp.1264-1273.	Seabloom 2009
Seabloom, E. W.; Borer, E. T.; Mitchell, C. E.; Power, A. G.; . "Viral diversity and prevalence gradients in North American Pacific Coast grasslands," Ecology, v.91, 2010, p. 721-732.	31	Seabloom, E.W., Borer, E.T., Lacroix, C., Mitchell, C.E. and Power, A.G., 2013. Richness and composition of niche-assembled viral pathogen communities. PLoS One, 8(2), p.e55675.	Seabloom 2013
Seabloom, E. W.; Borer, E. T.; Mitchell, C. E.; Power, A. G.; . "Viral diversity and prevalence gradients in North American Pacific Coast grasslands," Ecology, v.91, 2010, p. 721-732.	31	Thapa, V., McGlinn, D.J., Melcher, U., Palmer, M.W. and Roossinck, M.J., 2015. Determinants of taxonomic composition of plant viruses at the Nature Conservancy’s Tallgrass Prairie Preserve, Oklahoma. Virus evolution, 1(1).	Thapa 2015
Adkins, S.; Polston, J. E.; Turechek, W. W.; . "Cucurbit leaf crumple virus Identified in Common Bean in Florida," Plant Disease, v.93, 2009.	34	Ng, T.F.F., Duffy, S., Polston, J.E., Bixby, E., Vallad, G.E. and Breitbart, M., 2011. Exploring the diversity of plant DNA viruses and their satellites using vector-enabled metagenomics on whiteflies. PloS one, 6(4), p.e19050.	Ng 2011
Borer, E. T.; Adams, V. T.; Engler, G. A.; Adams, A. L.; Schumann, C. B.; Seabloom, E. W.; . "Aphid fecundity and grassland invasion: invader life history is the key," Ecological Applications, v.19, 2009, p. 1187-1196.	36	Borer, E. T., Seabloom, E. W., Mitchell, C. E., & Cronin, J. P. (2014). Multiple nutrients and herbivores interact to govern diversity, productivity, composition, and infection in a successional grassland. Oikos, 123(2), 214–224. https://doi.org/10.1111/j.1600-0706.2013.00680.x	Borer 2014
Borer, E. T.; Adams, V. T.; Engler, G. A.; Adams, A. L.; Schumann, C. B.; Seabloom, E. W.; . "Aphid fecundity and grassland invasion: invader life history is the key," Ecological Applications, v.19, 2009, p. 1187-1196.	36	Ingwell, L. L., and N. A. Bosque‐Pérez. "The invasive weed Ventenata dubia is a host of Barley yellow dwarf virus with implications for an endangered grassland habitat." Weed research 55, no. 1 (2015): 62-70.	Ingwell 2015A
Borer, E. T.; Adams, V. T.; Engler, G. A.; Adams, A. L.; Schumann, C. B.; Seabloom, E. W.; . "Aphid fecundity and grassland invasion: invader life history is the key," Ecological Applications, v.19, 2009, p. 1187-1196.	36	Ingwell, Laura L., Robert Zemetra, Carol Mallory-Smith, and Nilsa A. Bosque-Pérez. "Arundo donax infection with Barley yellow dwarf virus has implications for biofuel production and non-managed habitats." biomass and bioenergy 66 (2014): 426-433.	Ingwell 2014
Borer, E. T.; Adams, V. T.; Engler, G. A.; Adams, A. L.; Schumann, C. B.; Seabloom, E. W.; . "Aphid fecundity and grassland invasion: invader life history is the key," Ecological Applications, v.19, 2009, p. 1187-1196.	36	Kendig, A. E., Borer, E. T., Mitchell, C. E., Power, A. G., & Seabloom, E. W. (2017). Characteristics and drivers of plant virus community spatial patterns in US west coast grasslands. Oikos, 126(9), 1281–1290. https://doi.org/10.1111/oik.04178	Kendig 2017
Borer, E. T.; Adams, V. T.; Engler, G. A.; Adams, A. L.; Schumann, C. B.; Seabloom, E. W.; . "Aphid fecundity and grassland invasion: invader life history is the key," Ecological Applications, v.19, 2009, p. 1187-1196.	36	Lacroix, C., Jolles, A., Seabloom, E. W., Power, A. G., Mitchell, C. E., & Borer, E. T. (2014). Non-random biodiversity loss underlies predictable increases in viral disease prevalence. Journal of the Royal Society Interface, 11(92). https://doi.org/10.1098/rsif.2013.0947	Lacroix 2014B
Borer, E. T.; Adams, V. T.; Engler, G. A.; Adams, A. L.; Schumann, C. B.; Seabloom, E. W.; . "Aphid fecundity and grassland invasion: invader life history is the key," Ecological Applications, v.19, 2009, p. 1187-1196.	36	Lacroix, C., Seabloom, E. W., & Borer, E. T. (2014). Environmental nutrient supply alters prevalence and weakens competitive interactions among coinfecting viruses. The New Phytologist, 204(2), 424–433.	Lacroix 2014A
Borer, E. T.; Adams, V. T.; Engler, G. A.; Adams, A. L.; Schumann, C. B.; Seabloom, E. W.; . "Aphid fecundity and grassland invasion: invader life history is the key," Ecological Applications, v.19, 2009, p. 1187-1196.	36	Lacroix, Christelle, Eric W. Seabloom, and Elizabeth T. Borer. "Environmental nutrient supply directly alters plant traits but indirectly determines virus growth rate." Frontiers in microbiology 8 (2017): 2116.	Lacroix 2017
Borer, E. T.; Adams, V. T.; Engler, G. A.; Adams, A. L.; Schumann, C. B.; Seabloom, E. W.; . "Aphid fecundity and grassland invasion: invader life history is the key," Ecological Applications, v.19, 2009, p. 1187-1196.	36	Mauck, K. E., De Moraes, C. M., & Mescher, M. C. (2014). Evidence of local adaptation in plant virus effects on host-vector interactions. Integrative and Comparative Biology, 54(2), 193–209. https://doi.org/10.1093/icb/icu012	Mauck 2014B
Borer, E. T.; Adams, V. T.; Engler, G. A.; Adams, A. L.; Schumann, C. B.; Seabloom, E. W.; . "Aphid fecundity and grassland invasion: invader life history is the key," Ecological Applications, v.19, 2009, p. 1187-1196.	36	Pagán, I., González-Jara, P., Moreno-Letelier, A., Rodelo-Urrego, M., Fraile, A., Piñero, D., & García-Arenal, F. (2012). Effect of biodiversity changes in disease risk: Exploring disease emergence in a plant-virus system. PLoS Pathogens, 8(7), 47. https://doi.org/10.1371/journal.ppat.1002796	Pagan 2012
Borer, E. T.; Adams, V. T.; Engler, G. A.; Adams, A. L.; Schumann, C. B.; Seabloom, E. W.; . "Aphid fecundity and grassland invasion: invader life history is the key," Ecological Applications, v.19, 2009, p. 1187-1196.	36	Seabloom, E. W., Borer, E. T., Lacroix, C., Mitchell, C. E., & Power, A. G. (2013). Richness and Composition of Niche-Assembled Viral Pathogen Communities. PLoS ONE, 8(2), 1–9. https://doi.org/10.1371/journal.pone.0055675	Seabloom 2013
Borer, E. T.; Adams, V. T.; Engler, G. A.; Adams, A. L.; Schumann, C. B.; Seabloom, E. W.; . "Aphid fecundity and grassland invasion: invader life history is the key," Ecological Applications, v.19, 2009, p. 1187-1196.	36	Seabloom, E.W., Borer, E.T., Jolles, A. and Mitchell, C.E., 2009. Direct and indirect effects of viral pathogens and the environment on invasive grass fecundity in Pacific Coast grasslands. Journal of Ecology, 97(6), pp.1264-1273.	Seabloom 2009
Duffy, S.; Holmes, E. C.; . "Validation of high rates of nucleotide substitution in geminiviruses: phylogenetic evidence from East African cassava mosaic viruses," Journal of General Virology, v.90, 2009, p. 1539-1547.	39	Grigoras, I., Timchenko, T., Grande-Pérez, A., Katul, L., Vetten, H.J. and Gronenborn, B., 2010. High variability and rapid evolution of a nanovirus. Journal of virology, 84(18), pp.9105-9117.	Grigoras 2010
Duffy, S.; Holmes, E. C.; . "Validation of high rates of nucleotide substitution in geminiviruses: phylogenetic evidence from East African cassava mosaic viruses," Journal of General Virology, v.90, 2009, p. 1539-1547.	39	Harkins, G.W., Delport, W., Duffy, S., Wood, N., Monjane, A.L., Owor, B.E., Donaldson, L., Saumtally, S., Triton, G., Briddon, R.W. and Shepherd, D.N., 2009. Experimental evidence indicating that mastreviruses probably did not co-diverge with their hosts. Virology Journal, 6(1), p.104.	Harkins 2009A
Duffy, S.; Holmes, E. C.; . "Validation of high rates of nucleotide substitution in geminiviruses: phylogenetic evidence from East African cassava mosaic viruses," Journal of General Virology, v.90, 2009, p. 1539-1547.	39	Harkins, G.W., Martin, D.P., Duffy, S., Monjane, A.L., Shepherd, D.N., Windram, O.P., Owor, B.E., Donaldson, L., Van Antwerpen, T., Sayed, R.A. and Flett, B., 2009. Dating the origins of the maize-adapted strain of maize streak virus, MSV-A. Journal of General Virology, 90(12), pp.3066-3074.	Harkins 2009B
Duffy, S.; Holmes, E. C.; . "Validation of high rates of nucleotide substitution in geminiviruses: phylogenetic evidence from East African cassava mosaic viruses," Journal of General Virology, v.90, 2009, p. 1539-1547.	39	Lefeuvre, P., Harkins, G.W., Lett, J.M., Briddon, R.W., Chase, M.W., Moury, B. and Martin, D.P., 2011. Evolutionary time-scale of the begomoviruses: evidence from integrated sequences in the Nicotiana genome. PLoS One, 6(5), p.e19193.	Lefeuvre 2011
Duffy, S.; Holmes, E. C.; . "Validation of high rates of nucleotide substitution in geminiviruses: phylogenetic evidence from East African cassava mosaic viruses," Journal of General Virology, v.90, 2009, p. 1539-1547.	39	Pinel-Galzi, A., Mpunami, A., Sangu, E., Rakotomalala, M., Traoré, O., Sérémé, D., Sorho, F., Séré, Y., Kanyeka, Z., Konaté, G. and Fargette, D., 2009. Recombination, selection and clock-like evolution of Rice yellow mottle virus. Virology, 394(1), pp.164-172.	Pinel-Galzi 2009
Duffy, S.; Holmes, E. C.; . "Validation of high rates of nucleotide substitution in geminiviruses: phylogenetic evidence from East African cassava mosaic viruses," Journal of General Virology, v.90, 2009, p. 1539-1547.	39	Silva, G., Marques, N. and Nolasco, G., 2012. The evolutionary rate of Citrus tristeza virus ranks among the rates of the slowest RNA viruses. Journal of General Virology, 93(2), pp.419-429.	Silva 2012
Duffy, S.; Holmes, E. C.; . "Validation of high rates of nucleotide substitution in geminiviruses: phylogenetic evidence from East African cassava mosaic viruses," Journal of General Virology, v.90, 2009, p. 1539-1547.	39	Smith, O., Clapham, A., Rose, P., Liu, Y., Wang, J. and Allaby, R.G., 2014. A complete ancient RNA genome: identification, reconstruction and evolutionary history of archaeological Barley Stripe Mosaic Virus. Scientific reports, 4, p.4003.	Smith 2014
Duffy, S.; Holmes, E. C.; . "Validation of high rates of nucleotide substitution in geminiviruses: phylogenetic evidence from East African cassava mosaic viruses," Journal of General Virology, v.90, 2009, p. 1539-1547.	39	Trovão, N.S., Baele, G., Vrancken, B., Bielejec, F., Suchard, M.A., Fargette, D. and Lemey, P., 2015. Host ecology determines the dispersal patterns of a plant virus. Virus evolution, 1(1).	Trovao 2015
Harkins, G. W.; Delport, W.; Duffy, S.; Wood, N.; Monjane, A. L.; Owor, B. E.; Donaldson, L.; Saumtally, S.; Triton, G.; Briddon, R. W.; Shepherd, D. N.; Rybicki, E. P.; Martin, D. P.; Varsani, A.; . "Experimental evidence indicating that mastreviruses probably did not co-diverge with their hosts," Virology Journal, v.6, 2009, p.	40	De Bruyn, A., Villemot, J., Lefeuvre, P., Villar, E., Hoareau, M., Harimalala, M., Abdoul-Karime, A.L., Abdou-Chakour, C., Reynaud, B., Harkins, G.W. and Varsani, A., 2012. East African cassava mosaic-like viruses from Africa to Indian ocean islands: molecular diversity, evolutionary history and geographical dissemination of a bipartite begomovirus. BMC evolutionary biology, 12(1), p.228.	De Bruyn 2012
Harkins, G. W.; Delport, W.; Duffy, S.; Wood, N.; Monjane, A. L.; Owor, B. E.; Donaldson, L.; Saumtally, S.; Triton, G.; Briddon, R. W.; Shepherd, D. N.; Rybicki, E. P.; Martin, D. P.; Varsani, A.; . "Experimental evidence indicating that mastreviruses probably did not co-diverge with their hosts," Virology Journal, v.6, 2009, p.	40	Harkins, G.W., Martin, D.P., Duffy, S., Monjane, A.L., Shepherd, D.N., Windram, O.P., Owor, B.E., Donaldson, L., Van Antwerpen, T., Sayed, R.A. and Flett, B., 2009. Dating the origins of the maize-adapted strain of maize streak virus, MSV-A. Journal of General Virology, 90(12), pp.3066-3074.	Harkins 2009B
Harkins, G. W.; Delport, W.; Duffy, S.; Wood, N.; Monjane, A. L.; Owor, B. E.; Donaldson, L.; Saumtally, S.; Triton, G.; Briddon, R. W.; Shepherd, D. N.; Rybicki, E. P.; Martin, D. P.; Varsani, A.; . "Experimental evidence indicating that mastreviruses probably did not co-diverge with their hosts," Virology Journal, v.6, 2009, p.	40	Lefeuvre, P., Harkins, G.W., Lett, J.M., Briddon, R.W., Chase, M.W., Moury, B. and Martin, D.P., 2011. Evolutionary time-scale of the begomoviruses: evidence from integrated sequences in the Nicotiana genome. PLoS One, 6(5), p.e19193.	Lefeuvre 2011
Harkins, G. W.; Delport, W.; Duffy, S.; Wood, N.; Monjane, A. L.; Owor, B. E.; Donaldson, L.; Saumtally, S.; Triton, G.; Briddon, R. W.; Shepherd, D. N.; Rybicki, E. P.; Martin, D. P.; Varsani, A.; . "Experimental evidence indicating that mastreviruses probably did not co-diverge with their hosts," Virology Journal, v.6, 2009, p.	40	Martin, D.P., Lefeuvre, P., Varsani, A., Hoareau, M., Semegni, J.Y., Dijoux, B., Vincent, C., Reynaud, B. and Lett, J.M., 2011. Complex recombination patterns arising during geminivirus coinfections preserve and demarcate biologically important intra-genome interaction networks. PLoS pathogens, 7(9), p.e1002203.	Martin 2011A
Harkins, G. W.; Delport, W.; Duffy, S.; Wood, N.; Monjane, A. L.; Owor, B. E.; Donaldson, L.; Saumtally, S.; Triton, G.; Briddon, R. W.; Shepherd, D. N.; Rybicki, E. P.; Martin, D. P.; Varsani, A.; . "Experimental evidence indicating that mastreviruses probably did not co-diverge with their hosts," Virology Journal, v.6, 2009, p.	40	Monjane, A.L., Pande, D., Lakay, F., Shepherd, D.N., Van der Walt, E., Lefeuvre, P., Lett, J.M., Varsani, A., Rybicki, E.P. and Martin, D.P., 2012. Adaptive evolution by recombination is not associated with increased mutation rates in Maize streak virus. BMC evolutionary biology, 12(1), p.252.	Monjane 2012
Harkins, G. W.; Delport, W.; Duffy, S.; Wood, N.; Monjane, A. L.; Owor, B. E.; Donaldson, L.; Saumtally, S.; Triton, G.; Briddon, R. W.; Shepherd, D. N.; Rybicki, E. P.; Martin, D. P.; Varsani, A.; . "Experimental evidence indicating that mastreviruses probably did not co-diverge with their hosts," Virology Journal, v.6, 2009, p.	40	Monjane, A.L., Van Der Walt, E., Varsani, A., Rybicki, E.P. and Martin, D.P., 2011. Recombination hotspots and host susceptibility modulate the adaptive value of recombination during maize streak virus evolution. BMC evolutionary biology, 11(1), p.350.	Monjane 2011A
Harkins, G. W.; Delport, W.; Duffy, S.; Wood, N.; Monjane, A. L.; Owor, B. E.; Donaldson, L.; Saumtally, S.; Triton, G.; Briddon, R. W.; Shepherd, D. N.; Rybicki, E. P.; Martin, D. P.; Varsani, A.; . "Experimental evidence indicating that mastreviruses probably did not co-diverge with their hosts," Virology Journal, v.6, 2009, p.	40	Rodelo‐Urrego, M., Pagán, I., González‐Jara, P., Betancourt, M., Moreno‐Letelier, A., Ayllón, M.A., Fraile, A., Piñero, D. and García‐Arenal, F., 2013. Landscape heterogeneity shapes host‐parasite interactions and results in apparent plant–virus codivergence. Molecular Ecology, 22(8), pp.2325-2340.	Rodelo-Urrego 2013
Harkins, G. W.; Delport, W.; Duffy, S.; Wood, N.; Monjane, A. L.; Owor, B. E.; Donaldson, L.; Saumtally, S.; Triton, G.; Briddon, R. W.; Shepherd, D. N.; Rybicki, E. P.; Martin, D. P.; Varsani, A.; . "Experimental evidence indicating that mastreviruses probably did not co-diverge with their hosts," Virology Journal, v.6, 2009, p.	40	Sánchez-Campos, S., Domínguez-Huerta, G., Díaz-Martínez, L., Tomás, D.M., Navas-Castillo, J., Moriones, E. and Grande-Pérez, A., 2018. Differential shape of geminivirus mutant spectra across cultivated and wild hosts with invariant viral consensus sequences. Frontiers in plant science, 9, p.932.	Sanchez-Campos 2018
Harkins, G. W.; Delport, W.; Duffy, S.; Wood, N.; Monjane, A. L.; Owor, B. E.; Donaldson, L.; Saumtally, S.; Triton, G.; Briddon, R. W.; Shepherd, D. N.; Rybicki, E. P.; Martin, D. P.; Varsani, A.; . "Experimental evidence indicating that mastreviruses probably did not co-diverge with their hosts," Virology Journal, v.6, 2009, p.	40	Scheets, K., Blinkova, O., Melcher, U., Palmer, M.W., Wiley, G.B., Ding, T. and Roe, B.A., 2011. Detection of members of the Tombusviridae in the Tallgrass Prairie Preserve, Osage County, Oklahoma, USA. Virus research, 160(1-2), pp.256-263.	Scheets 2011
Harkins, G. W.; Delport, W.; Duffy, S.; Wood, N.; Monjane, A. L.; Owor, B. E.; Donaldson, L.; Saumtally, S.; Triton, G.; Briddon, R. W.; Shepherd, D. N.; Rybicki, E. P.; Martin, D. P.; Varsani, A.; . "Experimental evidence indicating that mastreviruses probably did not co-diverge with their hosts," Virology Journal, v.6, 2009, p.	40	Silva, S.J.C., Castillo‐Urquiza, G.P., Hora‐Júnior, B.T., Assunção, I.P., Lima, G.S.A., Pio‐Ribeiro, G., Mizubuti, E.S.G. and Zerbini, F.M., 2012. Species diversity, phylogeny and genetic variability of begomovirus populations infecting leguminous weeds in northeastern Brazil. Plant Pathology, 61(3), pp.457-467.	Silva 2012
Harkins, G. W.; Delport, W.; Duffy, S.; Wood, N.; Monjane, A. L.; Owor, B. E.; Donaldson, L.; Saumtally, S.; Triton, G.; Briddon, R. W.; Shepherd, D. N.; Rybicki, E. P.; Martin, D. P.; Varsani, A.; . "Experimental evidence indicating that mastreviruses probably did not co-diverge with their hosts," Virology Journal, v.6, 2009, p.	40	Stobbe, A.H., Melcher, U., Palmer, M.W., Roossinck, M.J. and Shen, G., 2012. Co-divergence and host-switching in the evolution of tobamoviruses. Journal of General Virology, 93(2), pp.408-418.	Stobbe 2012
Harkins, G. W.; Martin, D. P.; Duffy, S.; Monjane, A. L.; N.; Windram, O. P.; Owor, B. E.; Donaldson, L.; van Antwerpen, T.; Sayed, R. A.; Flett, B.; Ramusi, M.; Rybicki, E. P.; Peterschmitt, M.; Varsani, A.; . "Dating the origins of the maize-adapted strain of maize streak virus, MSV-A," Journal of General Virology, v.90, 2009, p. 3066-3074.	41	De Bruyn, A., Villemot, J., Lefeuvre, P., Villar, E., Hoareau, M., Harimalala, M., Abdoul-Karime, A.L., Abdou-Chakour, C., Reynaud, B., Harkins, G.W. and Varsani, A., 2012. East African cassava mosaic-like viruses from Africa to Indian ocean islands: molecular diversity, evolutionary history and geographical dissemination of a bipartite begomovirus. BMC evolutionary biology, 12(1), p.228.	De Bruyn 2012
Harkins, G. W.; Martin, D. P.; Duffy, S.; Monjane, A. L.; N.; Windram, O. P.; Owor, B. E.; Donaldson, L.; van Antwerpen, T.; Sayed, R. A.; Flett, B.; Ramusi, M.; Rybicki, E. P.; Peterschmitt, M.; Varsani, A.; . "Dating the origins of the maize-adapted strain of maize streak virus, MSV-A," Journal of General Virology, v.90, 2009, p. 3066-3074.	41	Lefeuvre, P., Harkins, G.W., Lett, J.M., Briddon, R.W., Chase, M.W., Moury, B. and Martin, D.P., 2011. Evolutionary time-scale of the begomoviruses: evidence from integrated sequences in the Nicotiana genome. PLoS One, 6(5), p.e19193.	Lefeuvre 2011
Harkins, G. W.; Martin, D. P.; Duffy, S.; Monjane, A. L.; N.; Windram, O. P.; Owor, B. E.; Donaldson, L.; van Antwerpen, T.; Sayed, R. A.; Flett, B.; Ramusi, M.; Rybicki, E. P.; Peterschmitt, M.; Varsani, A.; . "Dating the origins of the maize-adapted strain of maize streak virus, MSV-A," Journal of General Virology, v.90, 2009, p. 3066-3074.	41	Monjane, A.L., Van Der Walt, E., Varsani, A., Rybicki, E.P. and Martin, D.P., 2011. Recombination hotspots and host susceptibility modulate the adaptive value of recombination during maize streak virus evolution. BMC evolutionary biology, 11(1), p.350.	Monjane 2011A
Hu, X. J.; Meacham, T.; Ewing, L.; Gray, S. M.; Karasev, A. V.; . "A novel recombinant strain of Potato virus Y suggests a new viral genetic determinant of vein necrosis in tobacco," Virus Research, v.143, 2009, p. 68-76.	42	Galvino-Costa, S.B., dos Reis Figueira, A., de Assis Câmara Rabelo-Filho, F., Moraes, F.H.R., Nikolaeva, O.V. and Karasev, A.V., 2012. Molecular and serological typing of Potato virus Y isolates from Brazil reveals a diverse set of recombinant strains. Plant disease, 96(10), pp.1451-1458.	Galvino-Costa 2012
Nawaz-Ul-Rehman, M. S.; Mansoor, S.; Briddon, R. W.; Fauquet, C. M.; . "Maintenance of an Old World Betasatellite by a New World Helper Begomovirus and Possible Rapid Adaptation of the Betasatellite," Journal of Virology, v.83, 2009, p. 9347-9355.	53	Nawaz-ul-Rehman, M.S., Briddon, R.W. and Fauquet, C.M., 2012. A melting pot of Old World begomoviruses and their satellites infecting a collection of Gossypium species in Pakistan. PLoS One, 7(8), p.e40050.	Nawaz-ul-Rehman 2012
Nawaz-Ul-Rehman, M. S.; Mansoor, S.; Briddon, R. W.; Fauquet, C. M.; . "Maintenance of an Old World Betasatellite by a New World Helper Begomovirus and Possible Rapid Adaptation of the Betasatellite," Journal of Virology, v.83, 2009, p. 9347-9355.	53	Rosario, K., Marr, C., Varsani, A., Kraberger, S., Stainton, D., Moriones, E., Polston, J.E. and Breitbart, M., 2016. Begomovirus-associated satellite DNA diversity captured through vector-enabled metagenomic (VEM) surveys using whiteflies (Aleyrodidae). Viruses, 8(2), p.36.	Rosario 2016
Werner, B. J.; Mowry, T. M.; Bosque-Perez, N. A.; Ding, H. J.; Eigenbrode, S. D.; . "Changes in green peach aphid responses to potato leafroll virus-induced volatiles emitted during disease progression," Environmental Entomology, v.38, 2009, p. 1429-1438.	63	Carmo‐Sousa, M., Moreno, A., Plaza, M., Garzo, E. and Fereres, A., 2016. Cucurbit aphid‐borne yellows virus (CABYV) modifies the alighting, settling and probing behaviour of its vector Aphis gossypii favouring its own spread. Annals of Applied Biology, 169(2), pp.284-297.	Carmo-Sousa 2016
Werner, B. J.; Mowry, T. M.; Bosque-Perez, N. A.; Ding, H. J.; Eigenbrode, S. D.; . "Changes in green peach aphid responses to potato leafroll virus-induced volatiles emitted during disease progression," Environmental Entomology, v.38, 2009, p. 1429-1438.	63	Casteel, C. L., Yang, C., Nanduri, A. C., De Jong, H. N., Whitham, S. A., & Jander, G. (2014). The NIa-Pro protein of Turnip mosaic virus improves growth and reproduction of the aphid vector, Myzus persicae (green peach aphid). Plant Journal, 77(4), 653–663. https://doi.org/10.1111/tpj.12417	Casteel 2014
Werner, B. J.; Mowry, T. M.; Bosque-Perez, N. A.; Ding, H. J.; Eigenbrode, S. D.; . "Changes in green peach aphid responses to potato leafroll virus-induced volatiles emitted during disease progression," Environmental Entomology, v.38, 2009, p. 1429-1438.	63	Claudel, P., Chesnais, Q., Fouché, Q., Krieger, C., Halter, D., Bogaert, F., Brault, V. (2018). The aphid-transmitted turnip yellows virus differentially affects volatiles emission and subsequent vector behavior in two brassicaceae plants. International Journal of Molecular Sciences, 19(8), 1–15. https://doi.org/10.3390/ijms19082316	Claudel 2018
Werner, B. J.; Mowry, T. M.; Bosque-Perez, N. A.; Ding, H. J.; Eigenbrode, S. D.; . "Changes in green peach aphid responses to potato leafroll virus-induced volatiles emitted during disease progression," Environmental Entomology, v.38, 2009, p. 1429-1438.	63	Claudel, P., Chesnais, Q., Fouché, Q., Krieger, C., Halter, D., Bogaert, F., Meyer, S., Boissinot, S., Hugueney, P., Ziegler-Graff, V. and Ameline, A., 2018. The Aphid-Transmitted Turnip yellows virus Differentially Affects Volatiles Emission and Subsequent Vector Behavior in Two Brassicaceae Plants. International journal of molecular sciences, 19(8), p.2316.	Claudel 2018
Werner, B. J.; Mowry, T. M.; Bosque-Perez, N. A.; Ding, H. J.; Eigenbrode, S. D.; . "Changes in green peach aphid responses to potato leafroll virus-induced volatiles emitted during disease progression," Environmental Entomology, v.38, 2009, p. 1429-1438.	63	Congdon, B.S., Coutts, B.A., Renton, M., Flematti, G.R. and Jones, R.A.C., 2017. Establishing alighting preferences and species transmission differences for Pea seed-borne mosaic virus aphid vectors. Virus research, 241, pp.145-155.	Congdon 2017
Werner, B. J.; Mowry, T. M.; Bosque-Perez, N. A.; Ding, H. J.; Eigenbrode, S. D.; . "Changes in green peach aphid responses to potato leafroll virus-induced volatiles emitted during disease progression," Environmental Entomology, v.38, 2009, p. 1429-1438.	63	Ghosh, A., Das, A., Vijayanandraj, S. and Mandal, B., 2015. Cardamom bushy dwarf virus infection in large cardamom alters plant selection preference, life stages, and fecundity of aphid vector, Micromyzus kalimpongensis (Hemiptera: aphididae). Environmental entomology, 45(1), pp.178-184.	Ghosh 2015
Werner, B. J.; Mowry, T. M.; Bosque-Perez, N. A.; Ding, H. J.; Eigenbrode, S. D.; . "Changes in green peach aphid responses to potato leafroll virus-induced volatiles emitted during disease progression," Environmental Entomology, v.38, 2009, p. 1429-1438.	63	Mauck, K. E., De Moraes, C. M., & Mescher, M. C. (2015). Infection of host plants by Cucumber mosaic virus increases the susceptibility of Myzus persicae aphids to the parasitoid Aphidius colemani. Scientific Reports, 5(10963), 1–9. https://doi.org/10.1038/srep10963	Mauck 2015B
Werner, B. J.; Mowry, T. M.; Bosque-Perez, N. A.; Ding, H. J.; Eigenbrode, S. D.; . "Changes in green peach aphid responses to potato leafroll virus-induced volatiles emitted during disease progression," Environmental Entomology, v.38, 2009, p. 1429-1438.	63	Mauck, K.E., Smyers, E., De Moraes, C.M. and Mescher, M.C., 2015. Virus infection influences host plant interactions with non‐vector herbivores and predators. Functional Ecology, 29(5), pp.662-673.	Mauck 2015A
Werner, B. J.; Mowry, T. M.; Bosque-Perez, N. A.; Ding, H. J.; Eigenbrode, S. D.; . "Changes in green peach aphid responses to potato leafroll virus-induced volatiles emitted during disease progression," Environmental Entomology, v.38, 2009, p. 1429-1438.	63	Rajabaskar, D., Ding, H., Wu, Y. and Eigenbrode, S.D., 2013. Behavioral responses of green peach aphid, Myzus persicae (Sulzer), to the volatile organic compound emissions from four potato varieties. American journal of potato research, 90(2), pp.171-178.	Rajabaskar 2013
Werner, B. J.; Mowry, T. M.; Bosque-Perez, N. A.; Ding, H. J.; Eigenbrode, S. D.; . "Changes in green peach aphid responses to potato leafroll virus-induced volatiles emitted during disease progression," Environmental Entomology, v.38, 2009, p. 1429-1438.	63	Rajabaskar, D., Ding, H., Wu, Y., & Eigenbrode, S. D. (2013). Different Reactions of Potato Varieties to Infection by Potato Leafroll Virus, and Associated Responses by its Vector, Myzus persicae (Sulzer). Journal of Chemical Ecology, 39(7), 1027–1035. https://doi.org/10.1007/s10886-013-0311-2	Rajabaskar 2013
Werner, B. J.; Mowry, T. M.; Bosque-Perez, N. A.; Ding, H. J.; Eigenbrode, S. D.; . "Changes in green peach aphid responses to potato leafroll virus-induced volatiles emitted during disease progression," Environmental Entomology, v.38, 2009, p. 1429-1438.	63	Rajabaskar, D., Wu, Y., Bosque-Perez, N. A., & Eigenbrode, S. D. (2013). Dynamics of Myzus persicae arrestment by volatiles from Potato leafroll virus-infected potato plants during disease progression. Entomologia Experimentalis et Applicata, 148(2), 172–181. https://doi.org/10.1111/eea.12087	Rajabaskar 2013
Werner, B. J.; Mowry, T. M.; Bosque-Perez, N. A.; Ding, H. J.; Eigenbrode, S. D.; . "Changes in green peach aphid responses to potato leafroll virus-induced volatiles emitted during disease progression," Environmental Entomology, v.38, 2009, p. 1429-1438.	63	Shalileh, S., Ogada, P.A., Moualeu, D.P. and Poehling, H.M., 2016. Manipulation of Frankliniella occidentalis (Thysanoptera: Thripidae) by Tomato Spotted Wilt Virus (Tospovirus) via the host plant nutrients to enhance its transmission and spread. Environmental entomology, 45(5), pp.1235-1242.	Shalileh 2016
Werner, B. J.; Mowry, T. M.; Bosque-Perez, N. A.; Ding, H. J.; Eigenbrode, S. D.; . "Changes in green peach aphid responses to potato leafroll virus-induced volatiles emitted during disease progression," Environmental Entomology, v.38, 2009, p. 1429-1438.	63	Wu, Y., Davis, T.S. and Eigenbrode, S.D., 2014. Aphid behavioral responses to virus‐infected plants are similar despite divergent fitness effects. Entomologia Experimentalis et Applicata, 153(3), pp.246-255.	Wu 2014
Xu, P.; Chen, F.; Mannas, J. P.; Feldman, T.; Sumner, L. W.; Roossinck, M. J.; . "Virus infection improves drought tolerance. (vol 180, pg 911, 2008)," New Phytologist, v.184, 2009, p. 275-275.	65	Alexander, H.M., Bruns, E., Schebor, H. and Malmstrom, C.M., 2017. Crop‐associated virus infection in a native perennial grass: reduction in plant fitness and dynamic patterns of virus detection. Journal of Ecology, 105(4), pp.1021-1031.	Alexander 2017
Xu, P.; Chen, F.; Mannas, J. P.; Feldman, T.; Sumner, L. W.; Roossinck, M. J.; . "Virus infection improves drought tolerance. (vol 180, pg 911, 2008)," New Phytologist, v.184, 2009, p. 275-275.	65	Davis, T.S., Bosque‐Pérez, N.A., Foote, N.E., Magney, T. and Eigenbrode, S.D., 2015. Environmentally dependent host–pathogen and vector–pathogen interactions in the Barley yellow dwarf virus pathosystem. Journal of applied ecology, 52(5), pp.1392-1401.	Davis 2015A
Xu, P.; Chen, F.; Mannas, J. P.; Feldman, T.; Sumner, L. W.; Roossinck, M. J.; . "Virus infection improves drought tolerance. (vol 180, pg 911, 2008)," New Phytologist, v.184, 2009, p. 275-275.	65	Fraile, A., McLeish, M.J., Pagán, I., González-Jara, P., Piñero, D. and García-Arenal, F., 2017. Environmental heterogeneity and the evolution of plant-virus interactions: viruses in wild pepper populations. Virus research.	Fraile 2017
Xu, P.; Chen, F.; Mannas, J. P.; Feldman, T.; Sumner, L. W.; Roossinck, M. J.; . "Virus infection improves drought tolerance. (vol 180, pg 911, 2008)," New Phytologist, v.184, 2009, p. 275-275.	65	Hily, J.M., Poulicard, N., Mora, M.Á., Pagán, I. and García‐Arenal, F., 2016. Environment and host genotype determine the outcome of a plant–virus interaction: from antagonism to mutualism. New Phytologist, 209(2), pp.812-822.	Hily 2016
Xu, P.; Chen, F.; Mannas, J. P.; Feldman, T.; Sumner, L. W.; Roossinck, M. J.; . "Virus infection improves drought tolerance. (vol 180, pg 911, 2008)," New Phytologist, v.184, 2009, p. 275-275.	65	Malmstrom, C.M., Bigelow, P., Trębicki, P., Busch, A.K., Friel, C., Cole, E., Abdel-Azim, H., Phillippo, C. and Alexander, H.M., 2017. Crop-associated virus reduces the rooting depth of non-crop perennial native grass more than non-crop-associated virus with known viral suppressor of RNA silencing (VSR). Virus research, 241, pp.172-184.	Malmstrom 2017
Xu, P.; Chen, F.; Mannas, J. P.; Feldman, T.; Sumner, L. W.; Roossinck, M. J.; . "Virus infection improves drought tolerance. (vol 180, pg 911, 2008)," New Phytologist, v.184, 2009, p. 275-275.	65	Mauck, K. E., De Moraes, C. M., & Mescher, M. C. (2014). Biochemical and physiological mechanisms underlying effects of Cucumber mosaic virus on host-plant traits that mediate transmission by aphid vectors. Plant, Cell and Environment, 37(6), 1427–1439. https://doi.org/10.1111/pce.12249	Mauck 2014A
Xu, P.; Chen, F.; Mannas, J. P.; Feldman, T.; Sumner, L. W.; Roossinck, M. J.; . "Virus infection improves drought tolerance. (vol 180, pg 911, 2008)," New Phytologist, v.184, 2009, p. 275-275.	65	Mauck, K.E., Smyers, E., De Moraes, C.M. and Mescher, M.C., 2015. Virus infection influences host plant interactions with non‐vector herbivores and predators. Functional Ecology, 29(5), pp.662-673.	Mauck 2015A
Xu, P.; Chen, F.; Mannas, J. P.; Feldman, T.; Sumner, L. W.; Roossinck, M. J.; . "Virus infection improves drought tolerance. (vol 180, pg 911, 2008)," New Phytologist, v.184, 2009, p. 275-275.	65	Prendeville, H.R., Tenhumberg, B. and Pilson, D., 2014. Effects of virus on plant fecundity and population dynamics. New Phytologist, 202(4), pp.1346-1356.	Prendeville 2014
Xu, P.; Chen, F.; Mannas, J. P.; Feldman, T.; Sumner, L. W.; Roossinck, M. J.; . "Virus infection improves drought tolerance. (vol 180, pg 911, 2008)," New Phytologist, v.184, 2009, p. 275-275.	65	Schrotenboer, A.C., Allen, M.S. and Malmstrom, C.M., 2011. Modification of native grasses for biofuel production may increase virus susceptibility. Gcb Bioenergy, 3(5), pp.360-374.	Schrotenboer 2011
Xu, P.; Chen, F.; Mannas, J. P.; Feldman, T.; Sumner, L. W.; Roossinck, M. J.; . "Virus infection improves drought tolerance. (vol 180, pg 911, 2008)," New Phytologist, v.184, 2009, p. 275-275.	65	Van Munster, M., Yvon, M., Vile, D., Dader, B., Fereres, A. and Blanc, S., 2017. Water deficit enhances the transmission of plant viruses by insect vectors. PloS one, 12(5), p.e0174398.	Van Munster 2017
Xu, P.; Chen, F.; Mannas, J. P.; Feldman, T.; Sumner, L. W.; Roossinck, M. J.; . "Virus infection improves drought tolerance. (vol 180, pg 911, 2008)," New Phytologist, v.184, 2009, p. 275-275.	65	Westwood, J. H., Groen, S. C., Du, Z., Murphy, A. M., Anggoro, D. T., Tungadi, T., Carr, J. P. (2013). A trio of viral proteins tunes aphid-plant interactions in arabidopsis thaliana. PLoS ONE, 8(12), 1–18.	Westwood 2013B
Xu, P.; Chen, F.; Mannas, J. P.; Feldman, T.; Sumner, L. W.; Roossinck, M. J.; . "Virus infection improves drought tolerance. (vol 180, pg 911, 2008)," New Phytologist, v.184, 2009, p. 275-275.	65	Westwood, J. H., Mccann, L., Naish, M., Dixon, H., Murphy, A. M., Stancombe, M. A., Carr, J. P. (2013). A viral RNA silencing suppressor interferes with abscisic acid-mediated signalling and induces drought tolerance in Arabidopsis thaliana. Molecular Plant Pathology, 14(2), 158–170.	Westwood 2013A
Xu, P.; Chen, F.; Mannas, J. P.; Feldman, T.; Sumner, L. W.; Roossinck, M. J.; . "Virus infection improves drought tolerance. (vol 180, pg 911, 2008)," New Phytologist, v.184, 2009, p. 275-275.	65	Wu, Y., Davis, T.S. and Eigenbrode, S.D., 2014. Aphid behavioral responses to virus‐infected plants are similar despite divergent fitness effects. Entomologia Experimentalis et Applicata, 153(3), pp.246-255.	Wu 2014
Lecoq, H; Fabre, F; Joannon, B; Wipf-Scheibel, C; Chandeysson, C; Schoeny, A; Desbiez, C. "Search for factors involved in the rapid shift in Watermelon mosaic virus (WMV) populations in South-eastern France," VIRUS RESEARCH, v.159, 2011, p. 115.	68	Desbiez, C., Joannon, B., Wipf-Scheibel, C., Chandeysson, C. and Lecoq, H., 2011. Recombination in natural populations of watermelon mosaic virus: new agronomic threat or damp squib?. Journal of General Virology, 92(8), pp.1939-1948.	Desbiez 2011

## Sheet: Wild host characteristics
Supplementary Data Sheet 1: A full description of the research categories, as well as a complete list and categorization of the precursor papers, product papers, and detailed analysis of host characteristics
Product paper citation	Product paper code	Research focus 1	Research focus 2	Research focus 3	Virus	Wild host species	Host family	Host life history	Crop genera in same subfamily?	Crops in same genus?	Also cultivated?	Restoration/grazing use?	Exotic/Invasive?	Weedy?	Propagation
Welsh, M. E., Cronin, J. P., & Mitchell, C. E. (2016). The role of habitat filtering in the leaf economics spectrum and plant susceptibility to pathogen infection. Journal of Ecology, 104(6), 1768–1777. https://doi.org/10.1111/1365-2745.12632	Welsh 2016	Environmental virology			B/CYDV	Aegilops triuncialis	Poaceae	Annual	Pooideae	Yes	No	No	Yes	Yes	Seed - no stratification
Welsh, M. E., Cronin, J. P., & Mitchell, C. E. (2016). The role of habitat filtering in the leaf economics spectrum and plant susceptibility to pathogen infection. Journal of Ecology, 104(6), 1768–1777. https://doi.org/10.1111/1365-2745.12632	Welsh 2016	Environmental virology			B/CYDV	Aira caryophyllea	Poaceae	Annual	Pooideae	No	No	No	Yes	No	Seed - no stratification
Kamitani, Mari, Atsushi J. Nagano, Mie N. Honjo, and Hiroshi Kudoh. "RNA-Seq reveals virus–virus and virus–plant interactions in nature." FEMS microbiology ecology 92, no. 11 (2016).	Kamitami 2016	Epidemiology	Virus discovery	Virus effects on host traits	TuMV	Arabidopsis halleri	Brassicaceae	Perennial	No	No	No	No	No	Yes	Seed - no stratification
Kamitani, Mari, Atsushi J. Nagano, Mie N. Honjo, and Hiroshi Kudoh. "RNA-Seq reveals virus–virus and virus–plant interactions in nature." FEMS microbiology ecology 92, no. 11 (2016).	Kamitami 2016	Epidemiology	Virus discovery	Virus effects on host traits	CMV	Arabidopsis halleri
Kamitani, Mari, Atsushi J. Nagano, Mie N. Honjo, and Hiroshi Kudoh. "RNA-Seq reveals virus–virus and virus–plant interactions in nature." FEMS microbiology ecology 92, no. 11 (2016).	Kamitami 2016	Epidemiology	Virus discovery	Virus effects on host traits	BYV (Brassica yellows virus)	Arabidopsis halleri
Hily, J. M., García, A., Moreno, A., Plaza, M., Wilkinson, M. D., Fereres, A., García-Arenal, F. (2014). The Relationship between Host Lifespan and Pathogen Reservoir Potential: An Analysis in the System Arabidopsis thaliana-Cucumber mosaic virus. PLoS Pathogens, 10(11), 6–9.	Hily 2014	Virus effects on host traits			CMV	Arabidopsis thaliana
Hily, J. M., Poulicard, N., Mora, M. Á., Pagán, I., & García-Arenal, F. (2016). Environment and host genotype determine the outcome of a plant-virus interaction: From antagonism to mutualism. New Phytologist, 209(2), 812–822.	Hily 2016	Virus effects on host traits			CMV	Arabidopsis thaliana
Shukla, A., Pagán, I., & García-Arenal, F. (2018). Effective tolerance based on resource reallocation is a virus-specific defence in Arabidopsis thaliana. Molecular Plant Pathology, 19(6), 1454–1465.	Shukla 2018	Virus effects on host traits			CMV	Arabidopsis thaliana
Welsh, M. E., Cronin, J. P., & Mitchell, C. E. (2016). The role of habitat filtering in the leaf economics spectrum and plant susceptibility to pathogen infection. Journal of Ecology, 104(6), 1768–1777. https://doi.org/10.1111/1365-2745.12632	Welsh 2016	Environmental virology			B/CYDV	Arrhenatherum elatius	Poaceae	Perennial	Pooideae	No	No	Yes	Yes	No	Seed - no stratification
Ingwell, Laura L., Robert Zemetra, Carol Mallory-Smith, and Nilsa A. Bosque-Pérez. "Arundo donax infection with Barley yellow dwarf virus has implications for biofuel production and non-managed habitats." biomass and bioenergy 66 (2014): 426-433.	Ingwell 2014	Epidemiology	Virus effects on host traits		B/CYDV	Arundo donax	Poaceae	Perennial	No	No	No	No	Yes	Yes	Seed-nostrat+clonal
Welsh, M. E., Cronin, J. P., & Mitchell, C. E. (2016). The role of habitat filtering in the leaf economics spectrum and plant susceptibility to pathogen infection. Journal of Ecology, 104(6), 1768–1777. https://doi.org/10.1111/1365-2745.12632	Welsh 2016	Environmental virology			B/CYDV	Avena barbata	Poaceae	Annual	Pooideae	Yes	No	No	Yes	Yes	Seed - no stratification
Cronin, J.P., Welsh, M.E., Dekkers, M.G., Abercrombie, S.T. and Mitchell, C.E., 2010. Host physiological phenotype explains pathogen reservoir potential. Ecology letters, 13(10), pp.1221-1232.	PVEN 22	Virus effects on host traits			B/CYDV	Avena fatua	Poaceae	Annual	Pooideae	Yes	No	No	Yes	Yes	Seed - no stratification
Borer, E.T., Seabloom, E.W., Mitchell, C.E. and Power, A.G., 2010. Local context drives infection of grasses by vector‐borne generalist viruses. Ecology Letters, 13(7), pp.810-818.	Borer 2010	Environmental virology	Epidemiology		B/CYDV	Avena fatua
Kendig, A. E., Borer, E. T., Mitchell, C. E., Power, A. G., & Seabloom, E. W. (2017). Characteristics and drivers of plant virus community spatial patterns in US west coast grasslands. Oikos, 126(9), 1281–1290. https://doi.org/10.1111/oik.04178	Kendig 2017	Epidemiology	Virus-vector interactions	Environmental virology	B/CYDV	Avena fatua
Kendig, A. E., Borer, E. T., Mitchell, C. E., Power, A. G., & Seabloom, E. W. (2017). Characteristics and drivers of plant virus community spatial patterns in US west coast grasslands. Oikos, 126(9), 1281–1290. https://doi.org/10.1111/oik.04178	Kendig 2017	Epidemiology	Virus-vector interactions	Environmental virology	B/CYDV	Avena fatua
Seabloom, E.W., Borer, E.T., Jolles, A. and Mitchell, C.E., 2009. Direct and indirect effects of viral pathogens and the environment on invasive grass fecundity in Pacific Coast grasslands. Journal of Ecology, 97(6), pp.1264-1273.	Seabloom 2009	Epidemiology	Virus effects on host traits	Environmental virology	B/CYDV	Avena fatua
Seabloom, E. W., Borer, E. T., Lacroix, C., Mitchell, C. E., & Power, A. G. (2013). Richness and Composition of Niche-Assembled Viral Pathogen Communities. PLoS ONE, 8(2), 1–9.	Seabloom 2013	Epidemiology	Virus-vector interactions	Environmental virology	B/CYDV	Avena fatua
Seabloom, E. W., Borer, E. T., Lacroix, C., Mitchell, C. E., & Power, A. G. (2013). Richness and Composition of Niche-Assembled Viral Pathogen Communities. PLoS ONE, 8(2), 1–9.	Seabloom 2013	Epidemiology	Virus-vector interactions	Environmental virology	B/CYDV	Avena fatua
Welsh, M. E., Cronin, J. P., & Mitchell, C. E. (2016). The role of habitat filtering in the leaf economics spectrum and plant susceptibility to pathogen infection. Journal of Ecology, 104(6), 1768–1777. https://doi.org/10.1111/1365-2745.12632	Welsh 2016	Environmental virology			B/CYDV	Avena fatua
Welsh, M. E., Cronin, J. P., & Mitchell, C. E. (2016). The role of habitat filtering in the leaf economics spectrum and plant susceptibility to pathogen infection. Journal of Ecology, 104(6), 1768–1777. https://doi.org/10.1111/1365-2745.12632	Welsh 2016	Environmental virology			B/CYDV	Briza maxima	Poaceae	Annual	Pooideae	No	Yes	No	Yes	Yes	Seed - no stratification
Cronin, J.P., Welsh, M.E., Dekkers, M.G., Abercrombie, S.T. and Mitchell, C.E., 2010. Host physiological phenotype explains pathogen reservoir potential. Ecology letters, 13(10), pp.1221-1232.	PVEN 22	Virus effects on host traits			B/CYDV	Bromus carinatus	Poaceae	Perennial	Yes	No	Yes	Yes	No	No	Seed - no stratification
Borer, E.T., Seabloom, E.W., Mitchell, C.E. and Power, A.G., 2010. Local context drives infection of grasses by vector‐borne generalist viruses. Ecology Letters, 13(7), pp.810-818.	Borer 2010	Environmental virology	Epidemiology		B/CYDV	Bromus carinatus
Borer, E. T., Seabloom, E. W., Mitchell, C. E., & Cronin, J. P. (2014). Multiple nutrients and herbivores interact to govern diversity, productivity, composition, and infection in a successional grassland. Oikos, 123(2), 214–224. https://doi.org/10.1111/j.1600-0706.2013.00680.x	Borer 2014	Environmental virology	Epidemiology		B/CYDV	Bromus carinatus
Kendig, A. E., Borer, E. T., Mitchell, C. E., Power, A. G., & Seabloom, E. W. (2017). Characteristics and drivers of plant virus community spatial patterns in US west coast grasslands. Oikos, 126(9), 1281–1290. https://doi.org/10.1111/oik.04178	Kendig 2017	Epidemiology	Virus-vector interactions	Environmental virology	B/CYDV	Bromus carinatus
Kendig, A. E., Borer, E. T., Mitchell, C. E., Power, A. G., & Seabloom, E. W. (2017). Characteristics and drivers of plant virus community spatial patterns in US west coast grasslands. Oikos, 126(9), 1281–1290. https://doi.org/10.1111/oik.04178	Kendig 2017	Epidemiology	Virus-vector interactions	Environmental virology	B/CYDV	Bromus carinatus
Moore, S.M. and Borer, E.T., 2012. The influence of host diversity and composition on epidemiological patterns at multiple spatial scales. Ecology, 93(5), pp.1095-1105.	Moore 2012	Epidemiology	Environmental virology		B/CYDV	Bromus carinatus
Seabloom, E. W., Borer, E. T., Lacroix, C., Mitchell, C. E., & Power, A. G. (2013). Richness and Composition of Niche-Assembled Viral Pathogen Communities. PLoS ONE, 8(2), 1–9.	Seabloom 2013	Epidemiology	Virus-vector interactions	Environmental virology	B/CYDV	Bromus carinatus
Seabloom, E. W., Borer, E. T., Lacroix, C., Mitchell, C. E., & Power, A. G. (2013). Richness and Composition of Niche-Assembled Viral Pathogen Communities. PLoS ONE, 8(2), 1–9.	Seabloom 2013	Epidemiology	Virus-vector interactions	Environmental virology	B/CYDV	Bromus carinatus
Welsh, M. E., Cronin, J. P., & Mitchell, C. E. (2016). The role of habitat filtering in the leaf economics spectrum and plant susceptibility to pathogen infection. Journal of Ecology, 104(6), 1768–1777. https://doi.org/10.1111/1365-2745.12632	Welsh 2016	Environmental virology			B/CYDV	Bromus carinatus
Welsh, M. E., Cronin, J. P., & Mitchell, C. E. (2016). The role of habitat filtering in the leaf economics spectrum and plant susceptibility to pathogen infection. Journal of Ecology, 104(6), 1768–1777. https://doi.org/10.1111/1365-2745.12632	Welsh 2016	Environmental virology			B/CYDV	Bromus diandrus	Poaceae	Annual	Pooideae	No	No	No	Yes	Yes	Seed - no stratification
Whitaker, B. K., Rúa, M. A., & Mitchell, C. E. (2015). Viral pathogen production in a wild grass host driven by host growth and soil nitrogen. New Phytologist, 207(3), 760–768. https://doi.org/10.1111/nph.13369	Whitaker 2015	Virus effects on host traits	Environmental virology		B/CYDV	Bromus hordeaceus	Poaceae	Annual	Pooideae	No	No	No	Yes	Yes	Seed - no stratification
Borer, E.T., Seabloom, E.W., Mitchell, C.E. and Power, A.G., 2010. Local context drives infection of grasses by vector‐borne generalist viruses. Ecology Letters, 13(7), pp.810-818.	Borer 2010	Environmental virology	Epidemiology		B/CYDV	Bromus hordeaceus
Kendig, A. E., Borer, E. T., Mitchell, C. E., Power, A. G., & Seabloom, E. W. (2017). Characteristics and drivers of plant virus community spatial patterns in US west coast grasslands. Oikos, 126(9), 1281–1290. https://doi.org/10.1111/oik.04178	Kendig 2017	Epidemiology	Virus-vector interactions	Environmental virology	B/CYDV	Bromus hordeaceus
Kendig, A. E., Borer, E. T., Mitchell, C. E., Power, A. G., & Seabloom, E. W. (2017). Characteristics and drivers of plant virus community spatial patterns in US west coast grasslands. Oikos, 126(9), 1281–1290. https://doi.org/10.1111/oik.04178	Kendig 2017	Epidemiology	Virus-vector interactions	Environmental virology	B/CYDV	Bromus hordeaceus
Lacroix, C., Jolles, A., Seabloom, E. W., Power, A. G., Mitchell, C. E., & Borer, E. T. (2014). Non-random biodiversity loss underlies predictable increases in viral disease prevalence. Journal of the Royal Society Interface, 11(92). https://doi.org/10.1098/rsif.2013.0947	Lacroix 2014B	Epidemiology	Environmental virology	Virus-vector interactions	B/CYDV	Bromus hordeaceus
Lacroix, C., Jolles, A., Seabloom, E. W., Power, A. G., Mitchell, C. E., & Borer, E. T. (2014). Non-random biodiversity loss underlies predictable increases in viral disease prevalence. Journal of the Royal Society Interface, 11(92). https://doi.org/10.1098/rsif.2013.0947	Lacroix 2014B	Epidemiology	Environmental virology	Virus-vector interactions	B/CYDV	Bromus hordeaceus
Cronin, J.P., Welsh, M.E., Dekkers, M.G., Abercrombie, S.T. and Mitchell, C.E., 2010. Host physiological phenotype explains pathogen reservoir potential. Ecology letters, 13(10), pp.1221-1232.	PVEN 22	Virus effects on host traits			B/CYDV	Bromus hordeaceus
Seabloom, E.W., Borer, E.T., Jolles, A. and Mitchell, C.E., 2009. Direct and indirect effects of viral pathogens and the environment on invasive grass fecundity in Pacific Coast grasslands. Journal of Ecology, 97(6), pp.1264-1273.	Seabloom 2009	Epidemiology	Virus effects on host traits	Environmental virology	B/CYDV	Bromus hordeaceus
Seabloom, E.W., Borer, E.T., Jolles, A. and Mitchell, C.E., 2009. Direct and indirect effects of viral pathogens and the environment on invasive grass fecundity in Pacific Coast grasslands. Journal of Ecology, 97(6), pp.1264-1273.	Seabloom 2009	Epidemiology	Virus effects on host traits	Environmental virology	B/CYDV	Bromus hordeaceus
Seabloom, E. W., Borer, E. T., Lacroix, C., Mitchell, C. E., & Power, A. G. (2013). Richness and Composition of Niche-Assembled Viral Pathogen Communities. PLoS ONE, 8(2), 1–9.	Seabloom 2013	Epidemiology	Virus-vector interactions	Environmental virology	B/CYDV	Bromus hordeaceus
Seabloom, E. W., Borer, E. T., Lacroix, C., Mitchell, C. E., & Power, A. G. (2013). Richness and Composition of Niche-Assembled Viral Pathogen Communities. PLoS ONE, 8(2), 1–9.	Seabloom 2013	Epidemiology	Virus-vector interactions	Environmental virology	B/CYDV	Bromus hordeaceus
Welsh, M. E., Cronin, J. P., & Mitchell, C. E. (2016). The role of habitat filtering in the leaf economics spectrum and plant susceptibility to pathogen infection. Journal of Ecology, 104(6), 1768–1777. https://doi.org/10.1111/1365-2745.12632	Welsh 2016	Environmental virology			B/CYDV	Bromus hordeaceus
Ingwell, L. L., & Bosque-Pérez, N. A. (2015). New experimental hosts of Barley yellow dwarf virus among wild grasses, with implications for grassland habitats. Plant Pathology, 64(6), 1300–1307.	Ingwell 2015B	Virus effects on host traits	Epidemiology		B/CYDV	Bromus inermis	Poaceae	Perennial	Pooideae	No	Yes	Yes	Yes	Yes	Seed - no stratification
Lecoq, H., Fabre, F., Joannon, B., Wipf-Scheibel, C., Chandeysson, C., Schoeny, A. and Desbiez, C., 2011. Search for factors involved in the rapid shift in Watermelon mosaic virus (WMV) populations in South-eastern France. Virus research, 159(2), pp.115-123.	Lecoq 2011	Epidemiology	Virus-vector interactions		WMV	Capsella bursa-pastoris	Brassicaceae	Annual	No	No	No	No	Yes	Yes	Seed - no stratification
Fraile, A., McLeish, M.J., Pagán, I., González-Jara, P., Piñero, D. and García-Arenal, F., 2017. Environmental heterogeneity and the evolution of plant-virus interactions: viruses in wild pepper populations. Virus research.	Fraile 2017	Virus evolution	Epidemiology	Environmental virology	ChYMV (Chiltepin yellow mosaic virus)	Capsicum annuum var. glabriusculum	Solanaceae	Perennial	Solanoideae	Yes	Yes	No	No	No	Seed - no stratification
Fraile, A., McLeish, M.J., Pagán, I., González-Jara, P., Piñero, D. and García-Arenal, F., 2017. Environmental heterogeneity and the evolution of plant-virus interactions: viruses in wild pepper populations. Virus research.	Fraile 2017	Virus evolution	Epidemiology	Environmental virology	CMV	Capsicum annuum var. glabriusculum
Fraile, A., McLeish, M.J., Pagán, I., González-Jara, P., Piñero, D. and García-Arenal, F., 2017. Environmental heterogeneity and the evolution of plant-virus interactions: viruses in wild pepper populations. Virus research.	Fraile 2017	Virus evolution	Epidemiology	Environmental virology	PepGMV	Capsicum annuum var. glabriusculum
Fraile, A., McLeish, M.J., Pagán, I., González-Jara, P., Piñero, D. and García-Arenal, F., 2017. Environmental heterogeneity and the evolution of plant-virus interactions: viruses in wild pepper populations. Virus research.	Fraile 2017	Virus evolution	Epidemiology	Environmental virology	PHYVV (Pepper huasteco yellow vein virus)	Capsicum annuum var. glabriusculum
Fraile, A., McLeish, M.J., Pagán, I., González-Jara, P., Piñero, D. and García-Arenal, F., 2017. Environmental heterogeneity and the evolution of plant-virus interactions: viruses in wild pepper populations. Virus research.	Fraile 2017	Virus evolution	Epidemiology	Environmental virology	Potyvirus spp.	Capsicum annuum var. glabriusculum
Rodelo‐Urrego, M., Pagán, I., González‐Jara, P., Betancourt, M., Moreno‐Letelier, A., Ayllón, M.A., Fraile, A., Piñero, D. and García‐Arenal, F., 2013. Landscape heterogeneity shapes host‐parasite interactions and results in apparent plant–virus codivergence. Molecular Ecology, 22(8), pp.2325-2340.	Rodelo-Urrego 2013	Epidemiology	Virus evolution	Environmental virology	PepGMV	Capsicum annuum var. glabriusculum
Rodelo‐Urrego, M., Pagán, I., González‐Jara, P., Betancourt, M., Moreno‐Letelier, A., Ayllón, M.A., Fraile, A., Piñero, D. and García‐Arenal, F., 2013. Landscape heterogeneity shapes host‐parasite interactions and results in apparent plant–virus codivergence. Molecular Ecology, 22(8), pp.2325-2340.	Rodelo-Urrego 2013	Epidemiology	Virus evolution	Environmental virology	PHYVV (Pepper huasteco yellow vein virus)	Capsicum annuum var. glabriusculum
Rodelo-Urrego, M., García-Arenal, F. and Pagán, I., 2015. The effect of ecosystem biodiversity on virus genetic diversity depends on virus species: A study of chiltepin-infecting begomoviruses in Mexico. Virus evolution, 1(1).	Rodelo-Urrego 2015	Epidemiology	Virus evolution	Environmental virology	PepGMV	Capsicum annuum var. glabriusculum
Rodelo-Urrego, M., García-Arenal, F. and Pagán, I., 2015. The effect of ecosystem biodiversity on virus genetic diversity depends on virus species: A study of chiltepin-infecting begomoviruses in Mexico. Virus evolution, 1(1).	Rodelo-Urrego 2015	Epidemiology	Virus evolution	Environmental virology	PHYVV (Pepper huasteco yellow vein virus)	Capsicum annuum var. glabriusculum
Dong, W.A.N.G. and Guan, L.I., 2017. Host Reaction of Watermelon Mosaic Virus Isolates Infecting Melon From Different Geographical Origins in Xinjiang of China. Horticultural Plant Journal, 3(1), pp.23-28.	Dong 2017	Virus effects on host traits			WMV	Chenopodium album	Chenopodiaceae	Annual	Chenopodioideae	Yes	No	No	Yes	Yes	Seed - no stratification
Murphy, A.F., Rondon, S.I., Moreno, A. and Fereres, A., 2018. Effect of Potato virus Y Presence in Solanum tuberosum (Solanales: Solanaceae) and Chenopodium album on Aphid (Hemiptera: Aphididae) Behavior. Environmental entomology, 47(3), pp.654-659.	Murphy 2018	Virus effects on host traits	Virus-vector interactions		PVY	Chenopodium album	Chenopodiaceae	Annual	Chenopodioideae	Yes	Yes	No	Yes	Yes	Seed - no stratification
Dong, W.A.N.G. and Guan, L.I., 2017. Host Reaction of Watermelon Mosaic Virus Isolates Infecting Melon From Different Geographical Origins in Xinjiang of China. Horticultural Plant Journal, 3(1), pp.23-28.	Dong 2017	Virus effects on host traits			WMV	Chenopodium quinoa	Chenopodiaceae	Annual	Chenopodioideae	Yes	Yes	No	No	No	Seed - no stratification
Lecoq, H., Fabre, F., Joannon, B., Wipf-Scheibel, C., Chandeysson, C., Schoeny, A. and Desbiez, C., 2011. Search for factors involved in the rapid shift in Watermelon mosaic virus (WMV) populations in South-eastern France. Virus research, 159(2), pp.115-123.	Lecoq 2011	Epidemiology	Virus-vector interactions		WMV	Chenopodium quinoa
Salvaudon, L., De Moraes, C.M. and Mescher, M.C., 2013. Outcomes of co-infection by two potyviruses: implications for the evolution of manipulative strategies. Proc. R. Soc. B, 280(1756), p.20122959.	Salvaudon 2013	Virus effects on host traits	Virus evolution	Virus-vector interactions	WMV	Cucurbita pepo	Cucurbitaceae	Annual		Yes	Yes	Yes	No	No	Seed - no stratification
Salvaudon, L., De Moraes, C.M. and Mescher, M.C., 2013. Outcomes of co-infection by two potyviruses: implications for the evolution of manipulative strategies. Proc. R. Soc. B, 280(1756), p.20122959.	Salvaudon 2013	Virus effects on host traits	Virus evolution	Virus-vector interactions	ZYMV	Cucurbita pepo
Welsh, M. E., Cronin, J. P., & Mitchell, C. E. (2016). The role of habitat filtering in the leaf economics spectrum and plant susceptibility to pathogen infection. Journal of Ecology, 104(6), 1768–1777. https://doi.org/10.1111/1365-2745.12632	Welsh 2016	Environmental virology			B/CYDV	Cynosurus echinatus	Poaceae	Annual	Pooideae	No	No	No	Yes	Yes	Seed - no stratification
Pallett, Denise W., Thien Ho, Ian Cooper, and Hui Wang. "Detection of Cereal yellow dwarf virus using small interfering RNAs and enhanced infection rate with Cocksfoot streak virus in wild cocksfoot grass (Dactylis glomerata)." Journal of virological methods 168, no. 1-2 (2010): 223-227.	5	Virus effects on host traits	Virus discovery		B/CYDV	Dactylis glomerata	Poaceae	Perennial	Pooideae	No	Yes	Yes	Yes	Yes	Seed - no stratification
Dong, W.A.N.G. and Guan, L.I., 2017. Host Reaction of Watermelon Mosaic Virus Isolates Infecting Melon From Different Geographical Origins in Xinjiang of China. Horticultural Plant Journal, 3(1), pp.23-28.	Dong 2017	Virus effects on host traits			WMV	Datura stramonium	Solanaceae	Annual	Solanoideae	No	No	No	Yes	Yes	Seed - no stratification
Kon, T. and Gilbertson, R.L., 2012. Two genetically related begomoviruses causing tomato leaf curl disease in Togo and Nigeria differ in virulence and host range but do not require a betasatellite for induction of disease symptoms. Archives of virology, 157(1), pp.107-120.	Kon 2012	Virus discovery	Virus effects on host traits		Begomovirus (novel)	Datura stramonium
Ingwell, L. L., & Bosque-Pérez, N. A. (2015). New experimental hosts of Barley yellow dwarf virus among wild grasses, with implications for grassland habitats. Plant Pathology, 64(6), 1300–1307.	Ingwell 2015B	Virus effects on host traits	Epidemiology		B/CYDV	Elymus elymoides	Poaceae	Perennial	Pooideae	No	No	Yes	No	No	Seed - no stratification
Cronin, J.P., Welsh, M.E., Dekkers, M.G., Abercrombie, S.T. and Mitchell, C.E., 2010. Host physiological phenotype explains pathogen reservoir potential. Ecology letters, 13(10), pp.1221-1232.	22	Virus effects on host traits			B/CYDV	Elymus glaucus	Poaceae	Perennial	Pooideae	No	No	Yes	No	No	Seed - no stratification
Borer, E.T., Seabloom, E.W., Mitchell, C.E. and Power, A.G., 2010. Local context drives infection of grasses by vector‐borne generalist viruses. Ecology Letters, 13(7), pp.810-818.	Borer 2010	Environmental virology	Epidemiology		B/CYDV	Elymus glaucus
Borer, E. T., Seabloom, E. W., Mitchell, C. E., & Cronin, J. P. (2014). Multiple nutrients and herbivores interact to govern diversity, productivity, composition, and infection in a successional grassland. Oikos, 123(2), 214–224. https://doi.org/10.1111/j.1600-0706.2013.00680.x	Borer 2014	Environmental virology	Epidemiology		B/CYDV	Elymus glaucus
Kendig, A. E., Borer, E. T., Mitchell, C. E., Power, A. G., & Seabloom, E. W. (2017). Characteristics and drivers of plant virus community spatial patterns in US west coast grasslands. Oikos, 126(9), 1281–1290. https://doi.org/10.1111/oik.04178	Kendig 2017	Epidemiology	Virus-vector interactions	Environmental virology	B/CYDV	Elymus glaucus
Moore, S.M. and Borer, E.T., 2012. The influence of host diversity and composition on epidemiological patterns at multiple spatial scales. Ecology, 93(5), pp.1095-1105.	Moore 2012	Epidemiology	Environmental virology		B/CYDV	Elymus glaucus
Seabloom, E. W., Borer, E. T., Lacroix, C., Mitchell, C. E., & Power, A. G. (2013). Richness and Composition of Niche-Assembled Viral Pathogen Communities. PLoS ONE, 8(2), 1–9.	Seabloom 2013	Epidemiology	Virus-vector interactions	Environmental virology	B/CYDV	Elymus glaucus
Welsh, M. E., Cronin, J. P., & Mitchell, C. E. (2016). The role of habitat filtering in the leaf economics spectrum and plant susceptibility to pathogen infection. Journal of Ecology, 104(6), 1768–1777. https://doi.org/10.1111/1365-2745.12632	Welsh 2016	Environmental virology			B/CYDV	Elymus glaucus
Welsh, M. E., Cronin, J. P., & Mitchell, C. E. (2016). The role of habitat filtering in the leaf economics spectrum and plant susceptibility to pathogen infection. Journal of Ecology, 104(6), 1768–1777. https://doi.org/10.1111/1365-2745.12632	Welsh 2016	Environmental virology			B/CYDV	Elymus multisetus	Poaceae	Perennial	Pooideae	No	No	Yes	No	No	Seed - no stratification
Moore, S.M. and Borer, E.T., 2012. The influence of host diversity and composition on epidemiological patterns at multiple spatial scales. Ecology, 93(5), pp.1095-1105.	Moore 2012	Epidemiology	Environmental virology		B/CYDV	Festuca idahoensis	Poaceae	Perennial	Pooideae	No	No	Yes	No	No	Seed - no stratification
Nawaz-ul-Rehman, M.S., Briddon, R.W. and Fauquet, C.M., 2012. A melting pot of Old World begomoviruses and their satellites infecting a collection of Gossypium species in Pakistan. PLoS One, 7(8), p.e40050.	Nawaz-ul-Rehman 2012	Virus discovery	Virus evolution	Virus effects on host traits	Begomoviruses (metagenomics)	Gossypium arboreum	Malvaceae	Perennial	Malvoideae	Yes	Yes	No	No	No	Seed - no stratification
Wosula, E.N., Clark, C.A. and Davis, J.A., 2012. Effect of host plant, aphid species, and virus infection status on transmission of Sweetpotato feathery mottle virus. Plant disease, 96(9), pp.1331-1336.	Wosula 2012	Virus effects on host traits	Virus-vector interactions		SPFMV	Ipomoea cordatotriloba	Convolvulaceae	Perennial	Yes	Yes	No	No	No	No	Seed-nostrat+clonal
Wosula, E.N., Davis, J.A. and Clark, C.A., 2013. Population dynamics of three aphid species (Hemiptera: Aphididae) on four Ipomoea spp. infected or noninfected with sweetpotato potyviruses. Journal of economic entomology, 106(4), pp.1566-1573.	Wosula 2013	Virus effects on host traits	Virus-vector interactions		SPFMV	Ipomoea cordatotriloba
Wosula, E.N., Davis, J.A. and Clark, C.A., 2013. Population dynamics of three aphid species (Hemiptera: Aphididae) on four Ipomoea spp. infected or noninfected with sweetpotato potyviruses. Journal of economic entomology, 106(4), pp.1566-1573.	Wosula 2013	Virus effects on host traits	Virus-vector interactions		SPV G	Ipomoea cordatotriloba
Wosula, E.N., Davis, J.A. and Clark, C.A., 2013. Population dynamics of three aphid species (Hemiptera: Aphididae) on four Ipomoea spp. infected or noninfected with sweetpotato potyviruses. Journal of economic entomology, 106(4), pp.1566-1573.	Wosula 2013	Virus effects on host traits	Virus-vector interactions		SPV 2	Ipomoea cordatotriloba
Wosula, E.N., Clark, C.A. and Davis, J.A., 2012. Effect of host plant, aphid species, and virus infection status on transmission of Sweetpotato feathery mottle virus. Plant disease, 96(9), pp.1331-1336.	Wosula 2012	Virus effects on host traits	Virus-vector interactions		SPFMV	Ipomoea hederacea	Convolvulaceae	Annual	Yes	Yes	No	No	Yes	Yes	Seed-nostrat+clonal
Wosula, E.N., Davis, J.A. and Clark, C.A., 2013. Population dynamics of three aphid species (Hemiptera: Aphididae) on four Ipomoea spp. infected or noninfected with sweetpotato potyviruses. Journal of economic entomology, 106(4), pp.1566-1573.	Wosula 2013	Virus effects on host traits	Virus-vector interactions		SPFMV	Ipomoea hederacea
Wosula, E.N., Davis, J.A. and Clark, C.A., 2013. Population dynamics of three aphid species (Hemiptera: Aphididae) on four Ipomoea spp. infected or noninfected with sweetpotato potyviruses. Journal of economic entomology, 106(4), pp.1566-1573.	Wosula 2013	Virus effects on host traits	Virus-vector interactions		SPV G	Ipomoea hederacea
Wosula, E.N., Davis, J.A. and Clark, C.A., 2013. Population dynamics of three aphid species (Hemiptera: Aphididae) on four Ipomoea spp. infected or noninfected with sweetpotato potyviruses. Journal of economic entomology, 106(4), pp.1566-1573.	Wosula 2013	Virus effects on host traits	Virus-vector interactions		SPV 2	Ipomoea hederacea
Hassan, I., Orílio, A.F., Fiallo-Olivé, E., Briddon, R.W. and Navas-Castillo, J., 2016. Infectivity, effects on helper viruses and whitefly transmission of the deltasatellites associated with sweepoviruses (genus Begomovirus, family Geminiviridae). Scientific reports, 6, p.30204.	Hassan 2016	Virus effects on host traits	Virus-vector interactions		sweepoviruses	Ipomoea nil	Convolvulaceae	Annual	Yes	Yes	No	No	No	No	Seed-nostrat+clonal
Hassan, I., Orílio, A.F., Fiallo-Olivé, E., Briddon, R.W. and Navas-Castillo, J., 2016. Infectivity, effects on helper viruses and whitefly transmission of the deltasatellites associated with sweepoviruses (genus Begomovirus, family Geminiviridae). Scientific reports, 6, p.30204.	Hassan 2016	Virus effects on host traits	Virus-vector interactions		sweepoviruses	Ipomoea setosa	Convolvulaceae	Perennial	Yes	Yes	No	No	Yes	Yes	Seed-nostrat+clonal
Borer, E.T., Seabloom, E.W., Mitchell, C.E. and Power, A.G., 2010. Local context drives infection of grasses by vector‐borne generalist viruses. Ecology Letters, 13(7), pp.810-818.	Borer 2010	Environmental virology	Epidemiology		B/CYDV	Koeleria cristata	Poaceae	Perennial	Pooideae	No	No	Yes	No	No	Seed - stratification
Kendig, A. E., Borer, E. T., Mitchell, C. E., Power, A. G., & Seabloom, E. W. (2017). Characteristics and drivers of plant virus community spatial patterns in US west coast grasslands. Oikos, 126(9), 1281–1290. https://doi.org/10.1111/oik.04178	Kendig 2017	Epidemiology	Virus-vector interactions	Environmental virology	B/CYDV	Koeleria cristata
Seabloom, E. W., Borer, E. T., Lacroix, C., Mitchell, C. E., & Power, A. G. (2013). Richness and Composition of Niche-Assembled Viral Pathogen Communities. PLoS ONE, 8(2), 1–9.	Seabloom 2013	Epidemiology	Virus-vector interactions	Environmental virology	B/CYDV	Koeleria cristata
Seabloom, E. W., Borer, E. T., Lacroix, C., Mitchell, C. E., & Power, A. G. (2013). Richness and Composition of Niche-Assembled Viral Pathogen Communities. PLoS ONE, 8(2), 1–9.	Seabloom 2013	Epidemiology	Virus-vector interactions	Environmental virology	B/CYDV	Koeleria macrantha	Poaceae	Perennial	Pooideae	No	Yes	Yes	No	No	Seed - stratification
Kendig, A. E., Borer, E. T., Mitchell, C. E., Power, A. G., & Seabloom, E. W. (2017). Characteristics and drivers of plant virus community spatial patterns in US west coast grasslands. Oikos, 126(9), 1281–1290. https://doi.org/10.1111/oik.04178	Kendig 2017	Epidemiology	Virus-vector interactions	Environmental virology	B/CYDV	Koeleria macrantha
Welsh, M. E., Cronin, J. P., & Mitchell, C. E. (2016). The role of habitat filtering in the leaf economics spectrum and plant susceptibility to pathogen infection. Journal of Ecology, 104(6), 1768–1777. https://doi.org/10.1111/1365-2745.12632	Welsh 2016	Environmental virology			B/CYDV	Koeleria macrantha
Cronin, J.P., Welsh, M.E., Dekkers, M.G., Abercrombie, S.T. and Mitchell, C.E., 2010. Host physiological phenotype explains pathogen reservoir potential. Ecology letters, 13(10), pp.1221-1232.	PVEN 22	Virus effects on host traits			B/CYDV	Koleria macrantha
Lecoq, H., Fabre, F., Joannon, B., Wipf-Scheibel, C., Chandeysson, C., Schoeny, A. and Desbiez, C., 2011. Search for factors involved in the rapid shift in Watermelon mosaic virus (WMV) populations in South-eastern France. Virus research, 159(2), pp.115-123.	Lecoq 2011	Epidemiology	Virus-vector interactions		WMV	Lamium amplexicaule	Lamiaceae	Annual	Lamioideae	Yes	No	No	Yes	Yes	Seed-nostrat+clonal
Welsh, M. E., Cronin, J. P., & Mitchell, C. E. (2016). The role of habitat filtering in the leaf economics spectrum and plant susceptibility to pathogen infection. Journal of Ecology, 104(6), 1768–1777. https://doi.org/10.1111/1365-2745.12632	Welsh 2016	Environmental virology			B/CYDV	Lolium multiflorum	Poaceae	Perennial	Pooideae	No	Yes	Yes	Yes	Yes	Seed - no stratification
Bernardo, Pauline, Tristan Charles-Dominique, Mohamed Barakat, Philippe Ortet, Emmanuel Fernandez, Denis Filloux, Penelope Hartnady et al. "Geometagenomics illuminates the impact of agriculture on the distribution and prevalence of plant viruses at the ecosystem scale." The ISME journal 12, no. 1 (2017): 173.	Bernardo 2018	Virus discovery	Environmental virology		Many	Many
Welsh, M. E., Cronin, J. P., & Mitchell, C. E. (2016). The role of habitat filtering in the leaf economics spectrum and plant susceptibility to pathogen infection. Journal of Ecology, 104(6), 1768–1777. https://doi.org/10.1111/1365-2745.12632	Welsh 2016	Environmental virology			B/CYDV	Melica californica	Poaceae	Perennial	Pooideae	No	No	Yes	No	No	Seed - no stratification
Welsh, M. E., Cronin, J. P., & Mitchell, C. E. (2016). The role of habitat filtering in the leaf economics spectrum and plant susceptibility to pathogen infection. Journal of Ecology, 104(6), 1768–1777. https://doi.org/10.1111/1365-2745.12632	Welsh 2016	Environmental virology			B/CYDV	Nassella lepida	Poaceae	Perennial	Pooideae	No	No	Yes	No	No	Seed - no stratification
Borer, E. T., Seabloom, E. W., Mitchell, C. E., & Cronin, J. P. (2014). Multiple nutrients and herbivores interact to govern diversity, productivity, composition, and infection in a successional grassland. Oikos, 123(2), 214–224. https://doi.org/10.1111/j.1600-0706.2013.00680.x	Borer 2014	Environmental virology	Epidemiology		B/CYDV	Nassella pulchra	Poaceae	Perennial	Pooideae	No	No	Yes	No	No	Seed - no stratification
Welsh, M. E., Cronin, J. P., & Mitchell, C. E. (2016). The role of habitat filtering in the leaf economics spectrum and plant susceptibility to pathogen infection. Journal of Ecology, 104(6), 1768–1777. https://doi.org/10.1111/1365-2745.12632	Welsh 2016	Environmental virology			B/CYDV	Nassella pulchra
Wylie, S.J., Zhang, C., Long, V., Roossinck, M.J., Koh, S.H., Jones, M.G., Iqbal, S. and Li, H., 2015. Differential responses to virus challenge of laboratory and wild accessions of Australian species of Nicotiana, and comparative analysis of RDR1 gene sequences. PloS one, 10(3), p.e0121787.	Wylie 2015	Virus effects on host traits			YTMMV	Nicotiana benthamiana	Solanaceae	Annual	Nicotianoideae	Yes	No	No	No	No	Seed - no stratification
Wylie, S.J., Zhang, C., Long, V., Roossinck, M.J., Koh, S.H., Jones, M.G., Iqbal, S. and Li, H., 2015. Differential responses to virus challenge of laboratory and wild accessions of Australian species of Nicotiana, and comparative analysis of RDR1 gene sequences. PloS one, 10(3), p.e0121787.	Wylie 2015	Virus effects on host traits			BYMV	Nicotiana benthamiana
Wylie, S.J., Zhang, C., Long, V., Roossinck, M.J., Koh, S.H., Jones, M.G., Iqbal, S. and Li, H., 2015. Differential responses to virus challenge of laboratory and wild accessions of Australian species of Nicotiana, and comparative analysis of RDR1 gene sequences. PloS one, 10(3), p.e0121787.	Wylie 2015	Virus effects on host traits			CMV	Nicotiana benthamiana
Wylie, S.J., Zhang, C., Long, V., Roossinck, M.J., Koh, S.H., Jones, M.G., Iqbal, S. and Li, H., 2015. Differential responses to virus challenge of laboratory and wild accessions of Australian species of Nicotiana, and comparative analysis of RDR1 gene sequences. PloS one, 10(3), p.e0121787.	Wylie 2015	Virus effects on host traits			TSWV	Nicotiana benthamiana
Lecoq, H., Fabre, F., Joannon, B., Wipf-Scheibel, C., Chandeysson, C., Schoeny, A. and Desbiez, C., 2011. Search for factors involved in the rapid shift in Watermelon mosaic virus (WMV) populations in South-eastern France. Virus research, 159(2), pp.115-123.	Lecoq 2011	Epidemiology	Virus-vector interactions		WMV	Nicotiana clevelandii	Solanaceae	Annual	Nicotianoideae	Yes	No	No	No	No	Seed - no stratification
Kon, T. and Gilbertson, R.L., 2012. Two genetically related begomoviruses causing tomato leaf curl disease in Togo and Nigeria differ in virulence and host range but do not require a betasatellite for induction of disease symptoms. Archives of virology, 157(1), pp.107-120.	Kon 2012	Virus discovery	Virus effects on host traits		Begomovirus (novel)	Nicotiana glutinosa	Solanaceae	Annual	Nicotianoideae	Yes	No	No	No	No	Seed - no stratification
Wylie, S.J., Zhang, C., Long, V., Roossinck, M.J., Koh, S.H., Jones, M.G., Iqbal, S. and Li, H., 2015. Differential responses to virus challenge of laboratory and wild accessions of Australian species of Nicotiana, and comparative analysis of RDR1 gene sequences. PloS one, 10(3), p.e0121787.	Wylie 2015	Virus effects on host traits			YTMMV	Nicotiana heterantha	Solanaceae	Annual	Nicotianoideae	Yes	No	No	No	No	Seed - no stratification
Wylie, S.J., Zhang, C., Long, V., Roossinck, M.J., Koh, S.H., Jones, M.G., Iqbal, S. and Li, H., 2015. Differential responses to virus challenge of laboratory and wild accessions of Australian species of Nicotiana, and comparative analysis of RDR1 gene sequences. PloS one, 10(3), p.e0121787.	Wylie 2015	Virus effects on host traits			BYMV	Nicotiana heterantha
Wylie, S.J., Zhang, C., Long, V., Roossinck, M.J., Koh, S.H., Jones, M.G., Iqbal, S. and Li, H., 2015. Differential responses to virus challenge of laboratory and wild accessions of Australian species of Nicotiana, and comparative analysis of RDR1 gene sequences. PloS one, 10(3), p.e0121787.	Wylie 2015	Virus effects on host traits			CMV	Nicotiana heterantha
Wylie, S.J., Zhang, C., Long, V., Roossinck, M.J., Koh, S.H., Jones, M.G., Iqbal, S. and Li, H., 2015. Differential responses to virus challenge of laboratory and wild accessions of Australian species of Nicotiana, and comparative analysis of RDR1 gene sequences. PloS one, 10(3), p.e0121787.	Wylie 2015	Virus effects on host traits			TSWV	Nicotiana heterantha
Wylie, S.J., Zhang, C., Long, V., Roossinck, M.J., Koh, S.H., Jones, M.G., Iqbal, S. and Li, H., 2015. Differential responses to virus challenge of laboratory and wild accessions of Australian species of Nicotiana, and comparative analysis of RDR1 gene sequences. PloS one, 10(3), p.e0121787.	Wylie 2015	Virus effects on host traits			YTMMV	Nicotiana occidentalis	Solanaceae	Annual	Nicotianoideae	Yes	No	No	No	No	Seed - no stratification
Wylie, S.J., Zhang, C., Long, V., Roossinck, M.J., Koh, S.H., Jones, M.G., Iqbal, S. and Li, H., 2015. Differential responses to virus challenge of laboratory and wild accessions of Australian species of Nicotiana, and comparative analysis of RDR1 gene sequences. PloS one, 10(3), p.e0121787.	Wylie 2015	Virus effects on host traits			BYMV	Nicotiana occidentalis
Wylie, S.J., Zhang, C., Long, V., Roossinck, M.J., Koh, S.H., Jones, M.G., Iqbal, S. and Li, H., 2015. Differential responses to virus challenge of laboratory and wild accessions of Australian species of Nicotiana, and comparative analysis of RDR1 gene sequences. PloS one, 10(3), p.e0121787.	Wylie 2015	Virus effects on host traits			CMV	Nicotiana occidentalis
Wylie, S.J., Zhang, C., Long, V., Roossinck, M.J., Koh, S.H., Jones, M.G., Iqbal, S. and Li, H., 2015. Differential responses to virus challenge of laboratory and wild accessions of Australian species of Nicotiana, and comparative analysis of RDR1 gene sequences. PloS one, 10(3), p.e0121787.	Wylie 2015	Virus effects on host traits			TSWV	Nicotiana occidentalis
Wylie, S.J., Zhang, C., Long, V., Roossinck, M.J., Koh, S.H., Jones, M.G., Iqbal, S. and Li, H., 2015. Differential responses to virus challenge of laboratory and wild accessions of Australian species of Nicotiana, and comparative analysis of RDR1 gene sequences. PloS one, 10(3), p.e0121787.	Wylie 2015	Virus effects on host traits			YTMMV	Nicotiana rotundifolia	Solanaceae	Annual	Nicotianoideae	Yes	No	No	No	No	Seed - no stratification
Wylie, S.J., Zhang, C., Long, V., Roossinck, M.J., Koh, S.H., Jones, M.G., Iqbal, S. and Li, H., 2015. Differential responses to virus challenge of laboratory and wild accessions of Australian species of Nicotiana, and comparative analysis of RDR1 gene sequences. PloS one, 10(3), p.e0121787.	Wylie 2015	Virus effects on host traits			BYMV	Nicotiana rotundifolia
Wylie, S.J., Zhang, C., Long, V., Roossinck, M.J., Koh, S.H., Jones, M.G., Iqbal, S. and Li, H., 2015. Differential responses to virus challenge of laboratory and wild accessions of Australian species of Nicotiana, and comparative analysis of RDR1 gene sequences. PloS one, 10(3), p.e0121787.	Wylie 2015	Virus effects on host traits			CMV	Nicotiana rotundifolia
Wylie, S.J., Zhang, C., Long, V., Roossinck, M.J., Koh, S.H., Jones, M.G., Iqbal, S. and Li, H., 2015. Differential responses to virus challenge of laboratory and wild accessions of Australian species of Nicotiana, and comparative analysis of RDR1 gene sequences. PloS one, 10(3), p.e0121787.	Wylie 2015	Virus effects on host traits			TSWV	Nicotiana rotundifolia
Wylie, S.J., Zhang, C., Long, V., Roossinck, M.J., Koh, S.H., Jones, M.G., Iqbal, S. and Li, H., 2015. Differential responses to virus challenge of laboratory and wild accessions of Australian species of Nicotiana, and comparative analysis of RDR1 gene sequences. PloS one, 10(3), p.e0121787.	Wylie 2015	Virus effects on host traits			YTMMV	Nicotiana spp.	Solanaceae	Annual	Nicotianoideae	Yes	No	No	No	No	Seed - no stratification
Wylie, S.J., Zhang, C., Long, V., Roossinck, M.J., Koh, S.H., Jones, M.G., Iqbal, S. and Li, H., 2015. Differential responses to virus challenge of laboratory and wild accessions of Australian species of Nicotiana, and comparative analysis of RDR1 gene sequences. PloS one, 10(3), p.e0121787.	Wylie 2015	Virus effects on host traits			BYMV	Nicotiana spp.
Wylie, S.J., Zhang, C., Long, V., Roossinck, M.J., Koh, S.H., Jones, M.G., Iqbal, S. and Li, H., 2015. Differential responses to virus challenge of laboratory and wild accessions of Australian species of Nicotiana, and comparative analysis of RDR1 gene sequences. PloS one, 10(3), p.e0121787.	Wylie 2015	Virus effects on host traits			CMV	Nicotiana spp.
Wylie, S.J., Zhang, C., Long, V., Roossinck, M.J., Koh, S.H., Jones, M.G., Iqbal, S. and Li, H., 2015. Differential responses to virus challenge of laboratory and wild accessions of Australian species of Nicotiana, and comparative analysis of RDR1 gene sequences. PloS one, 10(3), p.e0121787.	Wylie 2015	Virus effects on host traits			TSWV	Nicotiana spp.
Wylie, S.J., Zhang, C., Long, V., Roossinck, M.J., Koh, S.H., Jones, M.G., Iqbal, S. and Li, H., 2015. Differential responses to virus challenge of laboratory and wild accessions of Australian species of Nicotiana, and comparative analysis of RDR1 gene sequences. PloS one, 10(3), p.e0121787.	Wylie 2015	Virus effects on host traits			YTMMV	Nicotiana umbratica	Solanaceae	Annual	Nicotianoideae	Yes	No	No	No	No	Seed - no stratification
Wylie, S.J., Zhang, C., Long, V., Roossinck, M.J., Koh, S.H., Jones, M.G., Iqbal, S. and Li, H., 2015. Differential responses to virus challenge of laboratory and wild accessions of Australian species of Nicotiana, and comparative analysis of RDR1 gene sequences. PloS one, 10(3), p.e0121787.	Wylie 2015	Virus effects on host traits			BYMV	Nicotiana umbratica
Wylie, S.J., Zhang, C., Long, V., Roossinck, M.J., Koh, S.H., Jones, M.G., Iqbal, S. and Li, H., 2015. Differential responses to virus challenge of laboratory and wild accessions of Australian species of Nicotiana, and comparative analysis of RDR1 gene sequences. PloS one, 10(3), p.e0121787.	Wylie 2015	Virus effects on host traits			CMV	Nicotiana umbratica
Wylie, S.J., Zhang, C., Long, V., Roossinck, M.J., Koh, S.H., Jones, M.G., Iqbal, S. and Li, H., 2015. Differential responses to virus challenge of laboratory and wild accessions of Australian species of Nicotiana, and comparative analysis of RDR1 gene sequences. PloS one, 10(3), p.e0121787.	Wylie 2015	Virus effects on host traits			TSWV	Nicotiana umbratica
Malmstrom, Carolyn M., Patrick Bigelow, Piotr Trębicki, Anna K. Busch, Colleen Friel, Ellen Cole, Heba Abdel-Azim, Colin Phillippo, and Helen M. Alexander. "Crop-associated virus reduces the rooting depth of non-crop perennial native grass more than non-crop-associated virus with known viral suppressor of RNA silencing (VSR)." Virus research 241 (2017): 172-184.	Malmstrom 2017	Virus effects on host traits			B/CYDV	Panicum virgatum	Poaceae	Perennial	No	No	Yes	Yes	No	No	Seed-nostrat+clonal
Alexander, H. M., Bruns, E., Schebor, H., & Malmstrom, C. M. (2017). Crop-associated virus infection in a native perennial grass: reduction in plant fitness and dynamic patterns of virus detection. Journal of Ecology, 108(4), 1021–1031. https://doi.org/10.1111/1365-2745.12723	Alexander 2017	Virus effects on host traits			B/CYDV	Panicum virgatum
Schrotenboer, A. C., Allen, M. S., & Malmstrom, C. M. (2011). Modification of native grasses for biofuel production may increase virus susceptibility. GCB Bioenergy, 3(5), 360–374. https://doi.org/10.1111/j.1757-1707.2011.01093.x	Schrotenboer 2011	Virus effects on host traits			B/CYDV	Panicum virgatum
Hu, X., Nie, X., He, C. and Xiong, X., 2011. Differential pathogenicity of two different recombinant PVY NTN isolates in Physalis floridana is likely determined by the coat protein gene. Virology journal, 8(1), p.207.	Hu 2011	Virus effects on host traits			PVY	Physalis floridana	Solanaceae	Annual	Solanoideae	Yes	No	No	No	Yes	Seed - no stratification
Ingwell, L. L., & Bosque-Pérez, N. A. (2015). New experimental hosts of Barley yellow dwarf virus among wild grasses, with implications for grassland habitats. Plant Pathology, 64(6), 1300–1307.	Ingwell 2015B	Virus effects on host traits	Epidemiology		B/CYDV	Poa bulbosa	Poaceae	Perennial	Pooideae	No	No	No	Yes	Yes	Seed-nostrat+clonal
Ingwell, L. L., & Bosque-Pérez, N. A. (2015). New experimental hosts of Barley yellow dwarf virus among wild grasses, with implications for grassland habitats. Plant Pathology, 64(6), 1300–1307.	Ingwell 2015B	Virus effects on host traits	Epidemiology		B/CYDV	Poa secunda	Poaceae	Perennial	Pooideae	No	No	Yes	No	No	Seed-nostrat+clonal
Borer, E. T., Seabloom, E. W., Mitchell, C. E., & Cronin, J. P. (2014). Multiple nutrients and herbivores interact to govern diversity, productivity, composition, and infection in a successional grassland. Oikos, 123(2), 214–224. https://doi.org/10.1111/j.1600-0706.2013.00680.x	Borer 2014	Environmental virology	Epidemiology		B/CYDV	Poa secunda
Welsh, M. E., Cronin, J. P., & Mitchell, C. E. (2016). The role of habitat filtering in the leaf economics spectrum and plant susceptibility to pathogen infection. Journal of Ecology, 104(6), 1768–1777. https://doi.org/10.1111/1365-2745.12632	Welsh 2016	Environmental virology			B/CYDV	Poa secunda
Lecoq, H., Fabre, F., Joannon, B., Wipf-Scheibel, C., Chandeysson, C., Schoeny, A. and Desbiez, C., 2011. Search for factors involved in the rapid shift in Watermelon mosaic virus (WMV) populations in South-eastern France. Virus research, 159(2), pp.115-123.	Lecoq 2011	Epidemiology	Virus-vector interactions		WMV	Ranunculus sardous	Ranunculaceae	Annual	No	No	No	No	Yes	Yes	Seed-nostrat+clonal
Rodríguez-Nevado, Cristina, Nuria Montes, and Israel Pagán. "Ecological Factors Affecting Infection Risk and Population Genetic Diversity of a Novel Potyvirus in Its Native Wild Ecosystem." Frontiers in plant science 8 (2017): 1958.	Rodriguez-Nevado 2017	Environmental virology	Virus evolution	Environmental virology	MeRV (Mediterranean ruda virus)	Ruta montana	Rutaceae	Perennial	No	No	No	No	No	No	Seed - no stratification
Welsh, M. E., Cronin, J. P., & Mitchell, C. E. (2016). The role of habitat filtering in the leaf economics spectrum and plant susceptibility to pathogen infection. Journal of Ecology, 104(6), 1768–1777. https://doi.org/10.1111/1365-2745.12632	Welsh 2016	Environmental virology			B/CYDV	Schedonorus arundinaceus	Poaceae	Perennial	Pooideae	No	Yes	Yes	Yes	Yes	Seed - no stratification
Rúa, M.A., McCulley, R.L. and Mitchell, C.E., 2014. Climate drivers, host identity and fungal endophyte infection determine virus prevalence in a grassland ecosystem. Journal of Ecology, 102(3), pp.690-699.	Rua 2014	Environmental virology	Epidemiology		B/CYDV	Schedonorus arundinaceus
Lecoq, H., Fabre, F., Joannon, B., Wipf-Scheibel, C., Chandeysson, C., Schoeny, A. and Desbiez, C., 2011. Search for factors involved in the rapid shift in Watermelon mosaic virus (WMV) populations in South-eastern France. Virus research, 159(2), pp.115-123.	Lecoq 2011	Epidemiology	Virus-vector interactions		WMV	Senecio vulgaris	Asteraceae	Annual	Asteroideae	No	No	No	Yes	Yes	Seed - no stratification
Srinivasan, R., Alvarez, J.M. and Cervantes, F., 2013. The effect of an alternate weed host, hairy nightshade, Solanum sarrachoides (Sendtner) on green peach aphid distribution and Potato leafroll virus incidence in potato fields of the Pacific Northwest. Crop protection, 46, pp.52-56.	Srinivasan 2013	Virus effects on host traits	Virus-vector interactions		PLRV	Solanum sarrachoides	Solanaceae	Annual	Solanoideae	Yes	Yes	No	Yes	Yes	Seed - no stratification
Cronin, J.P., Welsh, M.E., Dekkers, M.G., Abercrombie, S.T. and Mitchell, C.E., 2010. Host physiological phenotype explains pathogen reservoir potential. Ecology letters, 13(10), pp.1221-1232.	PVEN 22	Virus effects on host traits			B/CYDV	Taeniatherum caput-medusae	Poaceae	Annual	Pooideae	No	No	No	Yes	Yes	Seed - no stratification
Borer, E.T., Seabloom, E.W., Mitchell, C.E. and Power, A.G., 2010. Local context drives infection of grasses by vector‐borne generalist viruses. Ecology Letters, 13(7), pp.810-818.	Borer 2010	Environmental virology	Epidemiology		B/CYDV	Taeniatherum caput-medusae
Kendig, A. E., Borer, E. T., Mitchell, C. E., Power, A. G., & Seabloom, E. W. (2017). Characteristics and drivers of plant virus community spatial patterns in US west coast grasslands. Oikos, 126(9), 1281–1290. https://doi.org/10.1111/oik.04178	Kendig 2017	Epidemiology	Virus-vector interactions	Environmental virology	B/CYDV	Taeniatherum caput-medusae
Seabloom, E. W., Borer, E. T., Lacroix, C., Mitchell, C. E., & Power, A. G. (2013). Richness and Composition of Niche-Assembled Viral Pathogen Communities. PLoS ONE, 8(2), 1–9.	Seabloom 2013	Epidemiology	Virus-vector interactions	Environmental virology	B/CYDV	Taeniatherum caput-medusae
Welsh, M. E., Cronin, J. P., & Mitchell, C. E. (2016). The role of habitat filtering in the leaf economics spectrum and plant susceptibility to pathogen infection. Journal of Ecology, 104(6), 1768–1777. https://doi.org/10.1111/1365-2745.12632	Welsh 2016	Environmental virology			B/CYDV	Taeniatherum caput-medusae
van Molken, T., de Caluwe, H., Hordijk, C.A., Leon-Reyes, A., Snoeren, T.A., van Dam, N.M. and Stuefer, J.F., 2012. Virus infection decreases the attractiveness of white clover plants for a non-vectoring herbivore. Oecologia, 170(2), pp.433-444.	Van Molken 2012	Virus effects on host traits			WClMV	Trifolium repens	Fabaceae	Perennial	Tribe Trifolieae	Yes	Yes	Yes	Yes	Yes	Seed-nostrat+clonal
van Mölken, T. and Stuefer, J.F., 2011. The potential of plant viruses to promote genotypic diversity via genotype× environment interactions. Annals of Botany, 107(8), pp.1391-1397.	Van Molken 2011	Virus effects on host traits			WClMV	Trifolium repens
Ingwell, L. L., and N. A. Bosque‐Pérez. "The invasive weed Ventenata dubia is a host of Barley yellow dwarf virus with implications for an endangered grassland habitat." Weed research 55, no. 1 (2015): 62-70.	Ingwell 2015A	Epidemiology	Virus effects on host traits		B/CYDV	Ventenata dubia	Poaceae	Annual	Pooideae	No	No	No	Yes	Yes	Seed - no stratification
Welsh, M. E., Cronin, J. P., & Mitchell, C. E. (2016). The role of habitat filtering in the leaf economics spectrum and plant susceptibility to pathogen infection. Journal of Ecology, 104(6), 1768–1777. https://doi.org/10.1111/1365-2745.12632	Welsh 2016	Environmental virology			B/CYDV	Vulpia microstachys	Poaceae	Annual	Pooideae	No	No	No	No	No	Seed - no stratification
Welsh, M. E., Cronin, J. P., & Mitchell, C. E. (2016). The role of habitat filtering in the leaf economics spectrum and plant susceptibility to pathogen infection. Journal of Ecology, 104(6), 1768–1777. https://doi.org/10.1111/1365-2745.12632	Welsh 2016	Environmental virology			B/CYDV	Vulpia myuros	Poaceae	Annual	Pooideae	No	No	Yes	Yes	Yes	Seed - no stratification
