# Supplementary material for: Addressing Research Needs in the Field of Plant Virus Ecology by Defining Knowledge Gaps and Developing Wild Dicot Study Systems
Source: Front Microbiol. 2019 Jan 9;9:3305. doi: 10.3389/fmicb.2018.03305 (PMC6333650; doi:10.3389/fmicb.2018.03305)
Supplement: Supplementary file 4 [file Table_4.XLSX]

## Sheet: ToCV
Supplementary Data Sheet 4: Genbank accession numbers of virus isolates used in phylogenetic analases
Coat protein and minor coat protein are on RNA2, and RdRp is on RNA1
Isolate	Accession number (RNA2)	Accession number (RNA1)	Geographic origin
ToCV_Florida1_USA	NC_007341.1	NC_007340.1	Florida
ToCV_Florida2_USA	AY903448.1	AY903447.1	Florida
ToCV_ToC-Br2_Brazil	JQ952601.1	JQ952600.1	Brazil
ToCV_AT80/99_Spain	DQ136146.1	DQ983480.1	Spain
ToCV_AT80/99-IC_Spain	KJ740257.1	KJ740256.1	Spain
ToCV_Gr-535_Greece	EU284744.1	EU284745.1	Greece
ToCV_BJ_China	KC887999.1	KC887998.1	China
ToCV_SDSG_China	KC709510.1	KC709509.1	China
Isolate	Accession number (coat protein)	Geographic origin
ToCV_Israel	DQ234673.1	Israel
ToCV_Colorado_USA	DQ234674.1	Colorado

## Sheet: PRSV
Supplementary Data Sheet 4: Genbank accession numbers of virus isolates used in phylogenetic analases
coat protein
Isolate	Accession number	Geographic origin	Group from literature [1]
PRSV-P_H1K_Florida_USA	AF196839.1	Florida, USA	American Group
PRSV-W_T2_Oklahoma_USA	JN132456.1	Oklahoma, USA	American Group
PRSV-W_J3_Oklahoma_USA	JN132441.1	Oklahoma, USA	American Group
PRSV-P_YcY-15_Mexico	AF319499	Mexico	American Group
PRSV-P_QrFC-3_Mexico	AF319493	Mexico	American Group
PRSV-P_OxT-80_Mexico	AF319490	Mexico	American Group
PRSV-P_Mex-VrPO_Mexico	AY231130	Mexico	American Group
PRSV-P_VTB-6_Mexico	AJ012649	Mexico	American Group
PRSV-P_VrCo-7_Mexico	AF319507	Mexico	American Group
PRSV-P_ChT-11_Mexico	AJ012650	Mexico	American Group
PRSV-P_CpPM-40_Mexico	AF319501	Mexico	American Group
PRSV-P_Puerto_Rico	AF196838	Puerto Rico, USA	American Group
PRSV-P_Hawaii_USA	S46722	Hawaii, USA	American Group
PRSV-P_Boyeros_Cuba	DQ089482	Cuba	American Group
PRSV-W_W-1_Brazil	DQ374153	Brazil	American Group
PRSV-W_W-C_Brazil	DQ374152	Brazil	American Group
PRSV-W_VNW-46_Vietnam	AF506903	Vietnam	Asian Group
PRSV-P_VNP-Tuyenquang2_Vietnam	AJ875116	Vietnam	Asian Group
PRSV-W_Thailand	AY010722	Thailand	Asian Group
PRSV-P_Thailand	AY162218	Thailand	Asian Group
PRSV-W_E2_France	KC345609.1	France	American Group
PRSV-W_4NT_Australia	KX655860	Australia	American Group
PRSV-P_Bridgeman_Downs_Australia	U14736	Australia	American Group
[1] Inoue-Nagata AK, Franco CM, Martin DP, Rezende JA, Ferreira GB, Dutra LS, Nagata T (2007) Genome analysis of a severe and a mild isolate of Papaya ringspot virus-type W found in Brazil. Virus Genes 35:881–882

## Sheet: CABYV
Supplementary Data Sheet 4: Genbank accession numbers of virus isolates used in phylogenetic analases
coat protein
Isolate	Accession number	Geographic origin
CABYV_N_France	NC_003688.1	France
CABYV_Sq/2004/1.9_Spain	JF939814.1	Spain
CABYV_Sq/2005/9.2_Spain	JF939813.1	Spain
CABYV_JMB1_Brazil	LC217994.1	Brazil
CABYV_M3_Brazil	LC217993.1	Brazil
CABYV_CY3_South Korea	KR231942.1	South Korea
CABYV_K1_South Korea	LC082306.1	South Korea
CABYV_CZ_China	HQ439023.1	China
CABYV_FJ_China	GQ221223.1	China
CABYV_JAN_Japan	GQ221224.1	Japan
CABYV_BL-4_Oklahoma_USA	MG590259.1	Oklahoma, USA
CABYV_BL-45_Oklahoma_USA	MG590260.1	Oklahoma, USA
CABYV_PY-46_Oklahoma_USA	MG590261.1	Oklahoma, USA

## Sheet: ZYMV
Supplementary Data Sheet 4: Genbank accession numbers of virus isolates used in phylogenetic analases
coat protein
Isolate	Accession number	Geographic origin	Group from literature [1]
ZYMV_Florida_USA	D13914.1	Florida	A-II
ZYMV_Connecticut_USA	D00692	Connecticut	A-II
ZYMV_California_USA	L31350	California	A-II
ZYMV_Austria12_Austria	AJ420017	Austria	A-I
ZYMV_Austria6_Austria	AJ420014	Austria	A-I
ZYMV_KR-PS_Korea	AY279000	Korea	A-III
ZYMV_KR-PE_Korea	AY278999	Korea	A-III
ZYMV_Hangzhou_China	AF435425	China	A-IV
ZYMV_SG_China	AJ316228	China	A-IV
ZYMV_Singapore	AF014811	Singapore	B-I
ZYMV_VN/Cm3_Vietnam	DQ925447	Vietnam	B-I
ZYMV_Knx-8_Australia	JF792370	Western Australia	B-II
ZYMV_Knx-5_Australia	JF792367	Western Australia	B-II
ZYMV_Shanxi_China	AY074808	China	C
ZYMV_LG1_China	AJ889243	China	C
[1] Coutts, B. A., Kehoe, M. A., Webster, C. G., Wylie, S. J., & Jones, R. A. C. (2011). Zucchini yellow mosaic virus: biological properties, detection procedure and comparison of coat protein gene sequences. Archives of Virology, 156, 2119–2131
