# Supplementary material for: Addressing Research Needs in the Field of Plant Virus Ecology by Defining Knowledge Gaps and Developing Wild Dicot Study Systems
Source: Front Microbiol. 2019 Jan 9;9:3305. doi: 10.3389/fmicb.2018.03305 (PMC6333650; doi:10.3389/fmicb.2018.03305)
Supplement: Supplementary file 6 [file Table_6.XLSX]

## Sheet: MRCF1A
Supplementary Data Sheet 6: BlastN results from dsRNA library sequencing
qseqid	sseqid	pident	length	mismatch	gapopen	qstart	qend	sstart	send	evalue	bitscore	sallseqid	score	nident	positive	gaps	ppos	qframe	sframe	qseq	sseq	qlen	slen	salltitles
TRINITY_DN72_c0_g1_i1	KY510865.1	93.333	30	2	0	68	97	4121	4150	0.000172	46.4	KY510865.1	50	28	28	0	93.33	1	1	AAATCTTTCTTTTCATTATATCTCAACTTT	AAATCTTTCTTTTCATTAAATCTCAGCTTT	236	7432	KY510865.1 Cherry virus A isolate 1639 1B2/13C231_N3, complete genome
TRINITY_DN72_c0_g2_i1	KY510865.1	93.333	30	2	0	68	97	4121	4150	0.000171	46.4	KY510865.1	50	28	28	0	93.33	1	1	AAATCTTTCTTTTCATTATATCTCAACTTT	AAATCTTTCTTTTCATTAAATCTCAGCTTT	235	7432	KY510865.1 Cherry virus A isolate 1639 1B2/13C231_N3, complete genome
TRINITY_DN171_c0_g1_i1	KX655860.1	95.154	227	11	0	2	228	7414	7640	5.74e-99	360	KX655860.1	398	216	216	0	95.15	1	1	TCGACATCAACCGGAGATCAAAATTTCTTTGCTAAAATACCCGCACAATTTGAAGAGAAGGTACTGAGGAAAATTGATGATCTAACTTGGAGCAAACACTGGAGTTATAATGTCAATGAACTGAGTTGGGGAGCTCTTAAAGTGTGGGAAAGTCGGCCCGAAGCAATTTTTAACGCACAAAAAGAAGTTAATCAATTGAATGTTTTCGAGGAGAGTGGTATTCGTTG	TCGACATCAACTGGAGATCAAAATTTCTTCGCTAAAATACCCGCGCAATTTGAAGAGAAGGTTCTGAGGAAAATTGATGATCTAACTTGGAGCAAACACTGGAGCTACAATGTCAATGAATTGAGTTGGGGAGCTCTTAAAGTGTGGGAAAGTCGGCCCGAAGCAATTTTTAATGCACAAAAAGAAGTTAATCAATTGAATGTTTTCGAGCAAAGTGGTAGTCGTTG	228	10307	KX655860.1 Papaya ringspot virus W isolate 4NT, complete genome
TRINITY_DN171_c0_g1_i1	KX655861.1	95.154	227	11	0	2	228	7415	7641	5.74e-99	360	KX655861.1	398	216	216	0	95.15	1	1	TCGACATCAACCGGAGATCAAAATTTCTTTGCTAAAATACCCGCACAATTTGAAGAGAAGGTACTGAGGAAAATTGATGATCTAACTTGGAGCAAACACTGGAGTTATAATGTCAATGAACTGAGTTGGGGAGCTCTTAAAGTGTGGGAAAGTCGGCCCGAAGCAATTTTTAACGCACAAAAAGAAGTTAATCAATTGAATGTTTTCGAGGAGAGTGGTATTCGTTG	TCGACATCAACTGGAGATCAAAATTTCTTCGCTAAAATACCCGCGCAATTTGAAGAGAAGGTTCTGAGGAAAATTGATGATCTAACTTGGAGCAAACACTGGAGCTACAATGTCAATGAATTGAGTTGGGGAGCTCTTAAAGTGTGGGAAAGTCGGCCCGAAGCAATTTTTAATGCACAAAAAGAAGTTAATCAATTGAATGTTTTCGAGCAAAGTGGTAGTCGTTG	228	10263	KX655861.1 Papaya ringspot virus W isolate 23C, complete genome
TRINITY_DN171_c0_g1_i1	KX655866.1	95.154	227	11	0	2	228	7433	7659	5.74e-99	360	KX655866.1	398	216	216	0	95.15	1	1	TCGACATCAACCGGAGATCAAAATTTCTTTGCTAAAATACCCGCACAATTTGAAGAGAAGGTACTGAGGAAAATTGATGATCTAACTTGGAGCAAACACTGGAGTTATAATGTCAATGAACTGAGTTGGGGAGCTCTTAAAGTGTGGGAAAGTCGGCCCGAAGCAATTTTTAACGCACAAAAAGAAGTTAATCAATTGAATGTTTTCGAGGAGAGTGGTATTCGTTG	TCGACATCAACTGGAGATCAAAATTTCTTCGCTAAAATACCCGCGCAATTTGAAGAGAAGGTTCTGAGGAAAATTGATGATCTAACTTGGAGCAAACACTGGAGCTACAATGTCAATGAATTGAGTTGGGGAGCTCTTAAAGTGTGGGAAAGTCGGCCCGAAGCAATTTTTAATGCACAAAAAGAAGTTAATCAATTGAATGTTTTCGAGCAAAGTGGTAGTCGTTG	228	10326	KX655866.1 Papaya ringspot virus W isolate 53C, complete genome
TRINITY_DN171_c0_g1_i1	KX655870.1	95.154	227	11	0	2	228	7426	7652	5.74e-99	360	KX655870.1	398	216	216	0	95.15	1	1	TCGACATCAACCGGAGATCAAAATTTCTTTGCTAAAATACCCGCACAATTTGAAGAGAAGGTACTGAGGAAAATTGATGATCTAACTTGGAGCAAACACTGGAGTTATAATGTCAATGAACTGAGTTGGGGAGCTCTTAAAGTGTGGGAAAGTCGGCCCGAAGCAATTTTTAACGCACAAAAAGAAGTTAATCAATTGAATGTTTTCGAGGAGAGTGGTATTCGTTG	TCGACATCAACTGGAGATCAAAATTTCTTCGCTAAAATACCCGCGCAATTTGAAGAGAAGGTTCTGAGGAAAATTGATGATCTAACTTGGAGCAAACACTGGAGCTACAATGTCAATGAATTGAGTTGGGGAGCTCTTAAAGTGTGGGAAAGTCGGCCCGAAGCAATTTTTAATGCACAAAAAGAAGTTAATCAATTGAATGTTTTCGAGCAAAGTGGTAGTCGTTG	228	10282	KX655870.1 Papaya ringspot virus W isolate 45C, complete genome
TRINITY_DN171_c0_g1_i1	KX655871.1	95.154	227	11	0	2	228	7348	7574	5.74e-99	360	KX655871.1	398	216	216	0	95.15	1	1	TCGACATCAACCGGAGATCAAAATTTCTTTGCTAAAATACCCGCACAATTTGAAGAGAAGGTACTGAGGAAAATTGATGATCTAACTTGGAGCAAACACTGGAGTTATAATGTCAATGAACTGAGTTGGGGAGCTCTTAAAGTGTGGGAAAGTCGGCCCGAAGCAATTTTTAACGCACAAAAAGAAGTTAATCAATTGAATGTTTTCGAGGAGAGTGGTATTCGTTG	TCGACATCAACTGGAGATCAAAATTTCTTCGCTAAAATACCCGCGCAATTTGAAGAGAAGGTTCTGAGGAAAATTGATGATCTAACTTGGAGCAAACACTGGAGCTACAATGTCAATGAATTGAGTTGGGGAGCTCTTAAAGTGTGGGAAAGTCGGCCCGAAGCAATTTTTAATGCACAAAAAGAAGTTAATCAATTGAATGTTTTCGAGCAAAGTGGTAGTCGTTG	228	10035	KX655871.1 Papaya ringspot virus W isolate 24NT, complete genome
TRINITY_DN171_c0_g1_i1	KX655872.1	95.154	227	11	0	2	228	7432	7658	5.74e-99	360	KX655872.1	398	216	216	0	95.15	1	1	TCGACATCAACCGGAGATCAAAATTTCTTTGCTAAAATACCCGCACAATTTGAAGAGAAGGTACTGAGGAAAATTGATGATCTAACTTGGAGCAAACACTGGAGTTATAATGTCAATGAACTGAGTTGGGGAGCTCTTAAAGTGTGGGAAAGTCGGCCCGAAGCAATTTTTAACGCACAAAAAGAAGTTAATCAATTGAATGTTTTCGAGGAGAGTGGTATTCGTTG	TCGACATCAACTGGAGATCAAAATTTCTTCGCTAAAATACCCGCGCAATTTGAAGAGAAGGTTCTGAGGAAAATTGATGATCTAACTTGGAGCAAACACTGGAGCTACAATGTCAATGAATTGAGTTGGGGAGCTCTTAAAGTGTGGGAAAGTCGGCCCGAAGCAATTTTTAATGCACAAAAAGAAGTTAATCAATTGAATGTTTTCGAGCAAAGTGGTAGTCGTTG	228	10325	KX655872.1 Papaya ringspot virus W isolate 38NT, complete genome
TRINITY_DN171_c0_g1_i1	KX998708.1	95.154	227	11	0	2	228	7418	7644	5.74e-99	360	KX998708.1	398	216	216	0	95.15	1	1	TCGACATCAACCGGAGATCAAAATTTCTTTGCTAAAATACCCGCACAATTTGAAGAGAAGGTACTGAGGAAAATTGATGATCTAACTTGGAGCAAACACTGGAGTTATAATGTCAATGAACTGAGTTGGGGAGCTCTTAAAGTGTGGGAAAGTCGGCCCGAAGCAATTTTTAACGCACAAAAAGAAGTTAATCAATTGAATGTTTTCGAGGAGAGTGGTATTCGTTG	TCGACATCAACTGGAGATCAAAATTTCTTCGCTAAAATACCCGCGCAATTTGAAGAGAAGGTTCTGAGGAAAATTGATGATCTAACTTGGAGCAAACACTGGAGCTACAATGTCAATGAATTGAGTTGGGGAGCTCTTAAAGTGTGGGAAAGTCGGCCCGAAGCAATTTTTAATGCACAAAAAGAAGTTAATCAATTGAATGTTTTCGAGCAAAGTGGTAGTCGTTG	228	10298	KX998708.1 Papaya ringspot virus W isolate 54C, complete genome
TRINITY_DN171_c0_g1_i1	KY039583.1	94.714	227	12	0	2	228	7433	7659	6.99e-98	356	KY039583.1	394	215	215	0	94.71	1	1	TCGACATCAACCGGAGATCAAAATTTCTTTGCTAAAATACCCGCACAATTTGAAGAGAAGGTACTGAGGAAAATTGATGATCTAACTTGGAGCAAACACTGGAGTTATAATGTCAATGAACTGAGTTGGGGAGCTCTTAAAGTGTGGGAAAGTCGGCCCGAAGCAATTTTTAACGCACAAAAAGAAGTTAATCAATTGAATGTTTTCGAGGAGAGTGGTATTCGTTG	TCGACATCAACCGGAGATCAAAATTTCTTCGCTAAAATACCAGCACAATTTGAAGAGAAGGTCCTGAGAAAGATTGATGATCTAACTTGGAGCAAGCACTGGAGTTACAATGTCAATGAACTGAGTTGGGGAGCTCTTAAAGTGTGGGAAAGTCGGCCCGAAGCAATTTTTAATGCACAAAAAGAAGTCAATCAATTGAATGTTTTCGAGCAAAGTGGTAGTCGTTG	228	10302	KY039583.1 Papaya ringspot virus-W isolate TUL15, complete genome
TRINITY_DN171_c0_g1_i1	KX655862.1	94.714	227	12	0	2	228	7421	7647	6.99e-98	356	KX655862.1	394	215	215	0	94.71	1	1	TCGACATCAACCGGAGATCAAAATTTCTTTGCTAAAATACCCGCACAATTTGAAGAGAAGGTACTGAGGAAAATTGATGATCTAACTTGGAGCAAACACTGGAGTTATAATGTCAATGAACTGAGTTGGGGAGCTCTTAAAGTGTGGGAAAGTCGGCCCGAAGCAATTTTTAACGCACAAAAAGAAGTTAATCAATTGAATGTTTTCGAGGAGAGTGGTATTCGTTG	TCGACATCAACTGGAGATCAAAATTTCTTCGCTAAAATACCCGCGCAATTTGAAGAGAAGGTTCTGAGGAAAATTGATGATCTAACTTGGAGCAAACACTGGAGCTACAATGTCAATGAATTGAGTTGGGGAGCTCTTAAAGTGTGGGAAAGTCGGCCCGAAGCAATCTTTAATGCACAAAAAGAAGTTAATCAATTGAATGTTTTCGAGCAAAGTGGTAGTCGTTG	228	10264	KX655862.1 Papaya ringspot virus W isolate 51C, complete genome
TRINITY_DN171_c0_g1_i1	KX655868.1	94.714	227	12	0	2	228	7430	7656	6.99e-98	356	KX655868.1	394	215	215	0	94.71	1	1	TCGACATCAACCGGAGATCAAAATTTCTTTGCTAAAATACCCGCACAATTTGAAGAGAAGGTACTGAGGAAAATTGATGATCTAACTTGGAGCAAACACTGGAGTTATAATGTCAATGAACTGAGTTGGGGAGCTCTTAAAGTGTGGGAAAGTCGGCCCGAAGCAATTTTTAACGCACAAAAAGAAGTTAATCAATTGAATGTTTTCGAGGAGAGTGGTATTCGTTG	TCGACATCAACTGGAGATCAAAATTTCTTCGCTAAAATACCCGCGCAATTTGAAGAGAAGGTTCTGAGGAAAATTGATGATCTAACTTGGAGCAAACACTGGAGCTACAATGTCAATGAATTGAGTTGGGGAGCTCTTAAAGTGTGGGAAAGTCGGCCCGAAGCAATCTTTAATGCACAAAAAGAAGTTAATCAATTGAATGTTTTCGAGCAAAGTGGTAGTCGTTG	228	10268	KX655868.1 Papaya ringspot virus W isolate 55C, complete genome
TRINITY_DN171_c0_g1_i1	KX655869.1	94.714	227	12	0	2	228	7431	7657	6.99e-98	356	KX655869.1	394	215	215	0	94.71	1	1	TCGACATCAACCGGAGATCAAAATTTCTTTGCTAAAATACCCGCACAATTTGAAGAGAAGGTACTGAGGAAAATTGATGATCTAACTTGGAGCAAACACTGGAGTTATAATGTCAATGAACTGAGTTGGGGAGCTCTTAAAGTGTGGGAAAGTCGGCCCGAAGCAATTTTTAACGCACAAAAAGAAGTTAATCAATTGAATGTTTTCGAGGAGAGTGGTATTCGTTG	TCGACATCAACTGGAGATCAAAATTTCTTCGCTAAAATACCCGCGCAATTTGAAGAGAAGGTTCTGAGGAAAATTGATGATCTAACTTGGAGCAAACACTGGAGCTACAATGTCAATGAATTGAGTTGGGGAGCTCTTAAAGTGTGGGAAAGTCGGCCCGAAGCAATCTTTAATGCACAAAAAGAAGTTAATCAATTGAATGTTTTCGAGCAAAGTGGTAGTCGTTG	228	10223	KX655869.1 Papaya ringspot virus W isolate 43C, complete genome
TRINITY_DN171_c0_g1_i1	KX655867.1	93.392	227	15	0	2	228	7424	7650	1.54e-93	342	KX655867.1	378	212	212	0	93.39	1	1	TCGACATCAACCGGAGATCAAAATTTCTTTGCTAAAATACCCGCACAATTTGAAGAGAAGGTACTGAGGAAAATTGATGATCTAACTTGGAGCAAACACTGGAGTTATAATGTCAATGAACTGAGTTGGGGAGCTCTTAAAGTGTGGGAAAGTCGGCCCGAAGCAATTTTTAACGCACAAAAAGAAGTTAATCAATTGAATGTTTTCGAGGAGAGTGGTATTCGTTG	TCGACATCAACTGGAGATCAAAATTTCTTCGCTAAAATACCCGCGCAATTTGAAGAGAAGATTCTGAGGAAGATCGATGATCTAACTTGGAGCAAACACTGGAGCTACAATGTTAATGAATTGAGTTGGGGAGCTCTTAAAGTGTGGGAAAGTCGGCCCGAAGCAATTTTTAATGCACAAAAAGAAGTTAATCAATTGAATGTTTTCGAGCAAAGTGGTAGTCGTTG	228	10318	KX655867.1 Papaya ringspot virus W isolate B9, complete genome
TRINITY_DN171_c0_g1_i1	S46722.1	92.982	228	16	0	1	228	7432	7659	5.38e-93	340	S46722.1	376	212	212	0	92.98	1	1	GTCGACATCAACCGGAGATCAAAATTTCTTTGCTAAAATACCCGCACAATTTGAAGAGAAGGTACTGAGGAAAATTGATGATCTAACTTGGAGCAAACACTGGAGTTATAATGTCAATGAACTGAGTTGGGGAGCTCTTAAAGTGTGGGAAAGTCGGCCCGAAGCAATTTTTAACGCACAAAAAGAAGTTAATCAATTGAATGTTTTCGAGGAGAGTGGTATTCGTTG	GTCGACATCAACTGGAGATCAAAATTTCTTTGCCAAAATACCCGCACAATTTGAAGAAAAGGTCCTTAGGAAGATTGATGATTTAACTTGGAGCAAACACTGGAGCTATAATATTAATGAACTGAGTTGGGGAGCTCTCAAAGTGTGGGAAAGTCGGCCCGAAGCAATTTTTAACGCACAAAAGGAAGTTAATCAATTGAATGTTTTCGAGCAAAGTGGTGGTCGTTG	228	10326	S46722.1 polyprotein [papaya ringspot virus PRSV, HA, Hawaii isolate, Genomic RNA Complete, 10326 nt]
TRINITY_DN171_c0_g1_i1	NC_001785.1	92.982	228	16	0	1	228	7432	7659	5.38e-93	340	NC_001785.1	376	212	212	0	92.98	1	1	GTCGACATCAACCGGAGATCAAAATTTCTTTGCTAAAATACCCGCACAATTTGAAGAGAAGGTACTGAGGAAAATTGATGATCTAACTTGGAGCAAACACTGGAGTTATAATGTCAATGAACTGAGTTGGGGAGCTCTTAAAGTGTGGGAAAGTCGGCCCGAAGCAATTTTTAACGCACAAAAAGAAGTTAATCAATTGAATGTTTTCGAGGAGAGTGGTATTCGTTG	GTCGACATCAACTGGAGATCAAAATTTCTTTGCCAAAATACCCGCACAATTTGAAGAAAAGGTCCTTAGGAAGATTGATGATTTAACTTGGAGCAAACACTGGAGCTATAATATTAATGAACTGAGTTGGGGAGCTCTCAAAGTGTGGGAAAGTCGGCCCGAAGCAATTTTTAACGCACAAAAGGAAGTTAATCAATTGAATGTTTTCGAGCAAAGTGGTGGTCGTTG	228	10326	NC_001785.1 Papaya ringspot virus, complete genome
TRINITY_DN171_c0_g1_i1	KX655873.1	92.511	227	17	0	2	228	7423	7649	7.98e-91	333	KX655873.1	368	210	210	0	92.51	1	1	TCGACATCAACCGGAGATCAAAATTTCTTTGCTAAAATACCCGCACAATTTGAAGAGAAGGTACTGAGGAAAATTGATGATCTAACTTGGAGCAAACACTGGAGTTATAATGTCAATGAACTGAGTTGGGGAGCTCTTAAAGTGTGGGAAAGTCGGCCCGAAGCAATTTTTAACGCACAAAAAGAAGTTAATCAATTGAATGTTTTCGAGGAGAGTGGTATTCGTTG	TCGACGTCAACCGGAGATCAAAATTTCTTCGCTAAAATACCCGCACAATTTGAGGAGAAGGTTCTGAGGAAAATTGATGATCTAACCTGGAGCAGACACTGGAGCTACAATATCAATGAATTGAGTTGGGGAGCTCTTAAAGTATGGGAAAGTCGACCCGAAGCAATTTTTAATGCACAAAAAGAAGTTAATCAACTGAATGTTTTCGAGCAAAGTGGTAGTCGTTG	228	10317	KX655873.1 Papaya ringspot virus W isolate 16R, complete genome
TRINITY_DN171_c0_g1_i1	EU126128.1	91.667	228	19	0	1	228	7432	7659	1.18e-88	325	EU126128.1	360	209	209	0	91.67	1	1	GTCGACATCAACCGGAGATCAAAATTTCTTTGCTAAAATACCCGCACAATTTGAAGAGAAGGTACTGAGGAAAATTGATGATCTAACTTGGAGCAAACACTGGAGTTATAATGTCAATGAACTGAGTTGGGGAGCTCTTAAAGTGTGGGAAAGTCGGCCCGAAGCAATTTTTAACGCACAAAAAGAAGTTAATCAATTGAATGTTTTCGAGGAGAGTGGTATTCGTTG	GTCGACATCAACTGGAGATCAAAATTTCTTTGCTAAAATACCCGCACAATTTGAAGAAAAGGTCCTTAGGAAGATTGATGATTTAACTTGGAGCCAACACTGGAACTATAATATTAATGAACTGAGTTGGGGAACTCTCAAAGTGTGGGACAGTCGGCCCGAAGCAATTTTTAACGCGCAAAAGGAAGTTAATCAATTGAATGTTTTCGAGCAAAGTGGTAGTCGTTG	228	10320	EU126128.1 Papaya ringspot virus isolate PG, complete genome
TRINITY_DN171_c0_g1_i1	AY231130.1	91.228	228	20	0	1	228	7432	7659	1.44e-87	322	AY231130.1	356	208	208	0	91.23	1	1	GTCGACATCAACCGGAGATCAAAATTTCTTTGCTAAAATACCCGCACAATTTGAAGAGAAGGTACTGAGGAAAATTGATGATCTAACTTGGAGCAAACACTGGAGTTATAATGTCAATGAACTGAGTTGGGGAGCTCTTAAAGTGTGGGAAAGTCGGCCCGAAGCAATTTTTAACGCACAAAAAGAAGTTAATCAATTGAATGTTTTCGAGGAGAGTGGTATTCGTTG	GTCGACATCAACTGGAGATCAAAATTTCTTCGCTAAAATACCCGCACAATTTGAAGAAAAGGTCCTGAAGAAGATTGATGATTTAACTTGGAGCAAACACTGGAGCTATAATATTAATGAACTGAGTTGGGGGGCTCTCAAAGTGTGGGAAAGTCGACCCGAAGCAATTTTTAACGCGCAAAAGGAAGTTAATCAATTGAATGCCTTCGAGCAAAGTGGTAGTCGTTG	228	10320	AY231130.1 Papaya ringspot virus Mex-VrPO, complete genome
TRINITY_DN171_c0_g1_i1	KC345609.1	90.789	228	21	0	1	228	7432	7659	6.14e-86	316	KC345609.1	350	207	207	0	90.79	1	1	GTCGACATCAACCGGAGATCAAAATTTCTTTGCTAAAATACCCGCACAATTTGAAGAGAAGGTACTGAGGAAAATTGATGATCTAACTTGGAGCAAACACTGGAGTTATAATGTCAATGAACTGAGTTGGGGAGCTCTTAAAGTGTGGGAAAGTCGGCCCGAAGCAATTTTTAACGCACAAAAAGAAGTTAATCAATTGAATGTTTTCGAGGAGAGTGGTATTCGTTG	GTCGACATCAACTGGAGATCAAAATTTCTTCGCTAAAATACCAGCACAATTTGAAGAAAAGGTACTGAGGCGAATTGATGATTTAACTTGGAGCAAACACTGGAGCTACAATATTAATGAACTGAGTTGGGGAGCTCTCAAAGTATGGGAAAGTCGGCCTGAAGCAATTTTTAACGCGCAAAAGGAAGTTAATCAATTAAATGTTTTCGAGCAAAGTGGTAGTCGCTG	228	10343	KC345609.1 Papaya ringspot virus isolate E2, complete genome
TRINITY_DN171_c0_g1_i1	KP462721.1	90.351	228	22	0	1	228	7441	7668	7.48e-85	313	KP462721.1	346	206	206	0	90.35	1	1	GTCGACATCAACCGGAGATCAAAATTTCTTTGCTAAAATACCCGCACAATTTGAAGAGAAGGTACTGAGGAAAATTGATGATCTAACTTGGAGCAAACACTGGAGTTATAATGTCAATGAACTGAGTTGGGGAGCTCTTAAAGTGTGGGAAAGTCGGCCCGAAGCAATTTTTAACGCACAAAAAGAAGTTAATCAATTGAATGTTTTCGAGGAGAGTGGTATTCGTTG	GTCGACTTCAACCGGAGATCAAAATTTCTTCGCTAAAATACCCGCACAATTTGAAGAGAAGGTCCTGAGAAAAATTGACGATTTAACTTGGAGCAAACACTGGAGCTACAATATTAATGAACTGAGTTGGGGAGCTCTAAAAGTGTGGGAAAGTCGGCCAGAGGCAATTTTCAATGCGCAGAAAGAAGTTAATCAATTAAACGTTTTCGAGCAAAGTGGTAGTCGTTG	228	10349	KP462721.1 Papaya ringspot virus isolate FEV polyprotein gene, complete cds
TRINITY_DN171_c0_g1_i1	DQ374153.1	89.474	228	24	0	1	228	7432	7659	3.87e-82	304	DQ374153.1	336	204	204	0	89.47	1	1	GTCGACATCAACCGGAGATCAAAATTTCTTTGCTAAAATACCCGCACAATTTGAAGAGAAGGTACTGAGGAAAATTGATGATCTAACTTGGAGCAAACACTGGAGTTATAATGTCAATGAACTGAGTTGGGGAGCTCTTAAAGTGTGGGAAAGTCGGCCCGAAGCAATTTTTAACGCACAAAAAGAAGTTAATCAATTGAATGTTTTCGAGGAGAGTGGTATTCGTTG	GTCGACATCAACCGGAGATCAAAATTTCTTCGCTAAAATACCCGCACAATTTGAAGAAAAGGTCCTGAGGAAGATTGACGATTTAACTTGGAGCAAACACTGGAGCTACAATATTAATGAACTGAGTTGGGGAGCTCTAAAAGTGTGGGAAAGTCGACCAGAGGCAATTTTCAATGCGCAAAAAGAGGTTAACCAATTAAACGTTTTCGAGCAAAGTGGTAGTCGTTG	228	10332	DQ374153.1 Papaya ringspot virus isolate PRSV-W-1, complete genome
TRINITY_DN171_c0_g1_i1	KT275937.1	89.035	228	25	0	1	228	7432	7659	1.65e-80	298	KT275937.1	330	203	203	0	89.04	1	1	GTCGACATCAACCGGAGATCAAAATTTCTTTGCTAAAATACCCGCACAATTTGAAGAGAAGGTACTGAGGAAAATTGATGATCTAACTTGGAGCAAACACTGGAGTTATAATGTCAATGAACTGAGTTGGGGAGCTCTTAAAGTGTGGGAAAGTCGGCCCGAAGCAATTTTTAACGCACAAAAAGAAGTTAATCAATTGAATGTTTTCGAGGAGAGTGGTATTCGTTG	GTCAACATCAACTGGAGATCAAAATTTCTTCGCCAAAATACCCGCACAATTTGAAGAAAAGGTATTGAGGAAAATTGATGATTTAACTTGGAGCAGTCACTGGAAATACAACATTAACGAACTGAGTTGGGGAGCTCTTAAAGTGTGGGAAAGTCGGCCCGAAGCAATTTTTAACGCGCAAAAGGAAGTTGACCAATTGAATGTGTTCGAGCAAAGCGGTAGTCGTTG	228	10326	KT275937.1 Papaya ringspot virus isolate PRSV_VR, complete genome
TRINITY_DN171_c0_g1_i1	EF017707.1	88.596	228	26	0	1	228	7429	7656	2.01e-79	295	EF017707.1	326	202	202	0	88.6	1	1	GTCGACATCAACCGGAGATCAAAATTTCTTTGCTAAAATACCCGCACAATTTGAAGAGAAGGTACTGAGGAAAATTGATGATCTAACTTGGAGCAAACACTGGAGTTATAATGTCAATGAACTGAGTTGGGGAGCTCTTAAAGTGTGGGAAAGTCGGCCCGAAGCAATTTTTAACGCACAAAAAGAAGTTAATCAATTGAATGTTTTCGAGGAGAGTGGTATTCGTTG	GTCAACATCAACCGGAGATCAAAATTTCTTCGCTAAAATACCTGCACAGTTTGAAGAAAGTGTCCTAAGGAAGATTGATAATTTGACCTGGAGCAAACACTGGAGTTATAATATCAATGAACTGAGTTGGGGAGCTCTAAAAGTGTGGGAAAGTCGGCCCGAAGCAATTTTTAACGCGCAAAAAGAAATCAATCAATTAAACGTTTTCGAACAAAGCGGTAGTCGTTG	228	10317	EF017707.1 Papaya ringspot virus P isolate DEL, complete genome
TRINITY_DN171_c0_g1_i1	DQ374152.1	88.596	228	26	0	1	228	7432	7659	2.01e-79	295	DQ374152.1	326	202	202	0	88.6	1	1	GTCGACATCAACCGGAGATCAAAATTTCTTTGCTAAAATACCCGCACAATTTGAAGAGAAGGTACTGAGGAAAATTGATGATCTAACTTGGAGCAAACACTGGAGTTATAATGTCAATGAACTGAGTTGGGGAGCTCTTAAAGTGTGGGAAAGTCGGCCCGAAGCAATTTTTAACGCACAAAAAGAAGTTAATCAATTGAATGTTTTCGAGGAGAGTGGTATTCGTTG	GTCGACATCAACCGGAGATCAAAATTTCTTTGCTAAGATACCCGCACAATTCGAAGAAAAGGTCCTGAGAAAAATTGACGATTTAGCTTGGAGCAAACACTGGAGCTACAATATTAATGAACTGAGTTGGGGAGCTCTAAAAGTGTGGGAAAGTCGGCCAGAGGCGATTTTCAATGCGCAAAAAGAAGTTAACCAATTAAACGTTTTTGAGCAAAGTGGTAGTCGTTG	228	10326	DQ374152.1 Papaya ringspot virus isolate PRSV-W-C, complete genome
TRINITY_DN171_c0_g1_i1	KT275938.1	88.596	228	26	0	1	228	7432	7659	2.01e-79	295	KT275938.1	326	202	202	0	88.6	1	1	GTCGACATCAACCGGAGATCAAAATTTCTTTGCTAAAATACCCGCACAATTTGAAGAGAAGGTACTGAGGAAAATTGATGATCTAACTTGGAGCAAACACTGGAGTTATAATGTCAATGAACTGAGTTGGGGAGCTCTTAAAGTGTGGGAAAGTCGGCCCGAAGCAATTTTTAACGCACAAAAAGAAGTTAATCAATTGAATGTTTTCGAGGAGAGTGGTATTCGTTG	GTCAACATCAACTGGAGATCAAAATTTCTTCGCTAAAATACCCGCACAATTTGAAGAAAAGGTTTTGAGGAAAATTGATGATTTAACTTGGAGCAGTCACTGGAAGTACAACATTAACGAACTGAGTTGGGGAGCTCTTAAGGTGTGGGAAAGTCGGCCCGAAGCAATTTTCAACGCGCAAAAAGAAATTAACCAATTGAATGTGTTCGAGCAAAGTGGTGGTCGTTG	228	10326	KT275938.1 Papaya ringspot virus isolate PRSV_CH, complete genome
TRINITY_DN171_c0_g1_i1	EU475877.1	88.106	227	27	0	2	228	7442	7668	2.98e-77	288	EU475877.1	318	200	200	0	88.11	1	1	TCGACATCAACCGGAGATCAAAATTTCTTTGCTAAAATACCCGCACAATTTGAAGAGAAGGTACTGAGGAAAATTGATGATCTAACTTGGAGCAAACACTGGAGTTATAATGTCAATGAACTGAGTTGGGGAGCTCTTAAAGTGTGGGAAAGTCGGCCCGAAGCAATTTTTAACGCACAAAAAGAAGTTAATCAATTGAATGTTTTCGAGGAGAGTGGTATTCGTTG	TCAACATCAACTGGTGATCAAAATTTCTTTGCTAAAATACCCGCACTATTTGAGGAAAAGATTTTGAGAAAGATAGATGAGTTAACTTGGAGTAAACACTGGAGTTATAATATCAATGAACTGAGTTGGGGAGCTCTAAAAGTGTGGGAAAGTCGGCCCGAAGCAATTTTTAACGCGCAAAAAGAAATCAATCAATTAAACGTTTTCGAACAAAGCGGTAGTCGTTG	228	10335	EU475877.1 Papaya ringspot virus W from India, complete genome
TRINITY_DN171_c0_g1_i1	KP743981.1	87.281	228	29	0	1	228	7429	7656	4.42e-75	280	KP743981.1	310	199	199	0	87.28	1	1	GTCGACATCAACCGGAGATCAAAATTTCTTTGCTAAAATACCCGCACAATTTGAAGAGAAGGTACTGAGGAAAATTGATGATCTAACTTGGAGCAAACACTGGAGTTATAATGTCAATGAACTGAGTTGGGGAGCTCTTAAAGTGTGGGAAAGTCGGCCCGAAGCAATTTTTAACGCACAAAAAGAAGTTAATCAATTGAATGTTTTCGAGGAGAGTGGTATTCGTTG	GTCAACATCAACCGGAGATCAAAATTTCTTCGCTAAAATACCCGCACAATTTGAAGAAAATGTCCTAAGGAAAATCGATAACTTAACCTGGAGTAAGCACTGGAGCTACAATATTAATGAACTGAGTTGGGGAGCTCTAAAAGTGTGGGAGAGTCGGCCCGAAGCAATTTTCAACGCGCAGAAAGAGATTAATCAATTGAATGTTTTCGAACAAAGTGGTAGTCCTTG	228	10341	KP743981.1 Papaya ringspot virus isolate HYD, complete genome
TRINITY_DN171_c0_g1_i1	KT633943.1	81.579	228	42	0	1	228	7432	7659	1.04e-57	223	KT633943.1	246	186	186	0	81.58	1	1	GTCGACATCAACCGGAGATCAAAATTTCTTTGCTAAAATACCCGCACAATTTGAAGAGAAGGTACTGAGGAAAATTGATGATCTAACTTGGAGCAAACACTGGAGTTATAATGTCAATGAACTGAGTTGGGGAGCTCTTAAAGTGTGGGAAAGTCGGCCCGAAGCAATTTTTAACGCACAAAAAGAAGTTAATCAATTGAATGTTTTCGAGGAGAGTGGTATTCGTTG	GTCGACCTCGACTGGTGATCAGAATTTCTTCGCTAAAATACCAGCATTCTTTGAGGAAAAGGTTCTCAGGCAAATTGATGACTTAACTTGGAGCAAACAGTGGAGCTACAACATTAATGAATTGAGCTGGGGAGCTTTGAAAGTGTGGGAAAGTCGACCAGAGGCTATATTCAATGCGCAGAAAGAAGTCAATCAATTGAATGTTTTTGAGCAGAGTGGAAGTCGATG	228	10325	KT633943.1 Papaya ringspot virus P isolate PRSV-LM, complete genome
TRINITY_DN171_c0_g1_i1	AY162218.1	81.14	228	43	0	1	228	7432	7659	4.42e-56	217	AY162218.1	240	185	185	0	81.14	1	1	GTCGACATCAACCGGAGATCAAAATTTCTTTGCTAAAATACCCGCACAATTTGAAGAGAAGGTACTGAGGAAAATTGATGATCTAACTTGGAGCAAACACTGGAGTTATAATGTCAATGAACTGAGTTGGGGAGCTCTTAAAGTGTGGGAAAGTCGGCCCGAAGCAATTTTTAACGCACAAAAAGAAGTTAATCAATTGAATGTTTTCGAGGAGAGTGGTATTCGTTG	GTCGACTTCGACCGGCGATCAGAATTTCTTCGCAAAAATACCAGCACTCTTCGAGGAAAAAATTCTCAGACAAATTGATGACTTAACTTGGAGTAAACACTGGAGTTATAATATCAATGAACTGAGCTGGGGAGCGTTGAAAGTGTGGGAAAGTCGACCGGAGGCCATATTCAATGCGCAAAAGGAAATCGATCAATTGAATGTTTTTGAGCAGAGTGGGAGTCGCTG	228	10323	AY162218.1 Papaya ringspot virus type P from Thailand, complete genome
TRINITY_DN171_c0_g1_i1	AY027810.2	81.14	228	43	0	1	228	7434	7661	4.42e-56	217	AY027810.2	240	185	185	0	81.14	1	1	GTCGACATCAACCGGAGATCAAAATTTCTTTGCTAAAATACCCGCACAATTTGAAGAGAAGGTACTGAGGAAAATTGATGATCTAACTTGGAGCAAACACTGGAGTTATAATGTCAATGAACTGAGTTGGGGAGCTCTTAAAGTGTGGGAAAGTCGGCCCGAAGCAATTTTTAACGCACAAAAAGAAGTTAATCAATTGAATGTTTTCGAGGAGAGTGGTATTCGTTG	GTCGACCTCAACCGGCGATCAGAATTTCTTTGCTAAGATACCAGCGTTCTTTGAGGAAAAGGTTCTCAGGCGGATTGATGATTTAACTTGGAGCAAACACTGGAGCTACAATGTCAATGAATTGAGCTGGGGAGCTTTGAAAGTGTGGGAGAGTCGACCAGAGGCTATATTCAATGCGCAGAAAGAGATCAATCAATTGAACGTTTTTGAGCAAAGTGGAAGTCGATG	228	10334	AY027810.2 Papaya ringspot virus W isolate CI, complete genome
TRINITY_DN171_c0_g1_i1	KY996464.1	81.579	228	40	2	2	228	7434	7660	1.54e-55	215	KY996464.1	238	186	186	2	81.58	1	1	TCGACATCAACCGGAGATCAAAATTTCTTTGCTAAAATACCCGCACAATTTGAAGAGAAGGTACTGAGGAAAATTGATGATCTAACTTGGAGCAAACACTGGAGTTATAATGTCAATGAACTGAGTTGGGGAGCTCTTAAA-GTGTGGGAAAGTCGGCCCGAAGCAATTTTTAACGCACAAAAAGAAGTTAATCAATTGAATGTTTTCGAGGAGAGTGGTATTCGTTG	TCAACATCAACTGGTGATCAAAATTTCTTCGCTAAGATACCAGCCTTCTTTGAAGAGAAAGTCCTCAGGCGAATTGATGATCTGACTTGGAGTAAGCATTGGAGTTACAACGTCAATGAATTAAGCTGGGGAGC-CTTAAAGGTATGGGAGAGCCGGCCCGAGGCGATTTTCAACGCTCAAAAGGAAATTAACCAATTGAATGTCTTTGAGCAGAGCGGAAGTCGTTG	228	10324	KY996464.1 Papaya ringspot virus isolate SK, complete genome
TRINITY_DN171_c0_g1_i1	EU882728.1	80.702	228	44	0	1	228	7432	7659	5.39e-55	214	EU882728.1	236	184	184	0	80.7	1	1	GTCGACATCAACCGGAGATCAAAATTTCTTTGCTAAAATACCCGCACAATTTGAAGAGAAGGTACTGAGGAAAATTGATGATCTAACTTGGAGCAAACACTGGAGTTATAATGTCAATGAACTGAGTTGGGGAGCTCTTAAAGTGTGGGAAAGTCGGCCCGAAGCAATTTTTAACGCACAAAAAGAAGTTAATCAATTGAATGTTTTCGAGGAGAGTGGTATTCGTTG	GTCAACCTCAACCGGCGATCAGAATTTCTTTGCTAAGATACCAGAGTTCTTTGAAGAGAAGGTTCTCAGGCGGATTGATGATTTAACTTGGAGTAAACACTGGAGCTACAATATCAATGAATTGAGCTGGGGAGCTTTAAAAGTGTGGGATAGTCGACCAGAGGCTATATTCAATGCGCAGAAAGATATCAATCAATTGAATGTTTTTGAGCAAAGTGGGAGTCGATG	228	10320	EU882728.1 Papaya ringspot virus isolate P-5-19, complete genome
TRINITY_DN171_c0_g1_i1	X97251.1	80.263	228	45	0	1	228	7432	7659	2.29e-53	208	X97251.1	230	183	183	0	80.26	1	1	GTCGACATCAACCGGAGATCAAAATTTCTTTGCTAAAATACCCGCACAATTTGAAGAGAAGGTACTGAGGAAAATTGATGATCTAACTTGGAGCAAACACTGGAGTTATAATGTCAATGAACTGAGTTGGGGAGCTCTTAAAGTGTGGGAAAGTCGGCCCGAAGCAATTTTTAACGCACAAAAAGAAGTTAATCAATTGAATGTTTTCGAGGAGAGTGGTATTCGTTG	GTCAACCTCGACCGGCGATCAGAATTTCTTTGCTAAAATACCAGCGTTCTTTGAAGAGAAGGTTCTTAGGCGGATTGATGATTTAACTTGGAGTAAACACTGGAGCTACAATATTAATGAATTGAGCTGGGGAGCTTTGAAAGTGTGGGAGAGTCGACCAGAGGCTATATTCAATGCGCAGAAAGAGATCAATCAATTGAATGTTTTTGAACAAAGTGGAAGTCGATG	228	10326	X97251.1 Papaya ringspot virus complete genome
TRINITY_DN171_c0_g1_i1	KF734962.1	80.263	228	45	0	1	228	7432	7659	2.29e-53	208	KF734962.1	230	183	183	0	80.26	1	1	GTCGACATCAACCGGAGATCAAAATTTCTTTGCTAAAATACCCGCACAATTTGAAGAGAAGGTACTGAGGAAAATTGATGATCTAACTTGGAGCAAACACTGGAGTTATAATGTCAATGAACTGAGTTGGGGAGCTCTTAAAGTGTGGGAAAGTCGGCCCGAAGCAATTTTTAACGCACAAAAAGAAGTTAATCAATTGAATGTTTTCGAGGAGAGTGGTATTCGTTG	GTCGTCCTCGAATGGTGATCAGAATTTCTTTGCTAAAATACCAGCATTCTTTGAGGAAAAGGTTCTCAGGCAAATTGATGACTTGACTTGGAGCAAACAGTGGAGCTACAACATTAATGAATTGAGTTGGGGAGCTTTGAAAGTGTGGGAAAGTCGGCCAGAGGCTATATTCAATGCGCAGAAGGAAGTCAATCAATTAAATGTCTTTGAGCAGAGTGGAAGTCGATG	228	10332	KF734962.1 Papaya ringspot virus strain Hainan, complete genome
TRINITY_DN171_c0_g1_i1	AY010722.1	80.176	227	45	0	2	228	7433	7659	8e-53	206	AY010722.1	228	182	182	0	80.18	1	1	TCGACATCAACCGGAGATCAAAATTTCTTTGCTAAAATACCCGCACAATTTGAAGAGAAGGTACTGAGGAAAATTGATGATCTAACTTGGAGCAAACACTGGAGTTATAATGTCAATGAACTGAGTTGGGGAGCTCTTAAAGTGTGGGAAAGTCGGCCCGAAGCAATTTTTAACGCACAAAAAGAAGTTAATCAATTGAATGTTTTCGAGGAGAGTGGTATTCGTTG	TCGACCTCGACTGGTGATCAAAATTTCTTTGCAAAAATACCAGCATTCTTTGAGGAGAAGGTTCTCAGGCGGATTGATGACTTGACATGGAGCAAACACTGGAGCTACAATGTTAATGAATTGAGCTGGGGGGCTTTGAAAGTGTGGGAGAGCCGGCCAGAGGCTATTTTTAACGCGCAGAAGGAAATCGATCAATTAAATGTATTTGAGCAGAGTGGAAGTCGATG	228	10323	AY010722.1 Papaya ringspot virus strain W, complete genome
TRINITY_DN171_c0_g1_i1	KT895257.1	79.825	228	46	0	1	228	7432	7659	2.79e-52	205	KT895257.1	226	182	182	0	79.82	1	1	GTCGACATCAACCGGAGATCAAAATTTCTTTGCTAAAATACCCGCACAATTTGAAGAGAAGGTACTGAGGAAAATTGATGATCTAACTTGGAGCAAACACTGGAGTTATAATGTCAATGAACTGAGTTGGGGAGCTCTTAAAGTGTGGGAAAGTCGGCCCGAAGCAATTTTTAACGCACAAAAAGAAGTTAATCAATTGAATGTTTTCGAGGAGAGTGGTATTCGTTG	GTCGGCCTCAACTGGTGATCAGAATTTCTTCGCCAAAATACCAGCATTCTTTGAAGAAAAGGTTCTTAGGCAAATTGATGACTTGACTTGGAGTAAACAGTGGAGCTACAACATTAATGAATTGAGCTGGGGAGCTTTGAAAGTGTGGGAGAGTCGACCGGAGGCTATATTCAATGCACAGAAGGAAGTCAGTCAATTGAATGTTTTTGAGCAGAGTGGAAGTCGATG	228	10332	KT895257.1 Papaya ringspot virus isolate HN-DF, complete genome
TRINITY_DN171_c0_g1_i1	HQ424465.1	80.93	215	41	0	14	228	7445	7659	9.74e-52	203	HQ424465.1	224	174	174	0	80.93	1	1	GGAGATCAAAATTTCTTTGCTAAAATACCCGCACAATTTGAAGAGAAGGTACTGAGGAAAATTGATGATCTAACTTGGAGCAAACACTGGAGTTATAATGTCAATGAACTGAGTTGGGGAGCTCTTAAAGTGTGGGAAAGTCGGCCCGAAGCAATTTTTAACGCACAAAAAGAAGTTAATCAATTGAATGTTTTCGAGGAGAGTGGTATTCGTTG	GGTGATCAGAATTTCTTCGCTAAAATACCAGCATTCTTTGAGGAAAAGGTTCTCAGGCAAATTGACGACTTAACTTGGAGCAAACAGTGGAGTTACAACATTAATGAATTAAGCTGGGGAGCTTTGAAAGTGTGGGAAAGTCGTCCAGAGGCTATATTCAATGCGCAGAAGGAAGTCAATCAATTGAATGTTTTTGAGCAGAGTGGAAGTCGATG	228	10332	HQ424465.1 Papaya ringspot virus P isolate HN-1, complete genome
TRINITY_DN171_c0_g1_i1	EF183499.1	79.386	228	47	0	1	228	7432	7659	1.19e-50	199	EF183499.1	220	181	181	0	79.39	1	1	GTCGACATCAACCGGAGATCAAAATTTCTTTGCTAAAATACCCGCACAATTTGAAGAGAAGGTACTGAGGAAAATTGATGATCTAACTTGGAGCAAACACTGGAGTTATAATGTCAATGAACTGAGTTGGGGAGCTCTTAAAGTGTGGGAAAGTCGGCCCGAAGCAATTTTTAACGCACAAAAAGAAGTTAATCAATTGAATGTTTTCGAGGAGAGTGGTATTCGTTG	GTCGCCCTCGAATGGTGATCAGAATTTCTTCGCTAAAATACCAGCATTCTTTGAGGAAAAGGTTCTCAGGCAAATTGATGACTTGACTTGGAGCAAACAGTGGAGCTACAACATTAATGAATTGAGCTGGGGAGCTTTGAAAGTGTGGGAAAGTCGGCCAGAGGCTATATTCAATGCGCAGAAGGAAATCAATCAATTAAATGTTTTTGAGCAGAGTGGAAGTCGATG	228	10323	EF183499.1 Papaya ringspot virus P, complete genome
TRINITY_DN171_c0_g1_i1	AB369277.1	79.386	228	47	0	1	228	7432	7659	1.19e-50	199	AB369277.1	220	181	181	0	79.39	1	1	GTCGACATCAACCGGAGATCAAAATTTCTTTGCTAAAATACCCGCACAATTTGAAGAGAAGGTACTGAGGAAAATTGATGATCTAACTTGGAGCAAACACTGGAGTTATAATGTCAATGAACTGAGTTGGGGAGCTCTTAAAGTGTGGGAAAGTCGGCCCGAAGCAATTTTTAACGCACAAAAAGAAGTTAATCAATTGAATGTTTTCGAGGAGAGTGGTATTCGTTG	GTCAACCTCAACCGGCGATCAGAATTTCTTTGCTAAGATACCAGAGTTCTTTGAAGAAAAGGTTCTCAGGCGGATTGATGATTTGGCTTGGAGTAAACACTGGAGCTACAATATCAATGAATTGAGCTGGGGAGCTTTGAAAGTGTGGGATAGTCGACCAGAGGCTATATTCAATGCGCAGAAAGAGGTCAATCAATTGAACGTTTTTGAGCAAAGTGGAAGTCGATG	228	10326	AB369277.1 Papaya ringspot virus genomic RNA, complete genome, strain: Korean watermelon
TRINITY_DN171_c0_g1_i1	DQ340771.1	79.386	228	47	0	1	228	7432	7659	1.19e-50	199	DQ340771.1	220	181	181	0	79.39	1	1	GTCGACATCAACCGGAGATCAAAATTTCTTTGCTAAAATACCCGCACAATTTGAAGAGAAGGTACTGAGGAAAATTGATGATCTAACTTGGAGCAAACACTGGAGTTATAATGTCAATGAACTGAGTTGGGGAGCTCTTAAAGTGTGGGAAAGTCGGCCCGAAGCAATTTTTAACGCACAAAAAGAAGTTAATCAATTGAATGTTTTCGAGGAGAGTGGTATTCGTTG	GTCAACCTCAACCGGCGATCAGAATTTCTTTGCTAAGATACCAGAGTTCTTTGAAGAAAAGGTTCTCAGGCGGATTGATGATTTGGCTTGGAGTAAACACTGGAGCTACAATATCAATGAATTGAGCTGGGGAGCTTTGAAAGTGTGGGATAGTCGACCAGAGGCTATATTCAATGCGCAGAAAGAGGTCAATCAATTGAACGTTTTTGAGCAAAGTGGAAGTCGATG	228	10326	DQ340771.1 Papaya ringspot virus strain Leaf-mottling, complete genome
TRINITY_DN171_c0_g1_i1	JX448371.1	79.386	228	47	0	1	228	7432	7659	1.19e-50	199	JX448371.1	220	181	181	0	79.39	1	1	GTCGACATCAACCGGAGATCAAAATTTCTTTGCTAAAATACCCGCACAATTTGAAGAGAAGGTACTGAGGAAAATTGATGATCTAACTTGGAGCAAACACTGGAGTTATAATGTCAATGAACTGAGTTGGGGAGCTCTTAAAGTGTGGGAAAGTCGGCCCGAAGCAATTTTTAACGCACAAAAAGAAGTTAATCAATTGAATGTTTTCGAGGAGAGTGGTATTCGTTG	GTCAACCTCAACCGGCGATCAGAATTTCTTTGCTAAGATACCAGAGTTCTTTGAGGAAAAGGTTCTCAGGCGGATTGATGATTTTACTTGGAGTAAACACTGGAGCTACAATATCAATGAATTGAGCTGGGGAGCTTTGAAAGTGTGGGATAGTCGACCAGAGGCTATATTCAATGCGCAGAAAGAGGTCAATCAATTGAACGTTTTTGAGCAAAGTGGAAGTCGATG	228	10326	JX448371.1 Papaya ringspot virus P isolate prT3-AX-M-Ph, complete genome
TRINITY_DN171_c0_g1_i1	DQ340770.1	78.947	228	48	0	1	228	7432	7659	1.45e-49	196	DQ340770.1	216	180	180	0	78.95	1	1	GTCGACATCAACCGGAGATCAAAATTTCTTTGCTAAAATACCCGCACAATTTGAAGAGAAGGTACTGAGGAAAATTGATGATCTAACTTGGAGCAAACACTGGAGTTATAATGTCAATGAACTGAGTTGGGGAGCTCTTAAAGTGTGGGAAAGTCGGCCCGAAGCAATTTTTAACGCACAAAAAGAAGTTAATCAATTGAATGTTTTCGAGGAGAGTGGTATTCGTTG	GTCAACCTCAACCGGCGATCAGAATTTCTTTGCTAAAATACCAGCGTTCTTTGAAGAAAAGGTTCTTAAGCGGATTGATGATTTAACTTGGAGTAAACACTGGAGTTACAATATTAATGAATTGAGCTGGGGGGGTTTGAAAGTGTGGGAGAGTCGACCAGAGGCTATATTCAATGCGCAGAAAGAGATCAATCAGTTGAACGTTTTTGAGCAAAGTGGAAGTCGATG	228	10326	DQ340770.1 Papaya ringspot virus strain Leaf-mottling and necrosis, complete genome
TRINITY_DN171_c0_g1_i1	JX448369.1	78.947	228	48	0	1	228	7432	7659	1.45e-49	196	JX448369.1	216	180	180	0	78.95	1	1	GTCGACATCAACCGGAGATCAAAATTTCTTTGCTAAAATACCCGCACAATTTGAAGAGAAGGTACTGAGGAAAATTGATGATCTAACTTGGAGCAAACACTGGAGTTATAATGTCAATGAACTGAGTTGGGGAGCTCTTAAAGTGTGGGAAAGTCGGCCCGAAGCAATTTTTAACGCACAAAAAGAAGTTAATCAATTGAATGTTTTCGAGGAGAGTGGTATTCGTTG	GTCAACCTCAACCGGCGATCAGAATTTCTTTGCTAAAATACCAGCGTTCTTTGAAGAAAAGGTTCTTAAGCGGATTGATGATTTAACTTGGAGTAAACACTGGAGTTACAATATTAATGAATTGAGCTGGGGGGGTTTGAAAGTGTGGGAGAGTCGACCAGAGGCTATATTCAATGCGCAGAAAGAGATCAATCAGTTGAACGTTTTTGAGCAAAGTGGAAGTCGATG	228	10326	JX448369.1 Papaya ringspot virus P isolate prT3-AX-N-Ad6, complete genome
TRINITY_DN171_c0_g1_i1	JX448370.1	78.947	228	48	0	1	228	7432	7659	1.45e-49	196	JX448370.1	216	180	180	0	78.95	1	1	GTCGACATCAACCGGAGATCAAAATTTCTTTGCTAAAATACCCGCACAATTTGAAGAGAAGGTACTGAGGAAAATTGATGATCTAACTTGGAGCAAACACTGGAGTTATAATGTCAATGAACTGAGTTGGGGAGCTCTTAAAGTGTGGGAAAGTCGGCCCGAAGCAATTTTTAACGCACAAAAAGAAGTTAATCAATTGAATGTTTTCGAGGAGAGTGGTATTCGTTG	GTCAACCTCAACCGGCGATCAGAATTTCTTTGCTAAAATACCAGCGTTCTTTGAAGAAAAGGTTCTTAAGCGGATTGATGATTTAACTTGGAGTAAACACTGGAGTTACAATATTAATGAATTGAGCTGGGGGGGTTTGAAAGTGTGGGAGAGTCGACCAGAGGCTATATTCAATGCGCAGAAAGAGATCAATCAGTTGAACGTTTTTGAGCAAAGTGGAAGTCGATG	228	10326	JX448370.1 Papaya ringspot virus P isolate prT3-AX-N-Ph, complete genome
TRINITY_DN171_c0_g1_i1	KJ755852.1	78.947	228	48	0	1	228	7432	7659	1.45e-49	196	KJ755852.1	216	180	180	0	78.95	1	1	GTCGACATCAACCGGAGATCAAAATTTCTTTGCTAAAATACCCGCACAATTTGAAGAGAAGGTACTGAGGAAAATTGATGATCTAACTTGGAGCAAACACTGGAGTTATAATGTCAATGAACTGAGTTGGGGAGCTCTTAAAGTGTGGGAAAGTCGGCCCGAAGCAATTTTTAACGCACAAAAAGAAGTTAATCAATTGAATGTTTTCGAGGAGAGTGGTATTCGTTG	GTCAACCTCAACCGGCGATCAGAATTTCTTTGCTAAAATACCAGCGTTCTTTGAAGAAAAGGTTCTTAAGCGGATTGATGATTTAACTTGGAGTAAACACTGGAGTTACAATATTAATGAATTGAGCTGGGGGGGTTTGAAAGTGTGGGAGAGTCGACCAGAGGCTATATTCAATGCGCAGAAAGAGATCAATCAGTTGAACGTTTTTGAGCAAAGTGGAAGTCGATG	228	10326	KJ755852.1 Papaya ringspot virus isolate PRSVR3, complete genome
TRINITY_DN171_c0_g1_i1	DQ340769.1	78.509	228	49	0	1	228	7432	7659	6.15e-48	190	DQ340769.1	210	179	179	0	78.51	1	1	GTCGACATCAACCGGAGATCAAAATTTCTTTGCTAAAATACCCGCACAATTTGAAGAGAAGGTACTGAGGAAAATTGATGATCTAACTTGGAGCAAACACTGGAGTTATAATGTCAATGAACTGAGTTGGGGAGCTCTTAAAGTGTGGGAAAGTCGGCCCGAAGCAATTTTTAACGCACAAAAAGAAGTTAATCAATTGAATGTTTTCGAGGAGAGTGGTATTCGTTG	GTCAACCTCAACCGGCGATCAGAATTTCTTTGCTAAGATACCAGAGTTCTTCGAAGAAAAGGTTCTCAAGCGGATTGATGATTTGACTTGGAGTAAACACTGGAGCTACAATATCAATGAATTGAGCTGGGGAGCTTTGAAAGTGTGGGATAGTCGACCAGAGGCTATATTCAATGCGCAGAAAGAGATCAATCAATTGAACGTTTTTGAGCAAAGTGGAAGTCGATG	228	10326	DQ340769.1 Papaya ringspot virus strain Leaf-deformation, complete genome
TRINITY_DN171_c0_g1_i1	KF791028.1	78.509	228	49	0	1	228	7433	7660	6.15e-48	190	KF791028.1	210	179	179	0	78.51	1	1	GTCGACATCAACCGGAGATCAAAATTTCTTTGCTAAAATACCCGCACAATTTGAAGAGAAGGTACTGAGGAAAATTGATGATCTAACTTGGAGCAAACACTGGAGTTATAATGTCAATGAACTGAGTTGGGGAGCTCTTAAAGTGTGGGAAAGTCGGCCCGAAGCAATTTTTAACGCACAAAAAGAAGTTAATCAATTGAATGTTTTCGAGGAGAGTGGTATTCGTTG	GTCAACCTCGACCGGTGACCAGAATTTCTTTGCTAAAATACCAGCATTCTTTGAGGAAAAGATTCTCAGGCGAATTGATGATTTGACTTGGAGTAAACACTGGAGCTACAATATTAATGAATTAAGCTGGGGAGCTTTGAAAGTATGGGAGAGTCGACCAGAAGCTATATTCAACGCTCAGAAGGAAATCAATCAATTGAACGTTTTTGAACAGAGCGGGAGTCGATG	228	10326	KF791028.1 Papaya ringspot virus isolate PRSV-HNVb, complete genome
TRINITY_DN171_c0_g1_i1	KX998707.1	78.899	218	46	0	2	219	7428	7645	7.49e-47	187	KX998707.1	206	172	172	0	78.9	1	1	TCGACATCAACCGGAGATCAAAATTTCTTTGCTAAAATACCCGCACAATTTGAAGAGAAGGTACTGAGGAAAATTGATGATCTAACTTGGAGCAAACACTGGAGTTATAATGTCAATGAACTGAGTTGGGGAGCTCTTAAAGTGTGGGAAAGTCGGCCCGAAGCAATTTTTAACGCACAAAAAGAAGTTAATCAATTGAATGTTTTCGAGGAGAGTGG	TCGACCTCAACCGGCGATCAGAATTTCTTCGCTAAAATACCAGCATTCTTTGAGGAAAAGGTTCTTAGGCGGATTGACGATTTAACCTGGAGTAAACACTGGAGCTATAACGTCAATGAGTTAAGCTGGGGGGCTTTGAAAGTGTGGGAAAGCCGGCCAGAGGCTATATTCAATGCGCAGAAGGAAATCAATCAGCTAAATGTTTTTGAGCAAAGTGG	228	10327	KX998707.1 Papaya ringspot virus W isolate TM32, complete genome
TRINITY_DN171_c0_g1_i1	JX448372.1	77.632	228	51	0	1	228	7432	7659	3.18e-45	181	JX448372.1	200	177	177	0	77.63	1	1	GTCGACATCAACCGGAGATCAAAATTTCTTTGCTAAAATACCCGCACAATTTGAAGAGAAGGTACTGAGGAAAATTGATGATCTAACTTGGAGCAAACACTGGAGTTATAATGTCAATGAACTGAGTTGGGGAGCTCTTAAAGTGTGGGAAAGTCGGCCCGAAGCAATTTTTAACGCACAAAAAGAAGTTAATCAATTGAATGTTTTCGAGGAGAGTGGTATTCGTTG	GTCAACCTCAACCGGCGATCAGAATTTCTTCGCGAAGATACCAGAGTTCTTCGAAGAAAAGGTTCTCAAGCGGATTGATGATTTGACTTGGAGTAAACACTGGAGCTACAATATCAATGAATTGAGCTGGGGAGCTTTGAAAGTGTGGGATAGTCGACCAGAGGCTATATTCAATGCGCAGAAAGAGATCAATCAATTGAACGTTTTTGAGCAAAGTGGAAGTCGATG	228	10326	JX448372.1 Papaya ringspot virus P isolate pfT3-AX-D-Ph, complete genome
TRINITY_DN171_c0_g1_i1	JX448373.1	77.632	228	51	0	1	228	7432	7659	3.18e-45	181	JX448373.1	200	177	177	0	77.63	1	1	GTCGACATCAACCGGAGATCAAAATTTCTTTGCTAAAATACCCGCACAATTTGAAGAGAAGGTACTGAGGAAAATTGATGATCTAACTTGGAGCAAACACTGGAGTTATAATGTCAATGAACTGAGTTGGGGAGCTCTTAAAGTGTGGGAAAGTCGGCCCGAAGCAATTTTTAACGCACAAAAAGAAGTTAATCAATTGAATGTTTTCGAGGAGAGTGGTATTCGTTG	GTCAACCTCAACCGGCGATCAGAATTTCTTCGCGAAGATACCAGAGTTCTTCGAAGAAAAGGTTCTCAAGCGGATTGATGATTTGACTTGGAGTAAACACTGGAGCTACAATATCAATGAATTGAGCTGGGGAGCTTTGAAAGTGTGGGATAGTCGACCAGAGGCTATATTCAATGCGCAGAAAGAGATCAATCAATTGAACGTTTTTGAGCAAAGTGGAAGTCGATG	228	10326	JX448373.1 Papaya ringspot virus P isolate pFT3-NP, complete genome
TRINITY_DN171_c0_g1_i1	KX655864.1	78.44	218	47	0	2	219	7357	7574	3.18e-45	181	KX655864.1	200	171	171	0	78.44	1	1	TCGACATCAACCGGAGATCAAAATTTCTTTGCTAAAATACCCGCACAATTTGAAGAGAAGGTACTGAGGAAAATTGATGATCTAACTTGGAGCAAACACTGGAGTTATAATGTCAATGAACTGAGTTGGGGAGCTCTTAAAGTGTGGGAAAGTCGGCCCGAAGCAATTTTTAACGCACAAAAAGAAGTTAATCAATTGAATGTTTTCGAGGAGAGTGG	TCGACCTCAACCGGCGATCAGAATTTCTTCGCTAAAATACCAGCATTCTTCGAGGAAAAGGTTCTCAGGCGGATTGACGATTTAACTTGGAGTAAACACTGGAGCTACAACGTCAATGAGTTAAGCTGGGGGGCTTTGAAAGTGTGGGAGAGCCGGCCAGAGGCTATATTCAATGCGCAGAAGGAAATTAATCAGCTAAATGTTTTTGAGCAAAGTGG	228	10247	KX655864.1 Papaya ringspot virus W isolate TM4, complete genome
TRINITY_DN171_c0_g1_i1	KX655865.1	78.44	218	47	0	2	219	7433	7650	3.18e-45	181	KX655865.1	200	171	171	0	78.44	1	1	TCGACATCAACCGGAGATCAAAATTTCTTTGCTAAAATACCCGCACAATTTGAAGAGAAGGTACTGAGGAAAATTGATGATCTAACTTGGAGCAAACACTGGAGTTATAATGTCAATGAACTGAGTTGGGGAGCTCTTAAAGTGTGGGAAAGTCGGCCCGAAGCAATTTTTAACGCACAAAAAGAAGTTAATCAATTGAATGTTTTCGAGGAGAGTGG	TCGACCTCAACCGGCGATCAGAATTTCTTCGCTAAAATACCAGCATTCTTCGAGGAAAAGGTTCTCAGGCGGATTGACGATTTAACTTGGAGTAAACACTGGAGCTACAACGTCAATGAGTTAAGCTGGGGGGCTTTGAAAGTGTGGGAGAGCCGGCCAGAGGCTATATTCAATGCGCAGAAGGAAATTAATCAGCTAAATGTTTTTGAGCAAAGTGG	228	10265	KX655865.1 Papaya ringspot virus W isolate TM3, complete genome
TRINITY_DN171_c0_g1_i1	KX655863.1	77.982	218	48	0	2	219	7415	7632	3.88e-44	178	KX655863.1	196	170	170	0	77.98	1	1	TCGACATCAACCGGAGATCAAAATTTCTTTGCTAAAATACCCGCACAATTTGAAGAGAAGGTACTGAGGAAAATTGATGATCTAACTTGGAGCAAACACTGGAGTTATAATGTCAATGAACTGAGTTGGGGAGCTCTTAAAGTGTGGGAAAGTCGGCCCGAAGCAATTTTTAACGCACAAAAAGAAGTTAATCAATTGAATGTTTTCGAGGAGAGTGG	TCGACCTCAACCGGCGATCAGAATTTCTTCGCTAAAATACCAGCATTCTTTGAGGAAAAGGTTCTCAAGCGGATTGATGATTTGACCTGGAGTAAACACTGGAGCTACAACGTCAATGAATTAAGCTGGGGGGCTTTGAAAGTGTGGGAGAGCCGGCCAGAGGCTATATTCAATGCGCAGAAGGAGATTAATCAGCTAAATGTTTTTGAGCAAAGTGG	228	10246	KX655863.1 Papaya ringspot virus W isolate TM29, complete genome
TRINITY_DN171_c0_g1_i1	KX655874.1	77.982	218	48	0	2	219	7422	7639	3.88e-44	178	KX655874.1	196	170	170	0	77.98	1	1	TCGACATCAACCGGAGATCAAAATTTCTTTGCTAAAATACCCGCACAATTTGAAGAGAAGGTACTGAGGAAAATTGATGATCTAACTTGGAGCAAACACTGGAGTTATAATGTCAATGAACTGAGTTGGGGAGCTCTTAAAGTGTGGGAAAGTCGGCCCGAAGCAATTTTTAACGCACAAAAAGAAGTTAATCAATTGAATGTTTTCGAGGAGAGTGG	TCGACCTCAACCGGCGATCAGAATTTCTTCGCTAAAATACCAGCATTCTTTGAGGAAAAGGTTCTCAGGCGGATTGACGATTTGACCTGGAGTAAACACTGGAGCTACAACGTCAATGAGTTAAGCTGGGGGGCTTTGAAAGTGTGGGAGAGCCGGCCAGAGGCTATATTCAATGCGCAGAAGGAAATTAATCAGCTAAATGTTTTTGAGCAAAGTGG	228	10316	KX655874.1 Papaya ringspot virus W isolate TM50, complete genome
TRINITY_DN171_c0_g1_i1	KC345605.1	70.647	201	59	0	19	219	7437	7637	1.04e-19	96.9	KC345605.1	106	142	142	0	70.65	1	1	TCAAAATTTCTTTGCTAAAATACCCGCACAATTTGAAGAGAAGGTACTGAGGAAAATTGATGATCTAACTTGGAGCAAACACTGGAGTTATAATGTCAATGAACTGAGTTGGGGAGCTCTTAAAGTGTGGGAAAGTCGGCCCGAAGCAATTTTTAACGCACAAAAAGAAGTTAATCAATTGAATGTTTTCGAGGAGAGTGG	TCAAAATTATTTTGCGAAAATACCTGAGGATTTTGAAGAGCAAATTCTCAGACGCTTAGATAAGCTAGAGTGGAGCAACCATTGGCGCTACAATCCGAATGGTCTCAGCTGGGGAGCTTTAAAGGTTTGGGAGAGTCGACCTGAAGCGATTTTTAACGCCAGGAAAGAAATTCAACATTTGAACACATTTGAGCAAAGTGG	228	10340	KC345605.1 Zucchini tigre mosaic virus isolate Q10, complete genome
TRINITY_DN171_c0_g1_i1	KC345608.1	70.5	200	59	0	20	219	7444	7643	3.64e-19	95.1	KC345608.1	104	141	141	0	70.5	1	1	CAAAATTTCTTTGCTAAAATACCCGCACAATTTGAAGAGAAGGTACTGAGGAAAATTGATGATCTAACTTGGAGCAAACACTGGAGTTATAATGTCAATGAACTGAGTTGGGGAGCTCTTAAAGTGTGGGAAAGTCGGCCCGAAGCAATTTTTAACGCACAAAAAGAAGTTAATCAATTGAATGTTTTCGAGGAGAGTGG	CAGAATTACTTTGCAAAAATACCTGAAAACTTTGAAGAGCAGATTCTTAGACGATTGGACAAGCTAGAGTGGAGCAATCACTGGCGCTACAACCCGAATAGTCTCAGCTGGGGAGCCCTAAAGGTTTGGGAAAGTCGACCTGAAGCAATCTTTAATGCCAAGAAGGAAATACAACATTTGAACACGTTCGAGCAAAGCGG	228	10340	KC345608.1 Zucchini tigre mosaic virus isolate E11045, complete genome
TRINITY_DN171_c0_g1_i1	NC_023175.1	70.149	201	58	2	20	219	7469	7668	1.88e-16	86	NC_023175.1	94	141	141	2	70.15	1	1	CAAAATTTCTTTGCTAAAATACCCGCACAATTTGAAGAGAAGGTACTGAGGAAAATTGATGATCTAACTTGGAGCAAACACTGGAGTTATAATGTCAATGAACTGAGTTGGGGAGCTCTTAAAGTGTGGGAAAGTCGGCCCGAAGCAATTTTTAACGCACAAAAAGAAGTTA-ATCAATTGAATGTTTTCGAGGAGAGTGG	CAGAATTACTTTGCAAAAATACCTGAGGATTTTGAAGAGCAAATTCTTAGACGATTAGATAAGCTAGAGTGGAGTAATCATTGGCGCTACAACCCGAACAGCCTCAGCTGGGGAGCCTTAAAAGTTTGGGAAAGTCGACCCGAAGCGATTTTTAATGC-CAAGAAGGAGGTACAACATTTGAACACATTTGAGCAAAGTGG	228	10346	NC_023175.1 Zucchini tigre mosaic virus isolate Re01-25, complete genome
TRINITY_DN171_c0_g1_i1	NC_014905.1	88.235	34	4	0	78	111	7156	7189	0.000577	44.6	NC_014905.1	48	30	30	0	88.24	1	1	ATGATCTAACTTGGAGCAAACACTGGAGTTATAA	ATGATCTCACATGGACCAAACACTGGAGATATAA	228	9917	NC_014905.1 Apium virus Y, complete genome
TRINITY_DN214_c0_g1_i1	U20341.1	81.818	55	9	1	5	59	2715	2768	1.78e-05	51.8	U20341.1	56	45	45	1	81.82	1	1	GGAATAAAAAAAGAAAAAAAAAAAAAAGACCTCAGAGGAAATAAATAAAATTATA	GGAATAATAAAAGAATATAATAAAACAGAAC-CAGAAAAAATAAATAAAATAATA	955	8158	U20341.1 Cassava vein mosaic virus, complete genome
TRINITY_DN214_c0_g1_i1	NC_001648.1	81.818	55	9	1	5	59	2715	2768	1.78e-05	51.8	NC_001648.1	56	45	45	1	81.82	1	1	GGAATAAAAAAAGAAAAAAAAAAAAAAGACCTCAGAGGAAATAAATAAAATTATA	GGAATAATAAAAGAATATAATAAAACAGAAC-CAGAAAAAATAAATAAAATAATA	955	8159	NC_001648.1 Cassava vein mosaic virus, complete genome
TRINITY_DN214_c0_g2_i1	U20341.1	81.818	55	9	1	5	59	2715	2768	5.04e-06	51.8	U20341.1	56	45	45	1	81.82	1	1	GGAATAAAAAAAGAAAAAAAAAAAAAAGACCTCAGAGGAAATAAATAAAATTATA	GGAATAATAAAAGAATATAATAAAACAGAAC-CAGAAAAAATAAATAAAATAATA	289	8158	U20341.1 Cassava vein mosaic virus, complete genome
TRINITY_DN214_c0_g2_i1	NC_001648.1	81.818	55	9	1	5	59	2715	2768	5.04e-06	51.8	NC_001648.1	56	45	45	1	81.82	1	1	GGAATAAAAAAAGAAAAAAAAAAAAAAGACCTCAGAGGAAATAAATAAAATTATA	GGAATAATAAAAGAATATAATAAAACAGAAC-CAGAAAAAATAAATAAAATAATA	289	8159	NC_001648.1 Cassava vein mosaic virus, complete genome
TRINITY_DN271_c0_g1_i1	KY883317.1	82.353	68	10	1	141	208	74	9	3.2e-10	66.2	KY883317.1	72	56	56	2	82.35	1	-1	AAGACAGCAAGGATGTGGCCATGGAAGTTGGAATCATCTAAGGAGTGTGTAACAACTCACTTGCCGAA	AAGACAGCAGGACGGTGGTCA--GAAGTCGAAATCCGCTAAGGAGTGTGTAACAACTCACCTGCCGAA	393	2026	KY883317.1 American plum line pattern virus isolate Q15R3 segment RNA3, complete sequence
TRINITY_DN376_c0_g1_i1	EU413670.1	81.633	49	9	0	12	60	2765	2717	9.3e-05	48.2	EU413670.1	52	40	40	0	81.63	1	-1	AGGTGATTAATATTGTGATGATTCCAGGGATTGTCAACCGCCATGGATA	AGATGGTTAATATTGTGGTGATTGAATGGATTGTCTACAACCATGGATA	424	3437	EU413670.1 Southern tomato virus isolate MS-7, complete genome
TRINITY_DN376_c0_g1_i1	NC_011591.1	81.633	49	9	0	12	60	2765	2717	9.3e-05	48.2	NC_011591.1	52	40	40	0	81.63	1	-1	AGGTGATTAATATTGTGATGATTCCAGGGATTGTCAACCGCCATGGATA	AGATGGTTAATATTGTGGTGATTGAATGGATTGTCTACAACCATGGATA	424	3437	NC_011591.1 Southern tomato virus, complete genome
TRINITY_DN376_c0_g1_i1	KT438549.1	81.633	49	9	0	12	60	2766	2718	9.3e-05	48.2	KT438549.1	52	40	40	0	81.63	1	-1	AGGTGATTAATATTGTGATGATTCCAGGGATTGTCAACCGCCATGGATA	AGATGGTTAATATTGTGGTGATTGAATGGATTGTCTACAACCATGGATA	424	3463	KT438549.1 Southern tomato virus isolate CN-12, complete genome
TRINITY_DN376_c0_g1_i1	KT852573.1	81.633	49	9	0	12	60	2766	2718	9.3e-05	48.2	KT852573.1	52	40	40	0	81.63	1	-1	AGGTGATTAATATTGTGATGATTCCAGGGATTGTCAACCGCCATGGATA	AGATGGTTAATATTGTGGTGATTGAATGGATTGTCTACAACCATGGATA	424	3438	KT852573.1 Southern tomato virus isolate NC12-03-08, complete genome
TRINITY_DN376_c0_g1_i1	KT634055.1	81.633	49	9	0	12	60	2766	2718	9.3e-05	48.2	KT634055.1	52	40	40	0	81.63	1	-1	AGGTGATTAATATTGTGATGATTCCAGGGATTGTCAACCGCCATGGATA	AGATGGTTAATATTGTGGTGATTGAATGGATTGTCTACAACCATGGATA	424	3438	KT634055.1 Southern tomato virus isolate BD-13, complete genome
TRINITY_DN376_c0_g1_i1	KJ174690.1	81.633	49	9	0	12	60	2754	2706	9.3e-05	48.2	KJ174690.1	52	40	40	0	81.63	1	-1	AGGTGATTAATATTGTGATGATTCCAGGGATTGTCAACCGCCATGGATA	AGATGGTTAATATTGTGGTGATTGAATGGATTGTCTACAACCATGGATA	424	3426	KJ174690.1 Southern tomato virus isolate GCN06, complete genome
TRINITY_DN376_c0_g1_i1	KX949574.1	81.633	49	9	0	12	60	2761	2713	9.3e-05	48.2	KX949574.1	52	40	40	0	81.63	1	-1	AGGTGATTAATATTGTGATGATTCCAGGGATTGTCAACCGCCATGGATA	AGATGGTTAATATTGTGGTGATTGAATGGATTGTCTACAACCATGGATA	424	3433	KX949574.1 Southern tomato virus isolate Florida, complete genome
TRINITY_DN376_c0_g1_i1	LC270272.1	81.633	49	9	0	12	60	2766	2718	9.3e-05	48.2	LC270272.1	52	40	40	0	81.63	1	-1	AGGTGATTAATATTGTGATGATTCCAGGGATTGTCAACCGCCATGGATA	AGATGGTTAATATTGTGGTGATTGAATGGATTGTCTACAACCATGGATA	424	3438	LC270272.1 Southern tomato virus genomic RNA, complete genome, isolate: Gimcheon
TRINITY_DN376_c0_g1_i1	KY228384.1	81.633	49	9	0	12	60	2765	2717	9.3e-05	48.2	KY228384.1	52	40	40	0	81.63	1	-1	AGGTGATTAATATTGTGATGATTCCAGGGATTGTCAACCGCCATGGATA	AGATGGTTAATATTGTGGTGATTGAATGGATTGTCTACAACCATGGATA	424	3437	KY228384.1 Southern tomato virus isolate XJ-p, complete genome
TRINITY_DN376_c0_g1_i1	KX525266.1	81.633	49	9	0	12	60	2753	2705	9.3e-05	48.2	KX525266.1	52	40	40	0	81.63	1	-1	AGGTGATTAATATTGTGATGATTCCAGGGATTGTCAACCGCCATGGATA	AGATGGTTAATATTGTGGTGATTGAATGGATTGTCTACAACCATGGATA	424	3425	KX525266.1 UNVERIFIED: Southern tomato virus isolate DR Putative coat protein and Phusion protein RdRp genes, complete cds
TRINITY_DN419_c0_g1_i1	KC305089.1	87.805	41	5	0	341	381	722	682	8.27e-06	51.8	KC305089.1	56	36	36	0	87.8	1	-1	ATTTCCCTATTCTTTTTTTTCCATTTTTTAGATGATTGATA	ATTTTTCTTTTATTTTTTTTCCTTTTTTTAGATGATTGATA	457	929	KC305089.1 Ageratum yellow leaf curl betasatellite clone B81_B07, complete sequence
TRINITY_DN419_c0_g1_i1	AJ316027.1	91.429	35	2	1	348	381	716	682	0.000352	46.4	AJ316027.1	50	32	32	1	91.43	1	-1	TATTCTTT-TTTTTCCATTTTTTAGATGATTGATA	TATTCTTTCTTTTTTCTTTTTTTAGATGATTGATA	457	1352	AJ316027.1 Ageratum leaf curl disease associated sequence putative C1 gene, clone NIB8-2
TRINITY_DN419_c0_g1_i1	AJ316028.1	91.429	35	2	1	348	381	716	682	0.000352	46.4	AJ316028.1	50	32	32	1	91.43	1	-1	TATTCTTT-TTTTTCCATTTTTTAGATGATTGATA	TATTCTTTCTTTTTTCTTTTTTTAGATGATTGATA	457	1350	AJ316028.1 Zinnia leaf curl disease associated sequence putative C1 gene, clone NIB18-1
TRINITY_DN419_c0_g1_i1	AJ316031.1	91.429	35	2	1	348	381	716	682	0.000352	46.4	AJ316031.1	50	32	32	1	91.43	1	-1	TATTCTTT-TTTTTCCATTTTTTAGATGATTGATA	TATTCTTTCTTTTTTCTTTTTTTAGATGATTGATA	457	1369	AJ316031.1 Okra leaf curl disease associated sequence, putative C1 gene, clone NIB10-3
TRINITY_DN419_c0_g1_i1	AJ316041.1	91.429	35	2	1	348	381	714	680	0.000352	46.4	AJ316041.1	50	32	32	1	91.43	1	-1	TATTCTTT-TTTTTCCATTTTTTAGATGATTGATA	TATTCTTTCTTTTTTCTTTTTTTAGATGATTGATA	457	1349	AJ316041.1 Zinnia leaf curl disease associated sequence defective DNA beta molecule, clone NIB9-1
TRINITY_DN419_c0_g1_i1	HQ407397.1	91.429	35	2	1	348	381	715	681	0.000352	46.4	HQ407397.1	50	32	32	1	91.43	1	-1	TATTCTTT-TTTTTCCATTTTTTAGATGATTGATA	TATTCTTTCTTTTTTCGTTTTTTAGATGATTGATA	457	1339	HQ407397.1 Ageratum yellow leaf curl betasatellite isolate WSFB1, complete sequence
TRINITY_DN419_c0_g1_i1	NC_020889.1	91.429	35	2	1	348	381	715	681	0.000352	46.4	NC_020889.1	50	32	32	1	91.43	1	-1	TATTCTTT-TTTTTCCATTTTTTAGATGATTGATA	TATTCTTTCTTTTTTCGTTTTTTAGATGATTGATA	457	1335	NC_020889.1 Ageratum leaf curl betasatellite isolate Sikar M 2, complete sequence
TRINITY_DN419_c0_g1_i1	KX302714.1	91.429	35	2	1	348	381	716	682	0.000352	46.4	KX302714.1	50	32	32	1	91.43	1	-1	TATTCTTT-TTTTTCCATTTTTTAGATGATTGATA	TATTCTTTCTTTTTTCTTTTTTTAGATGATTGATA	457	1356	KX302714.1 Ageratum yellow leaf curl betasatellite isolate Hajipur clone HJP2, complete sequence
TRINITY_DN507_c0_g1_i1	KC345609.1	94.545	330	18	0	1	330	6518	6189	1.78e-145	515	KC345609.1	570	312	312	0	94.55	1	-1	TGCCATGCATCTTTCCTTTCTTGTTTCCTTTCTTAGTATACGCTTCTCCGAAATAGTGCTCAATTGTCCCATCATCTCCATAAACCTCTCGACCAAGCTTAGCATTTGCTGCCGACTTAAATCTTAACTTCTGTCGTTGTCGCGCAGAGAAACCTTGGTGAAACACATGAACTTTTGTAAGCTTATCACGAAAGTGTTGGTACAAAAGCATCGCGCCGCCAGCCATTGTGAAACCACATACAATTGCATCCTTAATCATCAATGAGCCATCCCAAACTCCTTTCAAGCCCAATTCTCGCTTTATGTGCTTGACTCCATCAACACTTTGAT	TGCCATGCATCTTTCCTTTCTTGTTTCCTTTCTTCGTGTACGCTTCTCCAAAATAGTGCTCAATTGTCCCATCATCTCCATAGACCTCTCGACCAAGCTTAGCATTTGCTGCTGACTTAAATCTTAACTTTTGTCTCTGTCGCGCAGAGAAACCTTGATGAAAGACATGAACATCTGTAAACTTATCACGAAAGTGTTGGTACAAAAGCATCGCACCGCCAGCCATTGTGAAACCGCATACAATTGCATCCTTAATCATCAATGAGCCATCCCAAACTCCTTTCAAACCCAACTCTCGCTTTATGTGCTTAACTCCATCAACACTTTGAT	332	10343	KC345609.1 Papaya ringspot virus isolate E2, complete genome
TRINITY_DN507_c0_g1_i1	KX655867.1	94.545	330	18	0	1	330	6509	6180	1.78e-145	515	KX655867.1	570	312	312	0	94.55	1	-1	TGCCATGCATCTTTCCTTTCTTGTTTCCTTTCTTAGTATACGCTTCTCCGAAATAGTGCTCAATTGTCCCATCATCTCCATAAACCTCTCGACCAAGCTTAGCATTTGCTGCCGACTTAAATCTTAACTTCTGTCGTTGTCGCGCAGAGAAACCTTGGTGAAACACATGAACTTTTGTAAGCTTATCACGAAAGTGTTGGTACAAAAGCATCGCGCCGCCAGCCATTGTGAAACCACATACAATTGCATCCTTAATCATCAATGAGCCATCCCAAACTCCTTTCAAGCCCAATTCTCGCTTTATGTGCTTGACTCCATCAACACTTTGAT	TGCCATGCATCTTTCCTTTCTTGTTTCCCTTCTTCGTGTACGCTTCTCCGAAATAGTGCTCAATGGTCCCATCATCTCCATAAACCTCTCGACCAAGCTTAGCATTTGCTGCTGACTTAAATCTTAACTTTTGTCGCTGTCGCGCAGAGAAACCTTGGTGAAACACATGAACATTTATAAGCTTATCACGAAAGTGTTGGTACAAGAGCATCGCACCGCCAGCCATTGTGAAACCGCATATAATCGCATCCTTAATCATCAATGAGCCATCCCAAATTCCTTTCAAGCCTAACTCTCGCTTTATGTGCTTAACTCCATCAACACTTTGAT	332	10318	KX655867.1 Papaya ringspot virus W isolate B9, complete genome
TRINITY_DN507_c0_g1_i1	DQ374152.1	94.242	330	19	0	1	330	6518	6189	7.58e-144	509	DQ374152.1	564	311	311	0	94.24	1	-1	TGCCATGCATCTTTCCTTTCTTGTTTCCTTTCTTAGTATACGCTTCTCCGAAATAGTGCTCAATTGTCCCATCATCTCCATAAACCTCTCGACCAAGCTTAGCATTTGCTGCCGACTTAAATCTTAACTTCTGTCGTTGTCGCGCAGAGAAACCTTGGTGAAACACATGAACTTTTGTAAGCTTATCACGAAAGTGTTGGTACAAAAGCATCGCGCCGCCAGCCATTGTGAAACCACATACAATTGCATCCTTAATCATCAATGAGCCATCCCAAACTCCTTTCAAGCCCAATTCTCGCTTTATGTGCTTGACTCCATCAACACTTTGAT	TGCCATGCATCTTTCCTTTCTTGTTTCCTTTCTTCGTGTACGCTTCTCCGAAATAGTGCTCAATTGTTCCATCATCCCCATAGACCTCTCGACCAAGCTTAGCATTTGCTGCTGACTTAAATCTTAACTTTTGTCGCTGTCGCGCAGAGAAACCTTGGTGAAACACATGAACATTAGTGAGCTTATCACGAAAGTGTTGGTACAGAAGCATCGCGCCGCCAGCCATTGTGAAACCGCATACAATTGCATCTTTGATCATCAATGAGCCATCCCATACTCCTTTTAAGCCCAACTCTCGCTTTATGTGCTTGACTCCATCAACGCTTTGAT	332	10326	DQ374152.1 Papaya ringspot virus isolate PRSV-W-C, complete genome
TRINITY_DN507_c0_g1_i1	S46722.1	94.242	330	19	0	1	330	6518	6189	7.58e-144	509	S46722.1	564	311	311	0	94.24	1	-1	TGCCATGCATCTTTCCTTTCTTGTTTCCTTTCTTAGTATACGCTTCTCCGAAATAGTGCTCAATTGTCCCATCATCTCCATAAACCTCTCGACCAAGCTTAGCATTTGCTGCCGACTTAAATCTTAACTTCTGTCGTTGTCGCGCAGAGAAACCTTGGTGAAACACATGAACTTTTGTAAGCTTATCACGAAAGTGTTGGTACAAAAGCATCGCGCCGCCAGCCATTGTGAAACCACATACAATTGCATCCTTAATCATCAATGAGCCATCCCAAACTCCTTTCAAGCCCAATTCTCGCTTTATGTGCTTGACTCCATCAACACTTTGAT	TGCCATGCATCTTTCCTTTCTTGTTTCCTTTCTTCGTGTACGCTTCTCCAAAATAGTGCTCAATTGTCCCATCATCTCCATAGACCTCTCGACCAAGCTTAGCATTCGCTGCTGACTTAAATCTTAACTTTTGTCTCTGTCGCGCAGAGAAACCTTGGTGAAACACATGAACATTTGTAAACTTATCACGAAAGTGTTGGTACAAAAGCATCGCACCGCCAGCCATTGTGAAACCGCATACAATCGCATCCTTAATCATCAATGAGCCATCCCAAACTCCTTTCAAACCCAACTCTCGCTTTATGTGTTTAAATCCATCAACACTTTGAT	332	10326	S46722.1 polyprotein [papaya ringspot virus PRSV, HA, Hawaii isolate, Genomic RNA Complete, 10326 nt]
TRINITY_DN507_c0_g1_i1	NC_001785.1	94.242	330	19	0	1	330	6518	6189	7.58e-144	509	NC_001785.1	564	311	311	0	94.24	1	-1	TGCCATGCATCTTTCCTTTCTTGTTTCCTTTCTTAGTATACGCTTCTCCGAAATAGTGCTCAATTGTCCCATCATCTCCATAAACCTCTCGACCAAGCTTAGCATTTGCTGCCGACTTAAATCTTAACTTCTGTCGTTGTCGCGCAGAGAAACCTTGGTGAAACACATGAACTTTTGTAAGCTTATCACGAAAGTGTTGGTACAAAAGCATCGCGCCGCCAGCCATTGTGAAACCACATACAATTGCATCCTTAATCATCAATGAGCCATCCCAAACTCCTTTCAAGCCCAATTCTCGCTTTATGTGCTTGACTCCATCAACACTTTGAT	TGCCATGCATCTTTCCTTTCTTGTTTCCTTTCTTCGTGTACGCTTCTCCAAAATAGTGCTCAATTGTCCCATCATCTCCATAGACCTCTCGACCAAGCTTAGCATTCGCTGCTGACTTAAATCTTAACTTTTGTCTCTGTCGCGCAGAGAAACCTTGGTGAAACACATGAACATTTGTAAACTTATCACGAAAGTGTTGGTACAAAAGCATCGCACCGCCAGCCATTGTGAAACCGCATACAATCGCATCCTTAATCATCAATGAGCCATCCCAAACTCCTTTCAAACCCAACTCTCGCTTTATGTGTTTAAATCCATCAACACTTTGAT	332	10326	NC_001785.1 Papaya ringspot virus, complete genome
TRINITY_DN507_c0_g1_i1	KX655873.1	94.242	330	19	0	1	330	6508	6179	7.58e-144	509	KX655873.1	564	311	311	0	94.24	1	-1	TGCCATGCATCTTTCCTTTCTTGTTTCCTTTCTTAGTATACGCTTCTCCGAAATAGTGCTCAATTGTCCCATCATCTCCATAAACCTCTCGACCAAGCTTAGCATTTGCTGCCGACTTAAATCTTAACTTCTGTCGTTGTCGCGCAGAGAAACCTTGGTGAAACACATGAACTTTTGTAAGCTTATCACGAAAGTGTTGGTACAAAAGCATCGCGCCGCCAGCCATTGTGAAACCACATACAATTGCATCCTTAATCATCAATGAGCCATCCCAAACTCCTTTCAAGCCCAATTCTCGCTTTATGTGCTTGACTCCATCAACACTTTGAT	TGCCATGCATCTTTCCTTTCTTGTTTCCTTTCTTCGTGTACGCCTCTCCGAAATAGTGCTCAATGGTCCCATCATCTCCATAAACCTCTCGACCAAGCTTAGCATTTGCTGCTGACTTAAATCTTAACTTTTGTCGCTGTCGCGCAGAGAAACCTTGGTGAAACACATGAACATTTGCAAGCTTATCACGAAAGTGTTGGTACAAGAGCATTGCACCGCCAGCCATTGTGAAACCGCATATGACCGCATCCTTAATCATCAATGAGCCATCCCAAATTCCTTTCAAGCCCAATTCTCGCTTTATGTGCTTAACTCCATCAACACTTTGAT	332	10317	KX655873.1 Papaya ringspot virus W isolate 16R, complete genome
TRINITY_DN507_c0_g1_i1	KX655860.1	94.207	328	19	0	3	330	6497	6170	9.24e-143	506	KX655860.1	560	309	309	0	94.21	1	-1	CCATGCATCTTTCCTTTCTTGTTTCCTTTCTTAGTATACGCTTCTCCGAAATAGTGCTCAATTGTCCCATCATCTCCATAAACCTCTCGACCAAGCTTAGCATTTGCTGCCGACTTAAATCTTAACTTCTGTCGTTGTCGCGCAGAGAAACCTTGGTGAAACACATGAACTTTTGTAAGCTTATCACGAAAGTGTTGGTACAAAAGCATCGCGCCGCCAGCCATTGTGAAACCACATACAATTGCATCCTTAATCATCAATGAGCCATCCCAAACTCCTTTCAAGCCCAATTCTCGCTTTATGTGCTTGACTCCATCAACACTTTGAT	CCATGCATCTTTCCTTTCTTGTTTCCTTTCTTCGTGTACGCTTCTCCGAAATAGTGCTCAATGGTCCCATCATCTCCATAAACTTCTCGACCAAGCTTAGCATTTGCTGCTGACTTAAATCTTAACTTTTGTCGCTGTCGCGCAGAGAAACCTTGGTGAAACACATGAACATTTATAAGTTTATCACGAAAGTGTTGGTACAAGAGCATCGCACCGCCAGCCATTGTGAAACCGCATATAATCGCATCCTTAATCATCAATGAGCCATCCCAAATTCCTTTCAAGTCCAACTCTCGCTTTATGTGCTTAACTCCATCAACACTTTGAT	332	10307	KX655860.1 Papaya ringspot virus W isolate 4NT, complete genome
TRINITY_DN507_c0_g1_i1	KX655871.1	94.207	328	19	0	3	330	6431	6104	9.24e-143	506	KX655871.1	560	309	309	0	94.21	1	-1	CCATGCATCTTTCCTTTCTTGTTTCCTTTCTTAGTATACGCTTCTCCGAAATAGTGCTCAATTGTCCCATCATCTCCATAAACCTCTCGACCAAGCTTAGCATTTGCTGCCGACTTAAATCTTAACTTCTGTCGTTGTCGCGCAGAGAAACCTTGGTGAAACACATGAACTTTTGTAAGCTTATCACGAAAGTGTTGGTACAAAAGCATCGCGCCGCCAGCCATTGTGAAACCACATACAATTGCATCCTTAATCATCAATGAGCCATCCCAAACTCCTTTCAAGCCCAATTCTCGCTTTATGTGCTTGACTCCATCAACACTTTGAT	CCATGCATCTTTCCTTTCTTGTTTCCTTTCTTCGTGTACGCTTCTCCGAAATAGTGCTCAATGGTCCCATCATCTCCATAAACTTCTCGACCAAGCTTAGCATTTGCTGCTGACTTAAATCTTAACTTTTGTCGCTGTCGCGCAGAGAAACCTTGGTGAAACACATGAACATTTATAAGTTTATCACGAAAGTGTTGGTACAAGAGCATCGCACCGCCAGCCATTGTGAAACCGCATATAATCGCATCCTTAATCATCAATGAGCCATCCCAAATTCCTTTCAAGTCCAACTCTCGCTTTATGTGCTTAACTCCATCAACACTTTGAT	332	10035	KX655871.1 Papaya ringspot virus W isolate 24NT, complete genome
TRINITY_DN507_c0_g1_i1	KX655872.1	94.207	328	19	0	3	330	6515	6188	9.24e-143	506	KX655872.1	560	309	309	0	94.21	1	-1	CCATGCATCTTTCCTTTCTTGTTTCCTTTCTTAGTATACGCTTCTCCGAAATAGTGCTCAATTGTCCCATCATCTCCATAAACCTCTCGACCAAGCTTAGCATTTGCTGCCGACTTAAATCTTAACTTCTGTCGTTGTCGCGCAGAGAAACCTTGGTGAAACACATGAACTTTTGTAAGCTTATCACGAAAGTGTTGGTACAAAAGCATCGCGCCGCCAGCCATTGTGAAACCACATACAATTGCATCCTTAATCATCAATGAGCCATCCCAAACTCCTTTCAAGCCCAATTCTCGCTTTATGTGCTTGACTCCATCAACACTTTGAT	CCATGCATCTTTCCTTTCTTGTTTCCTTTCTTCGTGTACGCTTCTCCGAAATAGTGCTCAATGGTCCCATCATCTCCATAAACTTCTCGACCAAGCTTAGCATTTGCTGCTGACTTAAATCTTAACTTTTGTCGCTGTCGCGCAGAGAAACCTTGGTGAAACACATGAACATTTATAAGTTTATCACGAAAGTGTTGGTACAAGAGCATCGCACCGCCAGCCATTGTGAAACCGCATATAATCGCATCCTTAATCATCAATGAGCCATCCCAAATTCCTTTCAAGTCCAACTCTCGCTTTATGTGCTTAACTCCATCAACACTTTGAT	332	10325	KX655872.1 Papaya ringspot virus W isolate 38NT, complete genome
TRINITY_DN507_c0_g1_i1	EU126128.1	93.636	330	21	0	1	330	6518	6189	3.93e-141	500	EU126128.1	554	309	309	0	93.64	1	-1	TGCCATGCATCTTTCCTTTCTTGTTTCCTTTCTTAGTATACGCTTCTCCGAAATAGTGCTCAATTGTCCCATCATCTCCATAAACCTCTCGACCAAGCTTAGCATTTGCTGCCGACTTAAATCTTAACTTCTGTCGTTGTCGCGCAGAGAAACCTTGGTGAAACACATGAACTTTTGTAAGCTTATCACGAAAGTGTTGGTACAAAAGCATCGCGCCGCCAGCCATTGTGAAACCACATACAATTGCATCCTTAATCATCAATGAGCCATCCCAAACTCCTTTCAAGCCCAATTCTCGCTTTATGTGCTTGACTCCATCAACACTTTGAT	TGCCATGCATCTTTCCTTTCTTGTTTCCTTTCTTCGTGTACGCTTCTCCAAAATAGTGCTCAATTGTCCCATCATCTCCATAGACTTCTCGACCAAGCTTAGCATTCGCTGCTGACTTAAATCTTAACTTTTGTCTCTGTCGCGCAGAGAAACCTTGGTGAAACACATGAACATTTGTAAACTTATCACGAAAGTGTTGGTACAAAAGCATCGCACCGCCAGCCATTGTGAAACCGCATACAATCGCATCCTTAATCATCAATGAGCCATCCCAAATTCCTTTCAAACCCAACTCTCGCTTTATGTGTTTAAATCCATCAACACTTTGAT	332	10320	EU126128.1 Papaya ringspot virus isolate PG, complete genome
TRINITY_DN507_c0_g1_i1	AY231130.1	93.636	330	21	0	1	330	6518	6189	3.93e-141	500	AY231130.1	554	309	309	0	93.64	1	-1	TGCCATGCATCTTTCCTTTCTTGTTTCCTTTCTTAGTATACGCTTCTCCGAAATAGTGCTCAATTGTCCCATCATCTCCATAAACCTCTCGACCAAGCTTAGCATTTGCTGCCGACTTAAATCTTAACTTCTGTCGTTGTCGCGCAGAGAAACCTTGGTGAAACACATGAACTTTTGTAAGCTTATCACGAAAGTGTTGGTACAAAAGCATCGCGCCGCCAGCCATTGTGAAACCACATACAATTGCATCCTTAATCATCAATGAGCCATCCCAAACTCCTTTCAAGCCCAATTCTCGCTTTATGTGCTTGACTCCATCAACACTTTGAT	TGCCATGCATCTTTCCTTTCTTGTTTCCTTTCTTCGTGTACGCCTCTCCAAAGTAGTGCTCAATTGTTCCATCATCTCCATAGACCTCTCGACCAAGCTTAGCATTTGCTGCTGACTTAAATCTTAACTTTTGTCTCTGTCGCGCAGAGAAACCTTGGTGAAACACATGAACATTTGTAAGCCTATCACGAAAGTGTTGGTACAAAAGCATCGCACCGCCAGCCATTGTGAAACCGCATACAATCGCATCCTTGATCATCAATGAACCATCCCAAATTCCCTTCAAGCCCAACTCTCGCTTTATGTGCTTGACTCCATCAACACTTTGAT	332	10320	AY231130.1 Papaya ringspot virus Mex-VrPO, complete genome
TRINITY_DN507_c0_g1_i1	KP462721.1	93.636	330	21	0	1	330	6527	6198	3.93e-141	500	KP462721.1	554	309	309	0	93.64	1	-1	TGCCATGCATCTTTCCTTTCTTGTTTCCTTTCTTAGTATACGCTTCTCCGAAATAGTGCTCAATTGTCCCATCATCTCCATAAACCTCTCGACCAAGCTTAGCATTTGCTGCCGACTTAAATCTTAACTTCTGTCGTTGTCGCGCAGAGAAACCTTGGTGAAACACATGAACTTTTGTAAGCTTATCACGAAAGTGTTGGTACAAAAGCATCGCGCCGCCAGCCATTGTGAAACCACATACAATTGCATCCTTAATCATCAATGAGCCATCCCAAACTCCTTTCAAGCCCAATTCTCGCTTTATGTGCTTGACTCCATCAACACTTTGAT	TGCCATGCATCTTTCCTTTCTTGTTTCCTTTCTTCGTGTATGCTTCTCCAAAATAGTGCTCAATTGTTCCATCGTCCCCATAGACCTCTCGACCAAGCTTAGCATTTGCTGCTGACTTAAATCTTAACTTTTGTCGCTGTCGCGCAGAGAAACCTTGGTGAAACACATGAACATTAGTGAGCTTATCACGAAAGTGTTGGTACAGAAGCATCGCGCCGCCGGCCATTGTGAAACCGCATACAATTGCATCTTTAATCATCAATGAGCCATCCCACACTCCTTTCAAGCCCAACTCTCGCTTTATGTGCTTGACTCCATCAACGCTTTGAT	332	10349	KP462721.1 Papaya ringspot virus isolate FEV polyprotein gene, complete cds
TRINITY_DN507_c0_g1_i1	KX655861.1	93.598	328	21	0	3	330	6498	6171	4.79e-140	497	KX655861.1	550	307	307	0	93.6	1	-1	CCATGCATCTTTCCTTTCTTGTTTCCTTTCTTAGTATACGCTTCTCCGAAATAGTGCTCAATTGTCCCATCATCTCCATAAACCTCTCGACCAAGCTTAGCATTTGCTGCCGACTTAAATCTTAACTTCTGTCGTTGTCGCGCAGAGAAACCTTGGTGAAACACATGAACTTTTGTAAGCTTATCACGAAAGTGTTGGTACAAAAGCATCGCGCCGCCAGCCATTGTGAAACCACATACAATTGCATCCTTAATCATCAATGAGCCATCCCAAACTCCTTTCAAGCCCAATTCTCGCTTTATGTGCTTGACTCCATCAACACTTTGAT	CCATGCATCTTTCCTTTCTTGTTTCCTTTCTTCGTGTACGCTTCTCCGAAATAGTGCTCAATGGTCCCATCATCTCCATAAACTTCTCGACCAAGCTTAGCATTTGCTGCTGACTTAAATCTTAACTTTTGTCGCTGTCGCGCAGAGAAACCTTGGTGGAACACATGAACATTTATAAGTTTATCACGAAAGTGTTGGTACAAGAGCATCGCACCGCCAGCCATTGTGAAACCGCAGATAATCGCATCCTTAATCATCAATGAGCCATCCCAAATTCCTTTCAAGTCCAACTCTCGCTTTATGTGCTTAACTCCATCAACACTTTGAT	332	10263	KX655861.1 Papaya ringspot virus W isolate 23C, complete genome
TRINITY_DN507_c0_g1_i1	EF017707.1	93.293	328	22	0	3	330	6513	6186	5.83e-139	493	EF017707.1	546	306	306	0	93.29	1	-1	CCATGCATCTTTCCTTTCTTGTTTCCTTTCTTAGTATACGCTTCTCCGAAATAGTGCTCAATTGTCCCATCATCTCCATAAACCTCTCGACCAAGCTTAGCATTTGCTGCCGACTTAAATCTTAACTTCTGTCGTTGTCGCGCAGAGAAACCTTGGTGAAACACATGAACTTTTGTAAGCTTATCACGAAAGTGTTGGTACAAAAGCATCGCGCCGCCAGCCATTGTGAAACCACATACAATTGCATCCTTAATCATCAATGAGCCATCCCAAACTCCTTTCAAGCCCAATTCTCGCTTTATGTGCTTGACTCCATCAACACTTTGAT	CCATGCATCTTTCCTTTCTTGTTTCCTTTCTTCGTGTAAGCTTCTCCGAAATAGTACTCAATTGTTCCATCATCTCCATAAACCTCTCGACCAAGCTTAGCATTTGCTGCTGACTTGAATCTTAACTTTTGTCGCTGTCGGGCAGAGAAACCTTGGTGAAACACATGAACATTTGTAAGCTTATCACGAAAGTGTTGGTACAAGAGCATCGCGCCACCAGCCATTGTGAATCCACACACAATTGCATCTTTAATCATCAATGAGCCATCCCAAACTCCTTTTAAGCCCAGCTCTCGCTTTATATGCTTGATTCCATCAACACCTTGAT	332	10317	EF017707.1 Papaya ringspot virus P isolate DEL, complete genome
TRINITY_DN507_c0_g1_i1	KX655862.1	93.293	328	22	0	3	330	6504	6177	5.83e-139	493	KX655862.1	546	306	306	0	93.29	1	-1	CCATGCATCTTTCCTTTCTTGTTTCCTTTCTTAGTATACGCTTCTCCGAAATAGTGCTCAATTGTCCCATCATCTCCATAAACCTCTCGACCAAGCTTAGCATTTGCTGCCGACTTAAATCTTAACTTCTGTCGTTGTCGCGCAGAGAAACCTTGGTGAAACACATGAACTTTTGTAAGCTTATCACGAAAGTGTTGGTACAAAAGCATCGCGCCGCCAGCCATTGTGAAACCACATACAATTGCATCCTTAATCATCAATGAGCCATCCCAAACTCCTTTCAAGCCCAATTCTCGCTTTATGTGCTTGACTCCATCAACACTTTGAT	CCATGCATCTTTCCTTTCTTGTTTCCTTTCTTCGTGTACGCTTCTCCGAAATAGTGCTCAATGGTCCCATCATCTCCATAAACTTCTCGACCAAGCTTAGCATTTGCTGCTGACTTAAATCTTAACTTTTGTCGCTGTCGCGCAGAGAAACCTTGGTGGAACACATGAACATTTATAAGTTTATCACGAAAGTGTTGGTACAAGAGCATTGCACCGCCAGCCATTGTGAAACCGCAGATAATCGCATCCTTAATCATCAATGAGCCATCCCAAATTCCTTTCAAGTCCAACTCTCGCTTTATGTGCTTAACTCCATCAACACTTTGAT	332	10264	KX655862.1 Papaya ringspot virus W isolate 51C, complete genome
TRINITY_DN507_c0_g1_i1	KX655866.1	93.293	328	22	0	3	330	6516	6189	5.83e-139	493	KX655866.1	546	306	306	0	93.29	1	-1	CCATGCATCTTTCCTTTCTTGTTTCCTTTCTTAGTATACGCTTCTCCGAAATAGTGCTCAATTGTCCCATCATCTCCATAAACCTCTCGACCAAGCTTAGCATTTGCTGCCGACTTAAATCTTAACTTCTGTCGTTGTCGCGCAGAGAAACCTTGGTGAAACACATGAACTTTTGTAAGCTTATCACGAAAGTGTTGGTACAAAAGCATCGCGCCGCCAGCCATTGTGAAACCACATACAATTGCATCCTTAATCATCAATGAGCCATCCCAAACTCCTTTCAAGCCCAATTCTCGCTTTATGTGCTTGACTCCATCAACACTTTGAT	CCATGCATCTTTCCTTTCTTGTTTCCTTTCTTCGTGTACGCTTCTCCGAAATAGTGCTCAATGGTCCCATCATCTCCATAAACTTCTCGACCAAGCTTAGCATTTGCTGCTGACTTAAATCTTAACTTTTGTCGCTGTCGCGCAGAGAAACCTTGGTGGAACACATGAACATTTATAAGTTTATCACGAAAGTGTTGGTACAAGAGCATCGCACCGCCAGCCATTGTGAAACCGCAGATAATCGCATCCTTAATCATCAATGAGCCATCCCAAATTCCTTTCAAGTCCAACTCTCGCTTTATGTGCTTAACTCCATCAACACCTTGAT	332	10326	KX655866.1 Papaya ringspot virus W isolate 53C, complete genome
TRINITY_DN507_c0_g1_i1	KX655868.1	93.293	328	22	0	3	330	6513	6186	5.83e-139	493	KX655868.1	546	306	306	0	93.29	1	-1	CCATGCATCTTTCCTTTCTTGTTTCCTTTCTTAGTATACGCTTCTCCGAAATAGTGCTCAATTGTCCCATCATCTCCATAAACCTCTCGACCAAGCTTAGCATTTGCTGCCGACTTAAATCTTAACTTCTGTCGTTGTCGCGCAGAGAAACCTTGGTGAAACACATGAACTTTTGTAAGCTTATCACGAAAGTGTTGGTACAAAAGCATCGCGCCGCCAGCCATTGTGAAACCACATACAATTGCATCCTTAATCATCAATGAGCCATCCCAAACTCCTTTCAAGCCCAATTCTCGCTTTATGTGCTTGACTCCATCAACACTTTGAT	CCATGCATCTTTCCTTTCTTGTTTCCTTTCTTCGTGTACGCTTCTCCGAAATAGTGCTCAATGGTCCCATCATCTCCATAAACTTCTCGACCAAGCTTAGCATTTGCTGCTGACTTAAATCTTAACTTTTGTCGCTGTCGCGCAGAGAAACCTTGGTGGAACACATGAACATTTATAAGTTTATCACGAAAGTGTTGGTACAAGAGCATTGCACCGCCAGCCATTGTGAAACCGCAGATAATCGCATCCTTAATCATCAATGAGCCATCCCAAATTCCTTTCAAGTCCAACTCTCGCTTTATGTGCTTAACTCCATCAACACTTTGAT	332	10268	KX655868.1 Papaya ringspot virus W isolate 55C, complete genome
TRINITY_DN507_c0_g1_i1	KX655869.1	93.293	328	22	0	3	330	6514	6187	5.83e-139	493	KX655869.1	546	306	306	0	93.29	1	-1	CCATGCATCTTTCCTTTCTTGTTTCCTTTCTTAGTATACGCTTCTCCGAAATAGTGCTCAATTGTCCCATCATCTCCATAAACCTCTCGACCAAGCTTAGCATTTGCTGCCGACTTAAATCTTAACTTCTGTCGTTGTCGCGCAGAGAAACCTTGGTGAAACACATGAACTTTTGTAAGCTTATCACGAAAGTGTTGGTACAAAAGCATCGCGCCGCCAGCCATTGTGAAACCACATACAATTGCATCCTTAATCATCAATGAGCCATCCCAAACTCCTTTCAAGCCCAATTCTCGCTTTATGTGCTTGACTCCATCAACACTTTGAT	CCATGCATCTTTCCTTTCTTGTTTCCTTTCTTCGTGTACGCTTCTCCGAAATAGTGCTCAATGGTCCCATCATCTCCATAAACTTCTCGACCAAGCTTAGCATTTGCTGCTGACTTAAATCTTAACTTTTGTCGCTGTCGCGCAGAGAAACCTTGGTGGAACACATGAACATTTATAAGTTTATCACGAAAGTGTTGGTACAAGAGCATTGCACCGCCAGCCATTGTGAAACCGCAGATAATCGCATCCTTAATCATCAATGAGCCATCCCAAATTCCTTTCAAGTCCAACTCTCGCTTTATGTGCTTAACTCCATCAACACTTTGAT	332	10223	KX655869.1 Papaya ringspot virus W isolate 43C, complete genome
TRINITY_DN507_c0_g1_i1	KX655870.1	93.293	328	22	0	3	330	6509	6182	5.83e-139	493	KX655870.1	546	306	306	0	93.29	1	-1	CCATGCATCTTTCCTTTCTTGTTTCCTTTCTTAGTATACGCTTCTCCGAAATAGTGCTCAATTGTCCCATCATCTCCATAAACCTCTCGACCAAGCTTAGCATTTGCTGCCGACTTAAATCTTAACTTCTGTCGTTGTCGCGCAGAGAAACCTTGGTGAAACACATGAACTTTTGTAAGCTTATCACGAAAGTGTTGGTACAAAAGCATCGCGCCGCCAGCCATTGTGAAACCACATACAATTGCATCCTTAATCATCAATGAGCCATCCCAAACTCCTTTCAAGCCCAATTCTCGCTTTATGTGCTTGACTCCATCAACACTTTGAT	CCATGCATCTTTCCTTTCTTGTTTCCTTTCTTCGTGTACGCTTCTCCGAAATAGTGCTCAATGGTCCCATCATCTCCATAAACTTCTCGACCAAGCTTAGCATTTGCTGCTGACTTAAATCTTAACTTTTGTCGCTGTCGCGCAGAGAAACCTTGGTGGAACACATGAACATTTATAAGTTTATCACGAAAGTGTTGGTACAAGAGCATCGCACCGCCAGCCATTGTGAAACCGCAGATAATCGCATCCTTAATCATCAATGAGCCATCCCAAATTCCTTTCAAGTCCAACTCTCGCTTTATGTGCTTAACTCCATCAACACCTTGAT	332	10282	KX655870.1 Papaya ringspot virus W isolate 45C, complete genome
TRINITY_DN507_c0_g1_i1	KX998708.1	93.293	328	22	0	3	330	6501	6174	5.83e-139	493	KX998708.1	546	306	306	0	93.29	1	-1	CCATGCATCTTTCCTTTCTTGTTTCCTTTCTTAGTATACGCTTCTCCGAAATAGTGCTCAATTGTCCCATCATCTCCATAAACCTCTCGACCAAGCTTAGCATTTGCTGCCGACTTAAATCTTAACTTCTGTCGTTGTCGCGCAGAGAAACCTTGGTGAAACACATGAACTTTTGTAAGCTTATCACGAAAGTGTTGGTACAAAAGCATCGCGCCGCCAGCCATTGTGAAACCACATACAATTGCATCCTTAATCATCAATGAGCCATCCCAAACTCCTTTCAAGCCCAATTCTCGCTTTATGTGCTTGACTCCATCAACACTTTGAT	CCATGCATCTTTCCTTTCTTGTTTCCTTTCTTCGTGTACGCTTCTCCGAAATAGTGCTCAATGGTCCCATCATCTCCATAAACTTCTCGACCAAGCTTAGCATTTGCTGCTGACTTAAATCTTAACTTTTGTCGCTGTCGCGCAGAGAAACCTTGGTGGAACACATGAACATTTATAAGTTTATCACGAAAGTGTTGGTACAAGAGCATCGCACCGCCAGCCATTGTGAAACCGCAGATAATCGCATCCTTAATCATCAATGAGCCATCCCAAATTCCTTTCAAGTCCAACTCTCGCTTTATGTGCTTAACTCCATCAACACCTTGAT	332	10298	KX998708.1 Papaya ringspot virus W isolate 54C, complete genome
TRINITY_DN507_c0_g1_i1	KT275937.1	93.03	330	23	0	1	330	6518	6189	2.03e-138	491	KT275937.1	544	307	307	0	93.03	1	-1	TGCCATGCATCTTTCCTTTCTTGTTTCCTTTCTTAGTATACGCTTCTCCGAAATAGTGCTCAATTGTCCCATCATCTCCATAAACCTCTCGACCAAGCTTAGCATTTGCTGCCGACTTAAATCTTAACTTCTGTCGTTGTCGCGCAGAGAAACCTTGGTGAAACACATGAACTTTTGTAAGCTTATCACGAAAGTGTTGGTACAAAAGCATCGCGCCGCCAGCCATTGTGAAACCACATACAATTGCATCCTTAATCATCAATGAGCCATCCCAAACTCCTTTCAAGCCCAATTCTCGCTTTATGTGCTTGACTCCATCAACACTTTGAT	TGCCATGCATCTTTCCTTTCTTGTTTCCTTTCTTCGTGTATGCTTCTCCGAAGTAGTGCTCTATTGTCCCATCATCTCCATAGATCTCTCGACCAAGCTTAGCATTTGCTGCTGATCTAAATTTTAACTTTTGTCGCTGTCGCACAGAGAAACCTTGATGAAACACATGAACGTTTGTGAGCTTATCACGAAAGTGTTGGTACAAAAGCATCGCGCCACCAGCCATTGTGAAACCACATACAATTGCATCCTTAATCATTAATGAGCCATCCCAAACTCCTTTCAAGCCCAACTCTCGCTTTACATGCTTGACTCCGTCAACACTTTGAT	332	10326	KT275937.1 Papaya ringspot virus isolate PRSV_VR, complete genome
TRINITY_DN507_c0_g1_i1	KT275938.1	92.727	330	24	0	1	330	6518	6189	2.48e-137	488	KT275938.1	540	306	306	0	92.73	1	-1	TGCCATGCATCTTTCCTTTCTTGTTTCCTTTCTTAGTATACGCTTCTCCGAAATAGTGCTCAATTGTCCCATCATCTCCATAAACCTCTCGACCAAGCTTAGCATTTGCTGCCGACTTAAATCTTAACTTCTGTCGTTGTCGCGCAGAGAAACCTTGGTGAAACACATGAACTTTTGTAAGCTTATCACGAAAGTGTTGGTACAAAAGCATCGCGCCGCCAGCCATTGTGAAACCACATACAATTGCATCCTTAATCATCAATGAGCCATCCCAAACTCCTTTCAAGCCCAATTCTCGCTTTATGTGCTTGACTCCATCAACACTTTGAT	TGCCATGCATTTTTCCTTTCTTGTTTCCTTTCTTCGTGTATGCTTCTCCGAAGTAGTGCTCTATTGTCCCATCATCTCCATAGATCTCTCGACCAAGCTTAGCATTTGCTGCTGATTTAAATTTTAACTTTTGTCGCTGTCGCGCAGAGAATCCTTGGTGAAACACATGAACGTTTGTAAGCTTATCACGAAAGTGTTGGTACAAAAGCATCGCACCACCAACCATTGTGAAACCACATACAATTGCATCCTTAATCATTAATGAGCCACCCCACACTCCTTTCAAGCCCAACTCTCGCTTTACGTGCTTGACTCCGTCAACACTTTGAT	332	10326	KT275938.1 Papaya ringspot virus isolate PRSV_CH, complete genome
TRINITY_DN507_c0_g1_i1	KX655863.1	92.727	330	24	0	1	330	6500	6171	2.48e-137	488	KX655863.1	540	306	306	0	92.73	1	-1	TGCCATGCATCTTTCCTTTCTTGTTTCCTTTCTTAGTATACGCTTCTCCGAAATAGTGCTCAATTGTCCCATCATCTCCATAAACCTCTCGACCAAGCTTAGCATTTGCTGCCGACTTAAATCTTAACTTCTGTCGTTGTCGCGCAGAGAAACCTTGGTGAAACACATGAACTTTTGTAAGCTTATCACGAAAGTGTTGGTACAAAAGCATCGCGCCGCCAGCCATTGTGAAACCACATACAATTGCATCCTTAATCATCAATGAGCCATCCCAAACTCCTTTCAAGCCCAATTCTCGCTTTATGTGCTTGACTCCATCAACACTTTGAT	TGCCATGCATCTTTCCTTTCTTGTTCCCTTTCTTCGTGTACGCCTCTCCGAAATAATGTTCAATTGTTCCATCATCTCCATAAACCTCTCGACCAAGCTTAGCATTTGCTGCAGACTTAAATCTCAACTTTTGTCGCTGTCGCGCAGAGAACCCTTGATGAAACACATGAACATTTGTGAGCTTATCACGAAAGTGTTGATACAATAGCATCGCGCCGCCAGCCATTGTGAAGCCGCATACGATTGCATCCTTTATCATCAATGAACCATCCCAGACTCCTTTCAAGCCCAATTCTCGCTTTATGTGCTTAACTCCATCAACACTTTGAT	332	10246	KX655863.1 Papaya ringspot virus W isolate TM29, complete genome
TRINITY_DN507_c0_g1_i1	KP743981.1	92.683	328	24	0	3	330	6513	6186	3.02e-136	484	KP743981.1	536	304	304	0	92.68	1	-1	CCATGCATCTTTCCTTTCTTGTTTCCTTTCTTAGTATACGCTTCTCCGAAATAGTGCTCAATTGTCCCATCATCTCCATAAACCTCTCGACCAAGCTTAGCATTTGCTGCCGACTTAAATCTTAACTTCTGTCGTTGTCGCGCAGAGAAACCTTGGTGAAACACATGAACTTTTGTAAGCTTATCACGAAAGTGTTGGTACAAAAGCATCGCGCCGCCAGCCATTGTGAAACCACATACAATTGCATCCTTAATCATCAATGAGCCATCCCAAACTCCTTTCAAGCCCAATTCTCGCTTTATGTGCTTGACTCCATCAACACTTTGAT	CCATGCATCTTTCCTTTCTTGTTCCCTTTCTTCGTGTACGCTTCTCCGAAATAGTGCTCAATTGTCCCATCATCTCCATAAACCTCTCGACCAAGCTTAGCATTTGCTGCTGACTTGAATCTTAACTTTTGTCGCTGTCGCGCGGAGAAACCTTGGTGAAACACATGAACACTTGTGAGCCTATCACGAAAGTGTTGATACAAAAGCATTGCGCCACCAGCCATTGTGAATCCGCATACAATTGCATCCTTAATCATCAACGAGCCATCCCAAATTCCTTTCAAGCCCAACTCTCGCTTTATGTGCTTAATTCCATCGACACCTTGAT	332	10341	KP743981.1 Papaya ringspot virus isolate HYD, complete genome
TRINITY_DN507_c0_g1_i1	DQ374153.1	92.424	330	25	0	1	330	6518	6189	1.05e-135	482	DQ374153.1	534	305	305	0	92.42	1	-1	TGCCATGCATCTTTCCTTTCTTGTTTCCTTTCTTAGTATACGCTTCTCCGAAATAGTGCTCAATTGTCCCATCATCTCCATAAACCTCTCGACCAAGCTTAGCATTTGCTGCCGACTTAAATCTTAACTTCTGTCGTTGTCGCGCAGAGAAACCTTGGTGAAACACATGAACTTTTGTAAGCTTATCACGAAAGTGTTGGTACAAAAGCATCGCGCCGCCAGCCATTGTGAAACCACATACAATTGCATCCTTAATCATCAATGAGCCATCCCAAACTCCTTTCAAGCCCAATTCTCGCTTTATGTGCTTGACTCCATCAACACTTTGAT	TGCCATGCATCTTTCCTTTCTTGTTTCCTTTCTTCGTGTACGCTTCTCCGAAATAGTGCTCAATTGTCCCATCATCCCCATAGACTTCTCGACCAAGCTTAGCGTTTGCTGCTGACTTAAATCTTAACTTTTGTCGCTGTCGCGCAGAGAAACCTTGATGAAATACATGAACATTAGTGAGCTTATCACGAAAGTGCTGATACAGAAGCATCGCGCCGCCAGCCATTGTGAAACCGCATACAATTGCATCTTTAATCATTAATGAGCCGTCCCATACACCTTTCAAACCCAACTCTCGCTTTATGTGCTTGACTCCATCAACACTTTGAT	332	10332	DQ374153.1 Papaya ringspot virus isolate PRSV-W-1, complete genome
TRINITY_DN507_c0_g1_i1	KY039583.1	92.424	330	25	0	1	330	6518	6189	1.05e-135	482	KY039583.1	534	305	305	0	92.42	1	-1	TGCCATGCATCTTTCCTTTCTTGTTTCCTTTCTTAGTATACGCTTCTCCGAAATAGTGCTCAATTGTCCCATCATCTCCATAAACCTCTCGACCAAGCTTAGCATTTGCTGCCGACTTAAATCTTAACTTCTGTCGTTGTCGCGCAGAGAAACCTTGGTGAAACACATGAACTTTTGTAAGCTTATCACGAAAGTGTTGGTACAAAAGCATCGCGCCGCCAGCCATTGTGAAACCACATACAATTGCATCCTTAATCATCAATGAGCCATCCCAAACTCCTTTCAAGCCCAATTCTCGCTTTATGTGCTTGACTCCATCAACACTTTGAT	TGCCATGCATCTTTCCTTTCTTGTTTTCCCTTTTCGTGTACGCCTCTCCAAAATAGTGCTCAATTGTTCCATCATCTCCATAGACTTCTCGACCAAGCTTAGCATTTGCTGCTGACTTAAATCTTAACTTTTGTCTCTGTCGTGCAGAGAAACCTTGGTGAAACACATGAACATTTGTAAACTTATCACGAAAGTGTTGGTACAAAAGCATCGCACCGCCAGCCATTGTGAAACCGCATACAATTGCATCCTTAATCATCAATGAACCATCCCAAACTCCTTTCAAGCCCAACTCTCGCTTTATGTGTTTAACCCCATCAACACTTTGAT	332	10302	KY039583.1 Papaya ringspot virus-W isolate TUL15, complete genome
TRINITY_DN507_c0_g1_i1	KX655874.1	91.818	330	27	0	1	330	6507	6178	5.46e-133	473	KX655874.1	524	303	303	0	91.82	1	-1	TGCCATGCATCTTTCCTTTCTTGTTTCCTTTCTTAGTATACGCTTCTCCGAAATAGTGCTCAATTGTCCCATCATCTCCATAAACCTCTCGACCAAGCTTAGCATTTGCTGCCGACTTAAATCTTAACTTCTGTCGTTGTCGCGCAGAGAAACCTTGGTGAAACACATGAACTTTTGTAAGCTTATCACGAAAGTGTTGGTACAAAAGCATCGCGCCGCCAGCCATTGTGAAACCACATACAATTGCATCCTTAATCATCAATGAGCCATCCCAAACTCCTTTCAAGCCCAATTCTCGCTTTATGTGCTTGACTCCATCAACACTTTGAT	TGCCATGCATCCTTCCTTTCTTGTTCCCTTTCTTCGTGTACGCCTCTCCGAAATAATGTTCAATTGTTCCATCATCTCCATAAACCTCTCGACCGAGCTTAGCATTTGCTGCAGACTTAAATCTCAACTTTTGTCGCTGTCGCGCAGAGAACCCTTGATGAAACACATGGACATTTGTGAGCTTATCACGAAAGTGTTGGTACAATAGCATAGCGCCGCCAGCCATTGTGAAGCCGCATACAATTGCATCCTTTATCATCAATGAACCATCCCAAACTCCTTTTAAGCCCAGTTCTCGCTTTATGTGCTTAACTCCATCAACACTTTGAT	332	10316	KX655874.1 Papaya ringspot virus W isolate TM50, complete genome
TRINITY_DN507_c0_g1_i1	KX998707.1	91.818	330	27	0	1	330	6513	6184	5.46e-133	473	KX998707.1	524	303	303	0	91.82	1	-1	TGCCATGCATCTTTCCTTTCTTGTTTCCTTTCTTAGTATACGCTTCTCCGAAATAGTGCTCAATTGTCCCATCATCTCCATAAACCTCTCGACCAAGCTTAGCATTTGCTGCCGACTTAAATCTTAACTTCTGTCGTTGTCGCGCAGAGAAACCTTGGTGAAACACATGAACTTTTGTAAGCTTATCACGAAAGTGTTGGTACAAAAGCATCGCGCCGCCAGCCATTGTGAAACCACATACAATTGCATCCTTAATCATCAATGAGCCATCCCAAACTCCTTTCAAGCCCAATTCTCGCTTTATGTGCTTGACTCCATCAACACTTTGAT	TGCCATGCATCCTTCCTTTCTTGTTCCCTTTCTTCGTGTACGCCTCTCCGAAATAATGTTCAATTGTTCCATCATCTCCATAAACCTCTCGACCAAGCTTAGCATTTGCTGCAGACTTAAACCTCAACTTTTGTCGCTGTCGCGCAGAGAACCCTTGATGAAACACATGAACGTTTGTGAGCTTATCACGAAAGTGTTGATACAATAGCATCGCGCCGCCAGCCATTGTGAAGCCGCATACAATTGCATCCTTTATCATCAGTGAACCATCCCAGACTCCTTTCAAGCCCAGTTCTCGCTTTATGTGCTTAACTCCATCAACACTTTGAT	332	10327	KX998707.1 Papaya ringspot virus W isolate TM32, complete genome
TRINITY_DN507_c0_g1_i1	KX655864.1	90.606	330	31	0	1	330	6442	6113	1.47e-127	455	KX655864.1	504	299	299	0	90.61	1	-1	TGCCATGCATCTTTCCTTTCTTGTTTCCTTTCTTAGTATACGCTTCTCCGAAATAGTGCTCAATTGTCCCATCATCTCCATAAACCTCTCGACCAAGCTTAGCATTTGCTGCCGACTTAAATCTTAACTTCTGTCGTTGTCGCGCAGAGAAACCTTGGTGAAACACATGAACTTTTGTAAGCTTATCACGAAAGTGTTGGTACAAAAGCATCGCGCCGCCAGCCATTGTGAAACCACATACAATTGCATCCTTAATCATCAATGAGCCATCCCAAACTCCTTTCAAGCCCAATTCTCGCTTTATGTGCTTGACTCCATCAACACTTTGAT	TGCCATGCATCCTCCCTTTCTTGTTCCCTTTCTTCGTGTACGCCTCTCCGAAATAATGTTCAATTGTTCCATCATCTCCATAAACCTCCCGACCAAGCTTAGCATTTGCTGCAGACTTAAATCTCAACTTTTGTCGCTGTCGCGCAGAGAACCCTTGATGAAACACATGAACATTTGTGAGCTTATCACGAAAGTGTTGATACAATAACATCGCGCCGCCAGCCATTGTGAAGCCGCATACAAGTGCATCCTTTATCATCAATGAACCATCCCAGACTCCTTTCAAGCCTAGTTCTCGCTTTATGTGCTTAACTCCATCAACGCTTTGAT	332	10247	KX655864.1 Papaya ringspot virus W isolate TM4, complete genome
TRINITY_DN507_c0_g1_i1	KX655865.1	90.606	330	31	0	1	330	6518	6189	1.47e-127	455	KX655865.1	504	299	299	0	90.61	1	-1	TGCCATGCATCTTTCCTTTCTTGTTTCCTTTCTTAGTATACGCTTCTCCGAAATAGTGCTCAATTGTCCCATCATCTCCATAAACCTCTCGACCAAGCTTAGCATTTGCTGCCGACTTAAATCTTAACTTCTGTCGTTGTCGCGCAGAGAAACCTTGGTGAAACACATGAACTTTTGTAAGCTTATCACGAAAGTGTTGGTACAAAAGCATCGCGCCGCCAGCCATTGTGAAACCACATACAATTGCATCCTTAATCATCAATGAGCCATCCCAAACTCCTTTCAAGCCCAATTCTCGCTTTATGTGCTTGACTCCATCAACACTTTGAT	TGCCATGCATCCTCCCTTTCTTGTTCCCTTTCTTCGTGTACGCCTCTCCGAAATAATGTTCAATTGTTCCATCATCTCCATAAACCTCCCGACCAAGCTTAGCATTTGCTGCAGACTTAAATCTCAACTTTTGTCGCTGTCGCGCAGAGAACCCTTGATGAAACACATGAACATTTGTGAGCTTATCACGAAAGTGTTGATACAATAACATCGCGCCGCCAGCCATTGTGAAGCCGCATACAAGTGCATCCTTTATCATCAATGAACCATCCCAGACTCCTTTCAAGCCTAGTTCTCGCTTTATGTGCTTAACTCCATCAACGCTTTGAT	332	10265	KX655865.1 Papaya ringspot virus W isolate TM3, complete genome
TRINITY_DN507_c0_g1_i1	KT895257.1	90.549	328	31	0	1	328	6518	6191	1.78e-126	452	KT895257.1	500	297	297	0	90.55	1	-1	TGCCATGCATCTTTCCTTTCTTGTTTCCTTTCTTAGTATACGCTTCTCCGAAATAGTGCTCAATTGTCCCATCATCTCCATAAACCTCTCGACCAAGCTTAGCATTTGCTGCCGACTTAAATCTTAACTTCTGTCGTTGTCGCGCAGAGAAACCTTGGTGAAACACATGAACTTTTGTAAGCTTATCACGAAAGTGTTGGTACAAAAGCATCGCGCCGCCAGCCATTGTGAAACCACATACAATTGCATCCTTAATCATCAATGAGCCATCCCAAACTCCTTTCAAGCCCAATTCTCGCTTTATGTGCTTGACTCCATCAACACTTTG	TGCCATGCATCTTTCCTTTCTTATTCCCTTTCTTCGTGTACGCCTCTCCGAAATAATGCTCAATTGTTCCATCATCTCCATAAACTTCTCGACCAAGCTTAGCATTTGCTGCAGACTTGAATCTTAACTTTTGTCGCTGTCGCGCGGAGAAACCTTGATGGAACACGTGAACACTTGTGAGCTTATCACGAAAGTGTTGATACAATAGCATCGCGCCACCAGCCATTGTGAAACCGCATACAATTGCATCCTTGATCATTAATGAACCATCCCAGACTCCTTTCAAGCCCAACTCTCGCTTTATGTGCTTAACTCCATTAACGCTTTG	332	10332	KT895257.1 Papaya ringspot virus isolate HN-DF, complete genome
TRINITY_DN507_c0_g1_i1	KF791028.1	90	330	33	0	1	330	6519	6190	7.59e-125	446	KF791028.1	494	297	297	0	90	1	-1	TGCCATGCATCTTTCCTTTCTTGTTTCCTTTCTTAGTATACGCTTCTCCGAAATAGTGCTCAATTGTCCCATCATCTCCATAAACCTCTCGACCAAGCTTAGCATTTGCTGCCGACTTAAATCTTAACTTCTGTCGTTGTCGCGCAGAGAAACCTTGGTGAAACACATGAACTTTTGTAAGCTTATCACGAAAGTGTTGGTACAAAAGCATCGCGCCGCCAGCCATTGTGAAACCACATACAATTGCATCCTTAATCATCAATGAGCCATCCCAAACTCCTTTCAAGCCCAATTCTCGCTTTATGTGCTTGACTCCATCAACACTTTGAT	TGCCATGCATCCTTCCTTTCTTGCTGCCTTTCTTCGTGTACGCTTCTCCGAAATAGTGTTCAATTGTTCCATCATCGCCATAAACTTCTCGACCAAGCTTAGCATTTGCTGCAGACCTGAATCTTAACTTTTGTCGCTGTCGCGCGGAGAAACCTTGATGAAACACGTGAACATTTGTGAGCTTATCGCGAAAGTGTTGATACAATAGCATAGCGCCACCAGCCATTGTAAAGCCGCATACAATTGCATCCTTAATCATCAATGAACCATCCCAAATTCCTTTCAAGCCCAACTCTCGCTTTATGTGCTTAACCCCATCAACGCTTTGAT	332	10326	KF791028.1 Papaya ringspot virus isolate PRSV-HNVb, complete genome
TRINITY_DN507_c0_g1_i1	HQ424465.1	89.939	328	33	0	1	328	6518	6191	9.25e-124	443	HQ424465.1	490	295	295	0	89.94	1	-1	TGCCATGCATCTTTCCTTTCTTGTTTCCTTTCTTAGTATACGCTTCTCCGAAATAGTGCTCAATTGTCCCATCATCTCCATAAACCTCTCGACCAAGCTTAGCATTTGCTGCCGACTTAAATCTTAACTTCTGTCGTTGTCGCGCAGAGAAACCTTGGTGAAACACATGAACTTTTGTAAGCTTATCACGAAAGTGTTGGTACAAAAGCATCGCGCCGCCAGCCATTGTGAAACCACATACAATTGCATCCTTAATCATCAATGAGCCATCCCAAACTCCTTTCAAGCCCAATTCTCGCTTTATGTGCTTGACTCCATCAACACTTTG	TGCCATGCATTCTTCCTTTCTTATTTCCTTTCTTCGTGTACGCCTCTCCGAAATAATGCTCAATTGTTCCATCATCTCCATAAACTTCTCGACCAAGCTTAGCATTTGCTGCAGACTTGAATCTTAACTTTTGTCGCTGTCGCGCGGAGAATCCTTGATGAAACACATGAACGTTTGTTAGTTTATCACGAAAATGTTGATACAATAGCATTGCGCCACCAGCCATTGTGAAGCCGCATACAATTGCATCCTTGACCATCAACGAACCATCCCAAACTCCTTTCAAGCCCAACTCTCGCTTTATGTGTTTAACTCCATCAACACTTTG	332	10332	HQ424465.1 Papaya ringspot virus P isolate HN-1, complete genome
TRINITY_DN507_c0_g1_i1	KT633943.1	89.939	328	33	0	1	328	6518	6191	9.25e-124	443	KT633943.1	490	295	295	0	89.94	1	-1	TGCCATGCATCTTTCCTTTCTTGTTTCCTTTCTTAGTATACGCTTCTCCGAAATAGTGCTCAATTGTCCCATCATCTCCATAAACCTCTCGACCAAGCTTAGCATTTGCTGCCGACTTAAATCTTAACTTCTGTCGTTGTCGCGCAGAGAAACCTTGGTGAAACACATGAACTTTTGTAAGCTTATCACGAAAGTGTTGGTACAAAAGCATCGCGCCGCCAGCCATTGTGAAACCACATACAATTGCATCCTTAATCATCAATGAGCCATCCCAAACTCCTTTCAAGCCCAATTCTCGCTTTATGTGCTTGACTCCATCAACACTTTG	TGCCATGCATCCTTCCTTTCTTATTTCCTTTCTTCGTGTATGCCTCTCCGAAATAATGCTCAATTGTTCCATCATCTCCATAAACTTCTCGACCAAGCTTAGCATTTGCTGCAGACTTGAATCTTAGCTTTTGTCGCTGTCGCGCAGAGAACCCTTGATGAAACACATGAACGTTTGTGAGCTTATCACGAAAGTGTTGATACAATAGCATTGCACCACCAGCCATTGTGAAGCCGCATACAATTGCATCCTTGACCATCAATGAACCATCCCAGACTCCTTTCAAGCCCAACTCGCGCTTTATGTGTTTAACTCCATCAACACTTTG	332	10325	KT633943.1 Papaya ringspot virus P isolate PRSV-LM, complete genome
TRINITY_DN507_c0_g1_i1	EU882728.1	89.394	330	35	0	1	330	6518	6189	3.93e-122	437	EU882728.1	484	295	295	0	89.39	1	-1	TGCCATGCATCTTTCCTTTCTTGTTTCCTTTCTTAGTATACGCTTCTCCGAAATAGTGCTCAATTGTCCCATCATCTCCATAAACCTCTCGACCAAGCTTAGCATTTGCTGCCGACTTAAATCTTAACTTCTGTCGTTGTCGCGCAGAGAAACCTTGGTGAAACACATGAACTTTTGTAAGCTTATCACGAAAGTGTTGGTACAAAAGCATCGCGCCGCCAGCCATTGTGAAACCACATACAATTGCATCCTTAATCATCAATGAGCCATCCCAAACTCCTTTCAAGCCCAATTCTCGCTTTATGTGCTTGACTCCATCAACACTTTGAT	TGCCATGCATCTTTCCTTTCTTGTTTCCTTTCTTTGTGTACGCCTCTCCGAAATAATGCTCGATTGTTCCATCATCTCCATAAACTTCTCGACCAAGCTTGGCATTAGCTGCAGATTTGAATCTAAGCTTTTGTCGCTGTCGCGCGGAGAAACCTTGGTGAAATACGTGAACGTTTGTAAGCTTATCACGAAAGTGTTGATACAATAGCATTGCGCCACCAGCCATCGTGAAGCCGCATATAAGTGCATCCTTAATCATCAATGAACCATCCCAGACTCCTTTCAAACCCAACTCTCGCTTTATGTGTTTAACTCCATCAACACTTTGAT	332	10320	EU882728.1 Papaya ringspot virus isolate P-5-19, complete genome
TRINITY_DN507_c0_g1_i1	EU475877.1	89.394	330	35	0	1	330	6527	6198	3.93e-122	437	EU475877.1	484	295	295	0	89.39	1	-1	TGCCATGCATCTTTCCTTTCTTGTTTCCTTTCTTAGTATACGCTTCTCCGAAATAGTGCTCAATTGTCCCATCATCTCCATAAACCTCTCGACCAAGCTTAGCATTTGCTGCCGACTTAAATCTTAACTTCTGTCGTTGTCGCGCAGAGAAACCTTGGTGAAACACATGAACTTTTGTAAGCTTATCACGAAAGTGTTGGTACAAAAGCATCGCGCCGCCAGCCATTGTGAAACCACATACAATTGCATCCTTAATCATCAATGAGCCATCCCAAACTCCTTTCAAGCCCAATTCTCGCTTTATGTGCTTGACTCCATCAACACTTTGAT	TGCCGTGCATCCGCCCTTTCTTATTACCTTTCTTTGTGTACGCTTCTCCAAAATAATGTTCAATCGTGCCGTCATCTCCATAAACCTCACGACCAAGCTTAGCATTCGCCGCTGACTTAAACCTCAACTTCTGTCGCTGTCGCGCAGAGAAACCTTGATGAAACACATGAACATTTGTGAGCTTGTCGCGAAAGTGTTGGTACAAAAGCATCGCGCCACCAGCCATTGTGAAGCCGCATACAATTGCATCCTTAATCATCAACGAGCCATCCCAAACTCCTTTCAGGCCCAACTCTCGCTTTATGTGCTTGATTCCATCCACACTCTGAT	332	10335	EU475877.1 Papaya ringspot virus W from India, complete genome
TRINITY_DN507_c0_g1_i1	AY027810.2	89.394	330	35	0	1	330	6520	6191	3.93e-122	437	AY027810.2	484	295	295	0	89.39	1	-1	TGCCATGCATCTTTCCTTTCTTGTTTCCTTTCTTAGTATACGCTTCTCCGAAATAGTGCTCAATTGTCCCATCATCTCCATAAACCTCTCGACCAAGCTTAGCATTTGCTGCCGACTTAAATCTTAACTTCTGTCGTTGTCGCGCAGAGAAACCTTGGTGAAACACATGAACTTTTGTAAGCTTATCACGAAAGTGTTGGTACAAAAGCATCGCGCCGCCAGCCATTGTGAAACCACATACAATTGCATCCTTAATCATCAATGAGCCATCCCAAACTCCTTTCAAGCCCAATTCTCGCTTTATGTGCTTGACTCCATCAACACTTTGAT	TGCCATGCATCTTTCCTTTCTTGTTTCCTTTCTTCGTGTACGCTTCTCCGAAATAATGCTCGATTGTTCCATCATCTCCATAAACTTCTCGGCCAAGCTTGGCATTAGCTGCAGATTTAAATCTTAACTTTTGTCGCTGCCGCGCGGAGAAACCTTGGTGAAACACGTAAACGTTTGTGAGCTTATCACGAAAGTGTTGGTACAATAGCATTGCGCCACCAGCCATCGTAAAGCCGCATATAAGTGCGTCCTTAATCATCAATGAACCATCCCAGACTCCTTTCAAACCCAATTCTCGCTTTATGTGTTTAACCCCATCAACACTTTGAT	332	10334	AY027810.2 Papaya ringspot virus W isolate CI, complete genome
TRINITY_DN507_c0_g1_i1	AY010722.1	89.091	330	36	0	1	330	6518	6189	4.79e-121	434	AY010722.1	480	294	294	0	89.09	1	-1	TGCCATGCATCTTTCCTTTCTTGTTTCCTTTCTTAGTATACGCTTCTCCGAAATAGTGCTCAATTGTCCCATCATCTCCATAAACCTCTCGACCAAGCTTAGCATTTGCTGCCGACTTAAATCTTAACTTCTGTCGTTGTCGCGCAGAGAAACCTTGGTGAAACACATGAACTTTTGTAAGCTTATCACGAAAGTGTTGGTACAAAAGCATCGCGCCGCCAGCCATTGTGAAACCACATACAATTGCATCCTTAATCATCAATGAGCCATCCCAAACTCCTTTCAAGCCCAATTCTCGCTTTATGTGCTTGACTCCATCAACACTTTGAT	TGCCGTGCATCCTTCCTTTCTTGTTCCCCTTCTTCGTGTACGCCTCTCCGAAGTAATGCTCAATTGTTCCATCATCTCCGTAAACTTCTCGACCAAGTTTAGCATTTGCTGCAGACTTGAATCTTAACTTTTGTCGCTGTCGCGCAGAGAAACCTTGATGAAACACATGAATATTGGTGAGCTTATCACGAAAATGTTGGTACAATAGCATCGCACCACCAGCCATTGTAAAGCCGCATACAATTGCATCCTTAATCATCAATGAGCCATCCCAGACTCCTTTTAAACCCAACTCTCGCTTTATGTGTTTGACTCCATCCACACTCTGAT	332	10323	AY010722.1 Papaya ringspot virus strain W, complete genome
TRINITY_DN507_c0_g1_i1	AY162218.1	89.091	330	36	0	1	330	6518	6189	4.79e-121	434	AY162218.1	480	294	294	0	89.09	1	-1	TGCCATGCATCTTTCCTTTCTTGTTTCCTTTCTTAGTATACGCTTCTCCGAAATAGTGCTCAATTGTCCCATCATCTCCATAAACCTCTCGACCAAGCTTAGCATTTGCTGCCGACTTAAATCTTAACTTCTGTCGTTGTCGCGCAGAGAAACCTTGGTGAAACACATGAACTTTTGTAAGCTTATCACGAAAGTGTTGGTACAAAAGCATCGCGCCGCCAGCCATTGTGAAACCACATACAATTGCATCCTTAATCATCAATGAGCCATCCCAAACTCCTTTCAAGCCCAATTCTCGCTTTATGTGCTTGACTCCATCAACACTTTGAT	TGCCATGCATCCTTCCCTTCTTGTTTCCTTTCTTTGTGTATGCTTCTCCGAAATAATGTTCAATTGTCCCATCATCTCCATAAATCTCCCGACCAAGCTTGGCATTTGCTGCAGACCTGAATCTTAACTTTTGTCGCTGTCGGGCAGAGAAACCTTGATGAAATACGTGAACGTTTGTGAGCTTATCACGAAAGTGTTGATACAATAGCATCGCGCCACCAGCCATTGTAAAGCCGCATACAATTGCATCCTTAATCATCAGTGAACCATCCCATACTCCTTTTAAGCCCAACTCTCGCTTAATGTGCTTAATTCCATCAACGCTTTGAT	332	10323	AY162218.1 Papaya ringspot virus type P from Thailand, complete genome
TRINITY_DN507_c0_g1_i1	X97251.1	88.485	330	38	0	1	330	6518	6189	2.48e-118	425	X97251.1	470	292	292	0	88.48	1	-1	TGCCATGCATCTTTCCTTTCTTGTTTCCTTTCTTAGTATACGCTTCTCCGAAATAGTGCTCAATTGTCCCATCATCTCCATAAACCTCTCGACCAAGCTTAGCATTTGCTGCCGACTTAAATCTTAACTTCTGTCGTTGTCGCGCAGAGAAACCTTGGTGAAACACATGAACTTTTGTAAGCTTATCACGAAAGTGTTGGTACAAAAGCATCGCGCCGCCAGCCATTGTGAAACCACATACAATTGCATCCTTAATCATCAATGAGCCATCCCAAACTCCTTTCAAGCCCAATTCTCGCTTTATGTGCTTGACTCCATCAACACTTTGAT	TGCCATGCATCTTTCCTTTCTTGTTCCCCTTCTTCGTGTACGCCTCTCCGAAATAATGCTCGATTGTTCCATCATCTCCATAAACTTCTCGGCCAAGCTTTGCATTTGCTGCTGATTTGAACCTTAATTTTTGTCGCTGTCGCGCGGAGAAACCTTGGTGAAATACGTGAACGCTTGTGAGCTTATCACGAAAGTGTTGATACAATAGCATTGCGCCACCAGCCATCGTAAAACCGCATACAAGTGCATCCTTAATCATCAATGAACCATCCCAGACTCCTTTCAAACCCAACTCTCGCTTTATGTGCTTAACTCCATCAACACCTTGAT	332	10326	X97251.1 Papaya ringspot virus complete genome
TRINITY_DN507_c0_g1_i1	AB369277.1	88.485	330	38	0	1	330	6518	6189	2.48e-118	425	AB369277.1	470	292	292	0	88.48	1	-1	TGCCATGCATCTTTCCTTTCTTGTTTCCTTTCTTAGTATACGCTTCTCCGAAATAGTGCTCAATTGTCCCATCATCTCCATAAACCTCTCGACCAAGCTTAGCATTTGCTGCCGACTTAAATCTTAACTTCTGTCGTTGTCGCGCAGAGAAACCTTGGTGAAACACATGAACTTTTGTAAGCTTATCACGAAAGTGTTGGTACAAAAGCATCGCGCCGCCAGCCATTGTGAAACCACATACAATTGCATCCTTAATCATCAATGAGCCATCCCAAACTCCTTTCAAGCCCAATTCTCGCTTTATGTGCTTGACTCCATCAACACTTTGAT	TGCCATGCATCCTTCCTTTCTTGTTTCCTTTCTTCGTGTACGCCTCTCCGAAATAATGCTCGATTGTTCCATCATCTCCATAAACTTCTCGACCAAGCTTGGCATTAGCTGCAGATTTGAATCTTAACTTTTGTCGCTGCCGCGCGGAGAAACCTTGGTGAAATACGTGAACGTTTGTGAGCTTATCACGAAAGTGTTGATACAATAGCATTGCGCCACCAGCCATCGTAAAGCCGCATATAAGTGCATCCTTAATCATCAATGAACCATCCCAGACTCCTTTCAAACCCAACTCTCGCTTTATGTGTTTAATTCCATCAACACTTTGAT	332	10326	AB369277.1 Papaya ringspot virus genomic RNA, complete genome, strain: Korean watermelon
TRINITY_DN507_c0_g1_i1	EF183499.1	87.576	330	41	0	1	330	6518	6189	5.46e-114	410	EF183499.1	454	289	289	0	87.58	1	-1	TGCCATGCATCTTTCCTTTCTTGTTTCCTTTCTTAGTATACGCTTCTCCGAAATAGTGCTCAATTGTCCCATCATCTCCATAAACCTCTCGACCAAGCTTAGCATTTGCTGCCGACTTAAATCTTAACTTCTGTCGTTGTCGCGCAGAGAAACCTTGGTGAAACACATGAACTTTTGTAAGCTTATCACGAAAGTGTTGGTACAAAAGCATCGCGCCGCCAGCCATTGTGAAACCACATACAATTGCATCCTTAATCATCAATGAGCCATCCCAAACTCCTTTCAAGCCCAATTCTCGCTTTATGTGCTTGACTCCATCAACACTTTGAT	TGCCGTGCATCCTTCCTTTCTTGTTGCCTTTCTTCGTATACGCTTCTCCGAAATAGTGTTCGATTGTTCCATCATCACCATAAACTTCTCGACCAAGCTTAGCATTTGCTGCGGACCTGAATCTTAGCTTTTGTCGCTGTCGCGCGGAGAAACCTTGATGGAACACGTGAACATTTGTGAGCTCATTGCGAAAATGTTGATACAATAGCATAGCACCACCAGCCATTGTAAAGCCGCATACAAGTGCATCCTTAATCATCAATGAACCATCCCAGACTCCCTTCAAGCCCAACTCTCGCTTTATGTGCTTAACCCCATCAACGCTTTGAT	332	10323	EF183499.1 Papaya ringspot virus P, complete genome
TRINITY_DN507_c0_g1_i1	KF734962.1	87.576	330	41	0	1	330	6518	6189	5.46e-114	410	KF734962.1	454	289	289	0	87.58	1	-1	TGCCATGCATCTTTCCTTTCTTGTTTCCTTTCTTAGTATACGCTTCTCCGAAATAGTGCTCAATTGTCCCATCATCTCCATAAACCTCTCGACCAAGCTTAGCATTTGCTGCCGACTTAAATCTTAACTTCTGTCGTTGTCGCGCAGAGAAACCTTGGTGAAACACATGAACTTTTGTAAGCTTATCACGAAAGTGTTGGTACAAAAGCATCGCGCCGCCAGCCATTGTGAAACCACATACAATTGCATCCTTAATCATCAATGAGCCATCCCAAACTCCTTTCAAGCCCAATTCTCGCTTTATGTGCTTGACTCCATCAACACTTTGAT	TGCCATGCATCCTTCCTTTCTTGTTGCCTTTCTTCGTATACGCTTCTCCAAAATAGTGTTCGATTGTTCCATCGTCGCCATAAACTTCTCGACCAAGCTTAGCATTTGCTGCGGACCTGAATCTTAACTTTTGTCGCTGTCGCGCGGAGAAACCTTGATGGAACACGTGAACATTTGTGAGCTCATTGCGAAAATGTTGATACAATAGCATGGCACCACCAGCCATTGTAAAGCCGCATACAAGTGCATCCTTAATCATCAATGAACCATCCCAGACTCCCTTCAAGCCCAACTCTCGCTTTATGTGCTTAACCCCATCAACGCTTTGAT	332	10332	KF734962.1 Papaya ringspot virus strain Hainan, complete genome
TRINITY_DN507_c0_g1_i1	JX448372.1	86.97	330	43	0	1	330	6518	6189	2.83e-111	401	JX448372.1	444	287	287	0	86.97	1	-1	TGCCATGCATCTTTCCTTTCTTGTTTCCTTTCTTAGTATACGCTTCTCCGAAATAGTGCTCAATTGTCCCATCATCTCCATAAACCTCTCGACCAAGCTTAGCATTTGCTGCCGACTTAAATCTTAACTTCTGTCGTTGTCGCGCAGAGAAACCTTGGTGAAACACATGAACTTTTGTAAGCTTATCACGAAAGTGTTGGTACAAAAGCATCGCGCCGCCAGCCATTGTGAAACCACATACAATTGCATCCTTAATCATCAATGAGCCATCCCAAACTCCTTTCAAGCCCAATTCTCGCTTTATGTGCTTGACTCCATCAACACTTTGAT	TGCCATGCATCCTTCCTTTCTTGTTTCCTTTCTTCGTGTACGCCTCTCCGAAATAATGCTCGATTGTTCCATCATCTCCATAAACTTCTCGGCCAAGCTTGGCATTAGCTGCAGACCTGAATCTTAACTTTTGTCGCTGCCGCGCGGAGAAACCTTGGTGAAATACGTGAACGTTCGTGAGCTTATCACGAAAATGTTGGTACAATAGCATTGCACCACCAGCCATCGTAAATCCGCATATAAGTGCGTCCTTAATCATCAATGAACCATCCCAGACTCCTTTCAAACCCAACTCTTGCTTGATGTGTTTAACTCCATCAACACTTTGAT	332	10326	JX448372.1 Papaya ringspot virus P isolate pfT3-AX-D-Ph, complete genome
TRINITY_DN507_c0_g1_i1	JX448373.1	86.97	330	43	0	1	330	6518	6189	2.83e-111	401	JX448373.1	444	287	287	0	86.97	1	-1	TGCCATGCATCTTTCCTTTCTTGTTTCCTTTCTTAGTATACGCTTCTCCGAAATAGTGCTCAATTGTCCCATCATCTCCATAAACCTCTCGACCAAGCTTAGCATTTGCTGCCGACTTAAATCTTAACTTCTGTCGTTGTCGCGCAGAGAAACCTTGGTGAAACACATGAACTTTTGTAAGCTTATCACGAAAGTGTTGGTACAAAAGCATCGCGCCGCCAGCCATTGTGAAACCACATACAATTGCATCCTTAATCATCAATGAGCCATCCCAAACTCCTTTCAAGCCCAATTCTCGCTTTATGTGCTTGACTCCATCAACACTTTGAT	TGCCATGCATCCTTCCTTTCTTGTTTCCTTTCTTCGTGTACGCCTCTCCGAAATAATGCTCGATTGTTCCATCATCTCCATAAACTTCTCGGCCAAGCTTGGCATTAGCTGCAGACCTGAATCTTAACTTTTGTCGCTGCCGCGCGGAGAAACCTTGGTGAAATACGTGAACGTTCGTGAGCTTATCACGAAAATGTTGGTACAATAGCATTGCACCACCAGCCATCGTAAATCCGCATATAAGTGCGTCCTTAATCATCAATGAACCATCCCAGACTCCTTTCAAACCCAACTCTTGCTTGATGTGTTTAACTCCATCAACACTTTGAT	332	10326	JX448373.1 Papaya ringspot virus P isolate pFT3-NP, complete genome
TRINITY_DN507_c0_g1_i1	DQ340769.1	86.667	330	44	0	1	330	6518	6189	3.45e-110	398	DQ340769.1	440	286	286	0	86.67	1	-1	TGCCATGCATCTTTCCTTTCTTGTTTCCTTTCTTAGTATACGCTTCTCCGAAATAGTGCTCAATTGTCCCATCATCTCCATAAACCTCTCGACCAAGCTTAGCATTTGCTGCCGACTTAAATCTTAACTTCTGTCGTTGTCGCGCAGAGAAACCTTGGTGAAACACATGAACTTTTGTAAGCTTATCACGAAAGTGTTGGTACAAAAGCATCGCGCCGCCAGCCATTGTGAAACCACATACAATTGCATCCTTAATCATCAATGAGCCATCCCAAACTCCTTTCAAGCCCAATTCTCGCTTTATGTGCTTGACTCCATCAACACTTTGAT	TGCCATGCATCCTTCCTTTCTTGTTTCCTTTCTTCGTGTACGCCTCTCCGAAATAATGCTCGATTGTTCCATCATCTCCATAAACTTCTCGGCCAAGCTTGGCATTAGCTGCAGATCTGAATCTTAACTTTTGTCGCTGCCGCGCGGAGAAACCTTGGTGAAATACGTGAACGTTCGTGAGCTTATCACGAAAATGTTGGTACAATAGCATTGCACCACCAGCCATCGTAAATCCGCATATAAGTGCGTCCTTAATCATCAATGAACCATCCCAGACTCCTTTCAAACCCAACTCTTGCTTGATGTGTTTAACTCCATCAACACTTTGAT	332	10326	DQ340769.1 Papaya ringspot virus strain Leaf-deformation, complete genome
TRINITY_DN507_c0_g1_i1	DQ340770.1	86.667	330	44	0	1	330	6518	6189	3.45e-110	398	DQ340770.1	440	286	286	0	86.67	1	-1	TGCCATGCATCTTTCCTTTCTTGTTTCCTTTCTTAGTATACGCTTCTCCGAAATAGTGCTCAATTGTCCCATCATCTCCATAAACCTCTCGACCAAGCTTAGCATTTGCTGCCGACTTAAATCTTAACTTCTGTCGTTGTCGCGCAGAGAAACCTTGGTGAAACACATGAACTTTTGTAAGCTTATCACGAAAGTGTTGGTACAAAAGCATCGCGCCGCCAGCCATTGTGAAACCACATACAATTGCATCCTTAATCATCAATGAGCCATCCCAAACTCCTTTCAAGCCCAATTCTCGCTTTATGTGCTTGACTCCATCAACACTTTGAT	TGCCATGCATTCTTCCTTTCTTGTTTCCTTTCTTCGTGTACGCCTCTCCGAAATAATGCTCGATTGTTCCATCATCTCCATAAACTTCTCGGCCAAGCTTGGCATTAGCTGCAGATCTGAATCTTAACTTTTGTCGCTGCCGCGCGGAGAAACCTTGGTGAAATACGTGAACGTTCGTGAGCTTATCACGAAAATGTTGATACAATAGCATTGCACCACCAGCCATCGTAAAACCGCATATAAGTGCGTCTTTAATCATCAATGAACCATCCCAGACTCCTTTCAAACCCAATTCTTGCTTTATGTGTTTAACTCCATCAACACTTTGAT	332	10326	DQ340770.1 Papaya ringspot virus strain Leaf-mottling and necrosis, complete genome
TRINITY_DN507_c0_g1_i1	DQ340771.1	86.667	330	44	0	1	330	6518	6189	3.45e-110	398	DQ340771.1	440	286	286	0	86.67	1	-1	TGCCATGCATCTTTCCTTTCTTGTTTCCTTTCTTAGTATACGCTTCTCCGAAATAGTGCTCAATTGTCCCATCATCTCCATAAACCTCTCGACCAAGCTTAGCATTTGCTGCCGACTTAAATCTTAACTTCTGTCGTTGTCGCGCAGAGAAACCTTGGTGAAACACATGAACTTTTGTAAGCTTATCACGAAAGTGTTGGTACAAAAGCATCGCGCCGCCAGCCATTGTGAAACCACATACAATTGCATCCTTAATCATCAATGAGCCATCCCAAACTCCTTTCAAGCCCAATTCTCGCTTTATGTGCTTGACTCCATCAACACTTTGAT	TGCCATGCATTCTTCCTTTCTTGTTTCCTTTCTTCGTGTACGCCTCTCCGAAATAATGCTCGATTGTTCCATCATCTCCATAAACTTCTCGGCCAAGCTTGGCATTAGCTGCAGATCTGAATCTTAACTTTTGTCGCTGCCGCGCGGAGAAACCTTGGTGAAATACGTGAACGTTCGTGAGCTTATCACGAAAATGTTGATACAATAGCATTGCACCACCAGCCATCGTAAAACCGCATATAAGTGCGTCTTTAATCATCAATGAACCATCCCAGACTCCTTTCAAACCCAATTCTTGCTTTATGTGTTTAACTCCATCAACACTTTGAT	332	10326	DQ340771.1 Papaya ringspot virus strain Leaf-mottling, complete genome
TRINITY_DN507_c0_g1_i1	JX448369.1	86.667	330	44	0	1	330	6518	6189	3.45e-110	398	JX448369.1	440	286	286	0	86.67	1	-1	TGCCATGCATCTTTCCTTTCTTGTTTCCTTTCTTAGTATACGCTTCTCCGAAATAGTGCTCAATTGTCCCATCATCTCCATAAACCTCTCGACCAAGCTTAGCATTTGCTGCCGACTTAAATCTTAACTTCTGTCGTTGTCGCGCAGAGAAACCTTGGTGAAACACATGAACTTTTGTAAGCTTATCACGAAAGTGTTGGTACAAAAGCATCGCGCCGCCAGCCATTGTGAAACCACATACAATTGCATCCTTAATCATCAATGAGCCATCCCAAACTCCTTTCAAGCCCAATTCTCGCTTTATGTGCTTGACTCCATCAACACTTTGAT	TGCCATGCATCCTTCCTTTCTTGTTTCCTTTCTTCGTGTACGCCTCTCCGAAATAATGCTCGATTGTTCCATCCTCTCCATAAACTTCTCGGCCAAGCTTGGCATTAGCTGCAGATCTAAATCTTAACTTTTGTCGCTGCCGTGCGGAGAAACCTTGGTGAAATACGTGAACATTCGTGAGCTCATCACGAAAATGCTGGTACAATAGCATTGCGCCACCAGCCATCGTAAAACCGCATATAAGTGCGTCCTTGATCATCAATGAACCATCCCAGACTCCTTTCAAACCCAACTCTCGCTTTATGTGTTTAACTCCATCAACACTTTGAT	332	10326	JX448369.1 Papaya ringspot virus P isolate prT3-AX-N-Ad6, complete genome
TRINITY_DN507_c0_g1_i1	JX448371.1	86.667	330	44	0	1	330	6518	6189	3.45e-110	398	JX448371.1	440	286	286	0	86.67	1	-1	TGCCATGCATCTTTCCTTTCTTGTTTCCTTTCTTAGTATACGCTTCTCCGAAATAGTGCTCAATTGTCCCATCATCTCCATAAACCTCTCGACCAAGCTTAGCATTTGCTGCCGACTTAAATCTTAACTTCTGTCGTTGTCGCGCAGAGAAACCTTGGTGAAACACATGAACTTTTGTAAGCTTATCACGAAAGTGTTGGTACAAAAGCATCGCGCCGCCAGCCATTGTGAAACCACATACAATTGCATCCTTAATCATCAATGAGCCATCCCAAACTCCTTTCAAGCCCAATTCTCGCTTTATGTGCTTGACTCCATCAACACTTTGAT	TGCCATGCATTCTTCCTTTCTTGTTTCCTTTCTTCGTGTACGCCTCTCCGAAATAATGCTCGATTGTTCCATCATCTCCATAAACTTCTCGGCCAAGCTTGGCATTAGCTGCAGATCTGAATCTTAACTTTTGTCGCTGCCGCGCGGAGAAACCTTGGTGAAATACGTGAACGTTCGTGAGCTTATCACGAAAATGTTGATACAATAGCATTGCACCACCAGCCATCGTAAAACCGCATATAAGTGCGTCTTTAATCATCAATGAACCATCCCAGACTCCTTTCAAACCCAATTCTTGCTTTATGTGTTTAACTCCATCAACACTTTGAT	332	10326	JX448371.1 Papaya ringspot virus P isolate prT3-AX-M-Ph, complete genome
TRINITY_DN507_c0_g1_i1	KJ755852.1	86.667	330	44	0	1	330	6518	6189	3.45e-110	398	KJ755852.1	440	286	286	0	86.67	1	-1	TGCCATGCATCTTTCCTTTCTTGTTTCCTTTCTTAGTATACGCTTCTCCGAAATAGTGCTCAATTGTCCCATCATCTCCATAAACCTCTCGACCAAGCTTAGCATTTGCTGCCGACTTAAATCTTAACTTCTGTCGTTGTCGCGCAGAGAAACCTTGGTGAAACACATGAACTTTTGTAAGCTTATCACGAAAGTGTTGGTACAAAAGCATCGCGCCGCCAGCCATTGTGAAACCACATACAATTGCATCCTTAATCATCAATGAGCCATCCCAAACTCCTTTCAAGCCCAATTCTCGCTTTATGTGCTTGACTCCATCAACACTTTGAT	TGCCATGCATTCTTCCTTTCTTGTTTCCTTTCTTCGTGTACGCCTCTCCGAAATAATGCTCGATTGTTCCATCATCTCCATAAACTTCTCGGCCAAGCTTGGCATTAGCTGCAGATCTGAATCTTAACTTTTGTCGCTGCCGCGCGGAGAAACCTTGGTGAAATACGTGAACGTTCGTGAGCTTATCACGAAAATGTTGATACAATAGCATTGCACCACCAGCCATCGTAAAACCGCATATAAGTGCGTCTTTAATCATCAATGAACCATCCCAGACTCCTTTCAAACCCAATTCTTGCTTTATGTGTTTAACTCCATCAACACTTTGAT	332	10326	KJ755852.1 Papaya ringspot virus isolate PRSVR3, complete genome
TRINITY_DN507_c0_g1_i1	JX448370.1	86.364	330	45	0	1	330	6518	6189	1.47e-108	392	JX448370.1	434	285	285	0	86.36	1	-1	TGCCATGCATCTTTCCTTTCTTGTTTCCTTTCTTAGTATACGCTTCTCCGAAATAGTGCTCAATTGTCCCATCATCTCCATAAACCTCTCGACCAAGCTTAGCATTTGCTGCCGACTTAAATCTTAACTTCTGTCGTTGTCGCGCAGAGAAACCTTGGTGAAACACATGAACTTTTGTAAGCTTATCACGAAAGTGTTGGTACAAAAGCATCGCGCCGCCAGCCATTGTGAAACCACATACAATTGCATCCTTAATCATCAATGAGCCATCCCAAACTCCTTTCAAGCCCAATTCTCGCTTTATGTGCTTGACTCCATCAACACTTTGAT	TGCCATGCATCCTTCCTTTCTTGTTTCCTTTCTTCGTGTACGCCTCTCCGAAATAATGCTCGATTGTTCCATCCTCTCCATAGACTTCTCGGCCAAGCTTGGCATTAGCTGCAGATCTAAATCTTAACTTTTGTCGCTGCCGTGCGGAGAAACCTTGGTGAAATACGTGAACATTCGTGAGCTCATCACGAAAATGCTGGTACAATAGCATTGCGCCACCAGCCATCGTAAAACCGCATATAAGTGCGTCCTTGATCATCAATGAACCATCCCAGACTCCTTTCAAACCCAACTCTCGCTTTATGTGTTTAACTCCATCAACACTTTGAT	332	10326	JX448370.1 Papaya ringspot virus P isolate prT3-AX-N-Ph, complete genome
TRINITY_DN507_c0_g1_i1	KY996464.1	83.537	328	54	0	3	330	6517	6190	1.57e-95	349	KY996464.1	386	274	274	0	83.54	1	-1	CCATGCATCTTTCCTTTCTTGTTTCCTTTCTTAGTATACGCTTCTCCGAAATAGTGCTCAATTGTCCCATCATCTCCATAAACCTCTCGACCAAGCTTAGCATTTGCTGCCGACTTAAATCTTAACTTCTGTCGTTGTCGCGCAGAGAAACCTTGGTGAAACACATGAACTTTTGTAAGCTTATCACGAAAGTGTTGGTACAAAAGCATCGCGCCGCCAGCCATTGTGAAACCACATACAATTGCATCCTTAATCATCAATGAGCCATCCCAAACTCCTTTCAAGCCCAATTCTCGCTTTATGTGCTTGACTCCATCAACACTTTGAT	CCATGCATTCTTCCTTTCTTATTACCTCTCTTCGTGTATGCTTCTCCAAAATAATGCTCAATTGTGCCATCATCACCATAAACCTCTCTACCAAGTTTGGCATTCGCTGCAGATTTGAATCTTAGCTTCTGTCGCTGTCGTGCTGAAAAGCCTTGATGGAAGACATGCACATTGGCAAGCTTATCACGAAAATGTTGATACAAGAGCATCGCTCCACCCGCCATGGTGAAGCCACATACAATTGCATCCTTGATCATCAATGAACCATCCCAAACTCCTTTCAAACCAAGCTCCCGCTTAATGTGCCGAACCCCGTCAACACTCTGAT	332	10324	KY996464.1 Papaya ringspot virus isolate SK, complete genome
TRINITY_DN507_c0_g1_i1	KC345605.1	69.394	330	97	2	3	330	6503	6176	6.26e-31	134	KC345605.1	148	229	229	4	69.39	1	-1	CCATGCATCTTTCCTTTCTTGTTTCCTTTCTTAGTATACGCTTCTCCGAAATAGTGCTCAATTGTCCCATCATCTCCATAAACCTCTCGACCAAGCTTAGCATTTGCTGCCGACTTAAATCTTAACTTCTGTCGTTGTCGCGCAGAGAAACCTTGGTGAAACACATGAACTTTTGTAAGCTTATCACGAAAGTGTTGGTACAAAAGCATCGCGCCGCCAGCCATTGTGAAACCACATACAATTGCATCCTTAATCATCAATGAGCC--ATCCCAAACTCCTTTCAAGCCCAATTCTCGCTTTATGTGCTTGACTCCATCAACACTTTGAT	CCATGCATTTTTCCTTTCTTATTTCCGCGCTTCGTGTACGCCTCACCAAAATAATGTTCGATTGTACCATCATCTCCATACACTTCCTTTCCAAGTTTAGCATGTGCTGCTGCACGAAATCGAAGTTTTTGTCTTTGCCTGGCTGAAAAACCTTGGTGGTAAACGTGTCTGCTCGCAAATTGATCCTTCAAGAATTGATAGATCAGCATCGCCCCACCACCTAGAGTAAACCCACAGACTAGTGCATCCCTGACCATGA--GAGTCTTATCCCATATACCACGGAGGCCGAGTTCTCTCTTAATGTGAGCTACACCATCAACGTTTTGAT	332	10340	KC345605.1 Zucchini tigre mosaic virus isolate Q10, complete genome
TRINITY_DN507_c0_g1_i1	KC345608.1	71.371	248	71	0	3	250	6509	6262	9.29e-29	127	KC345608.1	140	177	177	0	71.37	1	-1	CCATGCATCTTTCCTTTCTTGTTTCCTTTCTTAGTATACGCTTCTCCGAAATAGTGCTCAATTGTCCCATCATCTCCATAAACCTCTCGACCAAGCTTAGCATTTGCTGCCGACTTAAATCTTAACTTCTGTCGTTGTCGCGCAGAGAAACCTTGGTGAAACACATGAACTTTTGTAAGCTTATCACGAAAGTGTTGGTACAAAAGCATCGCGCCGCCAGCCATTGTGAAACCACATACAATTGCATC	CCGTGCATTTTTCCTTTCTTATTTCCTCGCTTCGTGTATGCTTCACCAAAATAGTGCTCAATTGTACCATCATCCCCATACACTTCTTTGCCCAGTTTCGCATGTGCTGCTGCTCGGAATCGAAGTTTCTGCCTTTGCCTAGCCGAGAAACCTTGATGGTAAACATGCCTACTTGCAAATTGATCCTTTAAGAATTGATAGATTAGCATCGCTCCACCCCCCAGAGTGAACCCACAAATCAGTGCATC	332	10340	KC345608.1 Zucchini tigre mosaic virus isolate E11045, complete genome
TRINITY_DN507_c0_g1_i1	NC_009995.1	77.358	159	34	2	3	160	5987	5830	4.81e-26	118	NC_009995.1	130	123	123	2	77.36	1	-1	CCATGCATCTTTCC-TTTCTTGTTTCCTTTCTTAGTATACGCTTCTCCGAAATAGTGCTCAATTGTCCCATCATCTCCATAAACCTCTCGACCAAGCTTAGCATTTGCTGCCGACTTAAATCTTAACTTCTGTCGTTGTCGCGCAGAGAAACCTTGGTG	CCATGCATCTTGCCCTTTCCT-TTTCCTTTCTTTGTGTAAGCTTCGCCGAAGAAATGCTCAATTGTGCCATCATCACCATAGACTTCCCTTCCGAGCTTTGCAATTCGAGCATCCTTAAACTTGAGCTTCTGTCGTTGACGTGCTGAGAATCCCTGGTG	332	9730	NC_009995.1 Moroccan watermelon mosaic virus, complete genome
TRINITY_DN507_c0_g1_i1	LN810061.1	77.358	159	34	2	3	160	5950	5793	4.81e-26	118	LN810061.1	130	123	123	2	77.36	1	-1	CCATGCATCTTTCC-TTTCTTGTTTCCTTTCTTAGTATACGCTTCTCCGAAATAGTGCTCAATTGTCCCATCATCTCCATAAACCTCTCGACCAAGCTTAGCATTTGCTGCCGACTTAAATCTTAACTTCTGTCGTTGTCGCGCAGAGAAACCTTGGTG	CCATGCATCTTGCCCTTTCCT-TTTCCTTTCTTTGTGTAAGCTTCGCCGAAGAAATGCTCAATTGTGCCATCATCACCATAGACTTCCCTTCCGAGCTTTGCAATTCGAGCATCCTTAAACTTGAGCTTCTGTCGTTGACGTGCTGAGAATCCCTGGTG	332	9694	LN810061.1 Moroccan watermelon mosaic virus, strain MWMV-GR, isolate GR13-DY5
TRINITY_DN507_c0_g1_i1	KU315175.1	77.358	159	34	2	3	160	5981	5824	4.81e-26	118	KU315175.1	130	123	123	2	77.36	1	-1	CCATGCATCTTTCC-TTTCTTGTTTCCTTTCTTAGTATACGCTTCTCCGAAATAGTGCTCAATTGTCCCATCATCTCCATAAACCTCTCGACCAAGCTTAGCATTTGCTGCCGACTTAAATCTTAACTTCTGTCGTTGTCGCGCAGAGAAACCTTGGTG	CCATGCATCTTGCCCTTTCCT-TTCCCTTTCTTTGTGTAAGCTTCACCGAAGAAATGCTCAATTGTGCCATCATCACCATAAACTTCTCTCCCAAGCTTCGCAATCCGAGCGTCTTTAAATTTGAGCTTCTGTCTTTGACGTGCCGAAAACCCTTGGTG	332	9729	KU315175.1 Moroccan watermelon mosaic virus isolate RSA_Marrow, complete genome
TRINITY_DN507_c0_g1_i1	KU315176.1	77.358	159	34	2	3	160	5981	5824	4.81e-26	118	KU315176.1	130	123	123	2	77.36	1	-1	CCATGCATCTTTCC-TTTCTTGTTTCCTTTCTTAGTATACGCTTCTCCGAAATAGTGCTCAATTGTCCCATCATCTCCATAAACCTCTCGACCAAGCTTAGCATTTGCTGCCGACTTAAATCTTAACTTCTGTCGTTGTCGCGCAGAGAAACCTTGGTG	CCATGCATCTTGCCCTTTCCT-TTCCCTTTCTTTGTGTAAGCTTCACCGAAGAAATGCTCAATTGTGCCATCATCACCATAAACTTCTCTCCCAAGCTTCGCAATCCGAGCGTCTTTAAATTTGAGCTTCTGTCTTTGACGTGCTGAAAACCCTTGGTG	332	9729	KU315176.1 Moroccan watermelon mosaic virus isolate RSA_PattyPan, complete genome
TRINITY_DN507_c0_g1_i1	KC345606.1	74.684	158	40	0	3	160	6503	6346	3.04e-22	105	KC345606.1	116	118	118	0	74.68	1	-1	CCATGCATCTTTCCTTTCTTGTTTCCTTTCTTAGTATACGCTTCTCCGAAATAGTGCTCAATTGTCCCATCATCTCCATAAACCTCTCGACCAAGCTTAGCATTTGCTGCCGACTTAAATCTTAACTTCTGTCGTTGTCGCGCAGAGAAACCTTGGTG	CCGTGCATTTTTCCTTTCTTATTTCCGCGCTTTGTGTACGCTTCACCAAAATAATGTTCGATTGTGCCATCATCTCCAAACACTTCCTTTCCAAGCTTTGCGTGTGCTGCTGCACGGAATCGAAGTTTCTGTCTTTGCCTAGCTGAAAAACCTTGGTG	332	10319	KC345606.1 Zucchini tigre mosaic virus isolate VET-026, complete genome
TRINITY_DN507_c0_g1_i1	NC_035459.1	73.77	183	43	3	1	182	6533	6355	3.04e-22	105	NC_035459.1	116	135	135	5	73.77	1	-1	TGCCATGCATCTTTCCTTTCTTGTTTCCTTTCTTAGTATACGCTTCTCCGAAATAGTGCTCAATTGTCCCATCATCTCCATAAACCTCTCGACCAAGCTTAGCATTTGCTGCCGACT-TAAATCTTAACTTCTGTCGTTGTCGCGCAGAGAAACCTTGGTGAAACACATGAACTTTTGTAAGC	TGCCGTGAGTCTTGCCCTTACTCTTTCCTTTCTTGGTATATGCATCCCCAAAGTAATGTTCAACGGTCCCATCATCTCCATACAATTCTCTGCCGAGCTTAGCGATT-CTGGCATCTCTGAATTTGAGCTTTTGCCGTTGCCGTGCTGAGAAGCCTTGGTGATGCACTTG---TTTTGAAAGC	332	10232	NC_035459.1 Sudan watermelon mosaic virus isolate Su94-54, complete genome
TRINITY_DN507_c0_g1_i1	NC_023175.1	74.051	158	41	0	3	160	6534	6377	1.29e-20	100	NC_023175.1	110	117	117	0	74.05	1	-1	CCATGCATCTTTCCTTTCTTGTTTCCTTTCTTAGTATACGCTTCTCCGAAATAGTGCTCAATTGTCCCATCATCTCCATAAACCTCTCGACCAAGCTTAGCATTTGCTGCCGACTTAAATCTTAACTTCTGTCGTTGTCGCGCAGAGAAACCTTGGTG	CCATGCATTTTTCCTTCCTTATTTCCTCGTTTCGTATACGCTTCACCAAAATAGTGTTCAATTGCGCCATCTGTTCCAAACACTTCCTTACCCAGTTTTGCATGTGCCGCTGCTCGAAATCGAAGTTTTTGTCTTTGCCTGGCTGAGAAACCTTGGTG	332	10346	NC_023175.1 Zucchini tigre mosaic virus isolate Re01-25, complete genome
TRINITY_DN507_c0_g1_i1	NC_010736.1	74.214	159	39	2	3	160	6108	5951	5.49e-19	95.1	NC_010736.1	104	118	118	2	74.21	1	-1	CCATGCATCTTTCCTTTCTTGTTTCCTTTCTTAGTATACGCTTCTCCGAAATAGTGCTCAATTGTCCCATCATCTCCATAAACCTCTCGACCAAGCTTAGCATTTGCTGCCGACTTAAATCTT-AACTTCTGTCGTTGTCGCGCAGAGAAACCTTGGTG	CCATGCGTGTACCCCTTCTTCTTACCTTTCTTAGTGTATGCCGAACCAAAATAGTGTTCAATTGTCCCATCATCGCCATACACTTCTCTTCCAATCTTTGCAAGT-CTAGCATCTCGAAACTTGAGTTTTTGGCGTTGTCTTGCAGAAAAACCTTGATG	332	9842	NC_010736.1 Algerian watermelon mosaic virus, complete genome
TRINITY_DN507_c0_g1_i1	DQ821939.1	82.022	89	16	0	12	100	5870	5782	2.33e-17	89.7	DQ821939.1	98	73	73	0	82.02	1	-1	TTTCCTTTCTTGTTTCCTTTCTTAGTATACGCTTCTCCGAAATAGTGCTCAATTGTCCCATCATCTCCATAAACCTCTCGACCAAGCTT	TTTCCCTTTTTCTTTCCTTTTTCTGTATATGCTGCTCCAAAATAGTGCTCAATTGTGCCATCATCACCATACACTTCTCGGCCCATCTT	332	9804	DQ821939.1 Basella rugose mosaic virus isolate BR, complete genome
TRINITY_DN507_c0_g1_i1	NC_009741.1	82.022	89	16	0	12	100	5870	5782	2.33e-17	89.7	NC_009741.1	98	73	73	0	82.02	1	-1	TTTCCTTTCTTGTTTCCTTTCTTAGTATACGCTTCTCCGAAATAGTGCTCAATTGTCCCATCATCTCCATAAACCTCTCGACCAAGCTT	TTTCCCTTTTTCTTTCCTTTTTCTGTATATGCTGCTCCAAAATAGTGCTCAATTGTGCCATCATCACCATACACTTCTCGGCCCATCTT	332	9804	NC_009741.1 Basella rugose mosaic virus, complete genome
TRINITY_DN507_c0_g1_i1	NC_002600.1	83.133	83	14	0	12	94	5860	5778	8.15e-17	87.8	NC_002600.1	96	69	69	0	83.13	1	-1	TTTCCTTTCTTGTTTCCTTTCTTAGTATACGCTTCTCCGAAATAGTGCTCAATTGTCCCATCATCTCCATAAACCTCTCGACC	TTTCCTTTGCTCTTTCCTTTCTTTGTGTAGGCTTCACCAAAGAAGTGTTCAATTGTCCCATCATCTCCATACACTTCTCGCCC	332	9709	NC_002600.1 Peanut mottle virus, complete genome
TRINITY_DN507_c0_g1_i1	KJ789138.1	84.416	77	12	0	24	100	5926	5850	2.84e-16	86	KJ789138.1	94	65	65	0	84.42	1	-1	TTTCCTTTCTTAGTATACGCTTCTCCGAAATAGTGCTCAATTGTCCCATCATCTCCATAAACCTCTCGACCAAGCTT	TTTCCTTTCTTTGTATATGCTTCACCAAAATAATGTTCCATTGTACCATCATCTCCATAAACTTCTCTTCCAAGTTT	332	9740	KJ789138.1 Japanese yam mosaic virus isolate WX1, complete genome
TRINITY_DN507_c0_g1_i1	KJ789139.1	84.416	77	12	0	24	100	5924	5848	2.84e-16	86	KJ789139.1	94	65	65	0	84.42	1	-1	TTTCCTTTCTTAGTATACGCTTCTCCGAAATAGTGCTCAATTGTCCCATCATCTCCATAAACCTCTCGACCAAGCTT	TTTCCTTTCTTTGTATATGCTTCACCAAAATAATGTTCCATTGTGCCATCGTCTCCATAAACTTCTCTTCCAAGCTT	332	9733	KJ789139.1 Japanese yam mosaic virus isolate WX3, complete genome
TRINITY_DN507_c0_g1_i1	DQ674263.1	80.899	89	17	0	12	100	5870	5782	9.92e-16	84.2	DQ674263.1	92	72	72	0	80.9	1	-1	TTTCCTTTCTTGTTTCCTTTCTTAGTATACGCTTCTCCGAAATAGTGCTCAATTGTCCCATCATCTCCATAAACCTCTCGACCAAGCTT	TTTCCCTTCCTTTTGCCCTTCTCAGTATAGGCTGCTCCGAAATGGTGCTCAATTGCTCCATCATCACCATAAACTTCGCGCCCGACCTT	332	9591	DQ674263.1 Beet mosaic virus isolate Inner Mongolia, complete genome
TRINITY_DN507_c0_g1_i1	LC260649.1	81.928	83	15	0	12	94	5860	5778	3.46e-15	82.4	LC260649.1	90	68	68	0	81.93	1	-1	TTTCCTTTCTTGTTTCCTTTCTTAGTATACGCTTCTCCGAAATAGTGCTCAATTGTCCCATCATCTCCATAAACCTCTCGACC	TTTCCTTTGCTCTTTCCCTTCTTTGTGTAGGCTTCACCAAAGAAGTGTTCAATTGTCCCATCATCTCCATACACTTCTCGCCC	332	9709	LC260649.1 Peanut mottle virus genomic RNA, complete genome, isolate: GC
TRINITY_DN507_c0_g1_i1	AP017777.1	79.57	93	19	0	10	102	6011	5919	3.46e-15	82.4	AP017777.1	90	74	74	0	79.57	1	-1	TCTTTCCTTTCTTGTTTCCTTTCTTAGTATACGCTTCTCCGAAATAGTGCTCAATTGTCCCATCATCTCCATAAACCTCTCGACCAAGCTTAG	TCCTTCCTTTGCTCTTTCCTTTCTTCGTGTAGGCATCTCCAAAGAAGTGTTCAATTGTATCATCGTCTCCATACACCTCTCTACCCATCTTAG	332	9797	AP017777.1 Turnip mosaic virus RNA, nearly complete sequence, isolate: IRNMM1
TRINITY_DN507_c0_g1_i1	DQ851494.1	79.775	89	18	0	12	100	5860	5772	1.21e-14	80.6	DQ851494.1	88	71	71	0	79.78	1	-1	TTTCCTTTCTTGTTTCCTTTCTTAGTATACGCTTCTCCGAAATAGTGCTCAATTGTCCCATCATCTCCATAAACCTCTCGACCAAGCTT	TTACCTTTCTTCTTTCCTTTTTCTGTGTATGCTGCTCCAAAGTAATGCTCAATTGTGCCATCATCACCATATACTTCTCGGCCCATCTT	332	9882	DQ851494.1 Peace lily mosaic virus isolate Haiphong, complete genome
TRINITY_DN507_c0_g1_i1	KJ789140.1	83.117	77	13	0	24	100	5905	5829	1.21e-14	80.6	KJ789140.1	88	64	64	0	83.12	1	-1	TTTCCTTTCTTAGTATACGCTTCTCCGAAATAGTGCTCAATTGTCCCATCATCTCCATAAACCTCTCGACCAAGCTT	TTTCCTTTCTTTGTATATGCTTCACCAAAATAATGTTCCAGTGTGCCATCATCTCCATAAACTTCTCTTCCAAACTT	332	9714	KJ789140.1 Japanese yam mosaic virus isolate SG1, complete genome
TRINITY_DN507_c0_g1_i1	KF977830.1	80.723	83	16	0	12	94	5860	5778	4.22e-14	78.8	KF977830.1	86	67	67	0	80.72	1	-1	TTTCCTTTCTTGTTTCCTTTCTTAGTATACGCTTCTCCGAAATAGTGCTCAATTGTCCCATCATCTCCATAAACCTCTCGACC	TTTCCTTTGCTCTTTCCCTTCTTTGTGTAGGCTTCACCAAAGAAGTGTTCAATTGTCCCATCGTCTCCATACACTTCTCGCCC	332	9709	KF977830.1 Peanut mottle virus isolate Habin, complete genome
TRINITY_DN507_c0_g1_i1	AP017761.1	78.495	93	20	0	10	102	6011	5919	4.22e-14	78.8	AP017761.1	86	73	73	0	78.49	1	-1	TCTTTCCTTTCTTGTTTCCTTTCTTAGTATACGCTTCTCCGAAATAGTGCTCAATTGTCCCATCATCTCCATAAACCTCTCGACCAAGCTTAG	TCCTTCCTTTGCTCTTCCCTTTCTTCGTATAGGCATCTCCAAAGAAGTGTTCGATTGTATCATCATCTCCATACACTTCTCTACCCATCTTAG	332	9797	AP017761.1 Turnip mosaic virus RNA, nearly complete sequence, isolate: IRNCnQ
TRINITY_DN507_c0_g1_i1	AP017770.1	84.507	71	11	0	24	94	5997	5927	4.22e-14	78.8	AP017770.1	86	60	60	0	84.51	1	-1	TTTCCTTTCTTAGTATACGCTTCTCCGAAATAGTGCTCAATTGTCCCATCATCTCCATAAACCTCTCGACC	TTTCCTTTCTTAGTGTACGCGTCTCCAAAGAAATGCTCAATTGTGTCATCATCTCCGTACACCTCTCTACC	332	9797	AP017770.1 Turnip mosaic virus RNA, nearly complete sequence, isolate: IRNKhCa
TRINITY_DN507_c0_g1_i1	AP017805.1	84.507	71	11	0	24	94	5997	5927	4.22e-14	78.8	AP017805.1	86	60	60	0	84.51	1	-1	TTTCCTTTCTTAGTATACGCTTCTCCGAAATAGTGCTCAATTGTCCCATCATCTCCATAAACCTCTCGACC	TTTCCTTTCTTAGTGTACGCGTCTCCAAAGAAATGCTCAATTGTGTCATCATCTCCGTACACCTCTCTACC	332	9797	AP017805.1 Turnip mosaic virus RNA, nearly complete sequence, isolate: IRNTSh8
TRINITY_DN507_c0_g1_i1	JQ807995.1	77	100	20	1	1	100	5704	5608	5.14e-13	75.2	JQ807995.1	82	77	77	3	77	1	-1	TGCCATGCATCTTTCCTTTCTTGTTTCCTTTCTTAGTATACGCTTCTCCGAAATAGTGCTCAATTGTCCCATCATCTCCATAAACCTCTCGACCAAGCTT	TGCCATGCTTC---CCTTTTGCCTTTCCTTTTAATGTGTACGCTTCTCCAAAATAATGCTCAATTGTTCCATCGTCGCCGTGCACTTCTCGACCAAGTTT	332	9445	JQ807995.1 Ornithogalum mosaic virus isolate SW3.1, complete genome
TRINITY_DN507_c0_g1_i1	NC_019409.1	77	100	20	1	1	100	5704	5608	5.14e-13	75.2	NC_019409.1	82	77	77	3	77	1	-1	TGCCATGCATCTTTCCTTTCTTGTTTCCTTTCTTAGTATACGCTTCTCCGAAATAGTGCTCAATTGTCCCATCATCTCCATAAACCTCTCGACCAAGCTT	TGCCATGCTTC---CCTTTTGCCTTTCCTTTTGATGTGTACGCTTCTCCAAAATGATGCTCAATTGTTCCATCGTCGCCATGCACTTCTCGACCAAGTTT	332	9445	NC_019409.1 Ornithogalum mosaic virus, complete genome
TRINITY_DN507_c0_g1_i1	KJ830761.1	78.022	91	20	0	10	100	5954	5864	5.14e-13	75.2	KJ830761.1	82	71	71	0	78.02	1	-1	TCTTTCCTTTCTTGTTTCCTTTCTTAGTATACGCTTCTCCGAAATAGTGCTCAATTGTCCCATCATCTCCATAAACCTCTCGACCAAGCTT	TCTTGCCTTTTGTTTTGCCTTTCTTCGTATATGCTTCACCAAAGAAATGTTCAAGAGTTCCATCATCACCATAAACCTCTCTCCCTAGCTT	332	9741	KJ830761.1 Asparagus virus 1 isolate DSMZ PV-0955, complete genome
TRINITY_DN507_c0_g1_i1	NC_025821.1	78.022	91	20	0	10	100	5954	5864	5.14e-13	75.2	NC_025821.1	82	71	71	0	78.02	1	-1	TCTTTCCTTTCTTGTTTCCTTTCTTAGTATACGCTTCTCCGAAATAGTGCTCAATTGTCCCATCATCTCCATAAACCTCTCGACCAAGCTT	TCTTGCCTTTTGTTTTGCCTTTCTTCGTATATGCTTCACCAAAGAAATGTTCAAGAGTTCCATCATCACCATAAACCTCTCTCCCTAGCTT	332	9741	NC_025821.1 Asparagus virus 1 isolate DSMZ PV-0954, complete genome
TRINITY_DN507_c0_g1_i1	AP017780.1	83.099	71	12	0	24	94	5997	5927	5.14e-13	75.2	AP017780.1	82	59	59	0	83.1	1	-1	TTTCCTTTCTTAGTATACGCTTCTCCGAAATAGTGCTCAATTGTCCCATCATCTCCATAAACCTCTCGACC	TTTCCTTTCTTAGTGTACGCGTCTCCAAAGAAATGCTCAATCGTGTCATCATCTCCGTACACCTCTCTACC	332	9797	AP017780.1 Turnip mosaic virus RNA, nearly complete sequence, isolate: IRNRaNi3
TRINITY_DN507_c0_g1_i1	AP017785.1	83.099	71	12	0	24	94	5997	5927	5.14e-13	75.2	AP017785.1	82	59	59	0	83.1	1	-1	TTTCCTTTCTTAGTATACGCTTCTCCGAAATAGTGCTCAATTGTCCCATCATCTCCATAAACCTCTCGACC	TTTCCTTTCTTAGTGTATGCGTCTCCAAAGAAATGCTCAATTGTGTCATCATCTCCGTACACCTCTCTACC	332	9797	AP017785.1 Turnip mosaic virus RNA, nearly complete sequence, isolate: IRNRN6
TRINITY_DN507_c0_g1_i1	AB093598.1	76	100	24	0	1	100	6020	5921	1.79e-12	73.4	AB093598.1	80	76	76	0	76	1	-1	TGCCATGCATCTTTCCTTTCTTGTTTCCTTTCTTAGTATACGCTTCTCCGAAATAGTGCTCAATTGTCCCATCATCTCCATAAACCTCTCGACCAAGCTT	TGCCACGCGTTCTACCTTTACTCTTTCCTTTCTTTGTGTAGGCATCTCCGAAGTAGTGTTCTATGGTATCGTCATCTCCATAGACTTCTCTACCCATCTT	332	9797	AB093598.1 Turnip mosaic virus gene for polyprotein, complete cds, isolate:Al
TRINITY_DN507_c0_g1_i1	KM882640.1	78.652	89	16	1	12	100	5702	5617	1.79e-12	73.4	KM882640.1	80	70	70	3	78.65	1	-1	TTTCCTTTCTTGTTTCCTTTCTTAGTATACGCTTCTCCGAAATAGTGCTCAATTGTCCCATCATCTCCATAAACCTCTCGACCAAGCTT	TTTCCTTTCTTCG---CTTTCTTTGTGTATGCTTCGCCAAAATATTTTTCCATTGTTGCATCATCTCCATAAACTTCCCGCCCAAGCTT	332	9498	KM882640.1 Canna yellow streak virus isolate OK, complete genome
TRINITY_DN507_c0_g1_i1	KM882641.1	78.652	89	16	1	12	100	5702	5617	1.79e-12	73.4	KM882641.1	80	70	70	3	78.65	1	-1	TTTCCTTTCTTGTTTCCTTTCTTAGTATACGCTTCTCCGAAATAGTGCTCAATTGTCCCATCATCTCCATAAACCTCTCGACCAAGCTT	TTTCCTTTCTTCG---CTTTCTTTGTGTATGCTTCGCCAAAATATTTTTCCATTGTTGCATCATCTCCATAAACTTCCCGCCCAAGCTT	332	9498	KM882641.1 Canna yellow streak virus isolate BZ1, complete genome
TRINITY_DN507_c0_g1_i1	KM882642.1	78.652	89	16	1	12	100	5702	5617	1.79e-12	73.4	KM882642.1	80	70	70	3	78.65	1	-1	TTTCCTTTCTTGTTTCCTTTCTTAGTATACGCTTCTCCGAAATAGTGCTCAATTGTCCCATCATCTCCATAAACCTCTCGACCAAGCTT	TTTCCTTTCTTCG---CTTTCTTTGTGTATGCTTCGCCAAAATATTTTTCCATTGTTGCATCATCTCCATAAACTTCCCGCCCAAGCTT	332	9498	KM882642.1 Canna yellow streak virus isolate BZ2, complete genome
TRINITY_DN507_c0_g1_i1	KM882643.1	78.652	89	16	1	12	100	5702	5617	1.79e-12	73.4	KM882643.1	80	70	70	3	78.65	1	-1	TTTCCTTTCTTGTTTCCTTTCTTAGTATACGCTTCTCCGAAATAGTGCTCAATTGTCCCATCATCTCCATAAACCTCTCGACCAAGCTT	TTTCCTTTCTTCG---CTTTCTTTGTGTATGCTTCGCCAAAATATTTTTCCATTGTTGCATCATCTCCATAAACTTCCCGCCCAAGCTT	332	9498	KM882643.1 Canna yellow streak virus isolate BZ3, complete genome
TRINITY_DN507_c0_g1_i1	KM882644.1	78.652	89	16	1	12	100	5702	5617	1.79e-12	73.4	KM882644.1	80	70	70	3	78.65	1	-1	TTTCCTTTCTTGTTTCCTTTCTTAGTATACGCTTCTCCGAAATAGTGCTCAATTGTCCCATCATCTCCATAAACCTCTCGACCAAGCTT	TTTCCTTTCTTCG---CTTTCTTTGTGTATGCTTCGCCAAAATATTTTTCCATTGTTGCATCATCTCCATAAACTTCCCGCCCAAGCTT	332	9498	KM882644.1 Canna yellow streak virus isolate NC1, complete genome
TRINITY_DN507_c0_g1_i1	KM882645.1	78.652	89	16	1	12	100	5702	5617	1.79e-12	73.4	KM882645.1	80	70	70	3	78.65	1	-1	TTTCCTTTCTTGTTTCCTTTCTTAGTATACGCTTCTCCGAAATAGTGCTCAATTGTCCCATCATCTCCATAAACCTCTCGACCAAGCTT	TTTCCTTTCTTCG---CTTTCTTTGTGTATGCTTCGCCAAAATATTTTTCCATTGTTGCATCATCTCCATAAACTTCCCGCCCAAGCTT	332	9498	KM882645.1 Canna yellow streak virus isolate NC2, complete genome
TRINITY_DN507_c0_g1_i1	KM882646.1	78.652	89	16	1	12	100	5702	5617	1.79e-12	73.4	KM882646.1	80	70	70	3	78.65	1	-1	TTTCCTTTCTTGTTTCCTTTCTTAGTATACGCTTCTCCGAAATAGTGCTCAATTGTCCCATCATCTCCATAAACCTCTCGACCAAGCTT	TTTCCTTTCTTCG---CTTTCTTTGTGTATGCTTCGCCAAAATATTTTTCCATTGTTGCATCATCTCCATAAACTTCCCGCCCAAGCTT	332	9498	KM882646.1 Canna yellow streak virus isolate NC3, complete genome
TRINITY_DN507_c0_g1_i1	KM882647.1	78.652	89	16	1	12	100	5702	5617	1.79e-12	73.4	KM882647.1	80	70	70	3	78.65	1	-1	TTTCCTTTCTTGTTTCCTTTCTTAGTATACGCTTCTCCGAAATAGTGCTCAATTGTCCCATCATCTCCATAAACCTCTCGACCAAGCTT	TTTCCTTTCTTCG---CTTTCTTTGTGTATGCTTCGCCAAAATATTTTTCCATTGTTGCATCATCTCCATAAACTTCCCGCCCAAGCTT	332	9498	KM882647.1 Canna yellow streak virus isolate NC4, complete genome
TRINITY_DN507_c0_g1_i1	KM882648.1	78.652	89	16	1	12	100	5702	5617	1.79e-12	73.4	KM882648.1	80	70	70	3	78.65	1	-1	TTTCCTTTCTTGTTTCCTTTCTTAGTATACGCTTCTCCGAAATAGTGCTCAATTGTCCCATCATCTCCATAAACCTCTCGACCAAGCTT	TTTCCTTTCTTCG---CTTTCTTTGTGTATGCTTCGCCAAAATATTTTTCCATTGTTGCATCATCTCCATAAACTTCCCGCCCAAGCTT	332	9498	KM882648.1 Canna yellow streak virus isolate NC5, complete genome
TRINITY_DN507_c0_g1_i1	KP115617.1	84.615	65	10	0	12	76	6789	6725	1.79e-12	73.4	KP115617.1	80	55	55	0	84.62	1	-1	TTTCCTTTCTTGTTTCCTTTCTTAGTATACGCTTCTCCGAAATAGTGCTCAATTGTCCCATCATC	TTTCCTTTTTGTTTTCCTTTCTTTGTATAAGCTTCACCGAAGAAGTGCTCAATAGTTCCATCATC	332	10732	KP115617.1 Sweet potato virus 2 isolate HN77, complete genome
TRINITY_DN507_c0_g1_i1	AP017784.1	78.409	88	19	0	15	102	6006	5919	1.79e-12	73.4	AP017784.1	80	69	69	0	78.41	1	-1	CCTTTCTTGTTTCCTTTCTTAGTATACGCTTCTCCGAAATAGTGCTCAATTGTCCCATCATCTCCATAAACCTCTCGACCAAGCTTAG	CCTTTGCTCTTTCCTTTCTTCGTGTAGGCATCTCCAAAAAAATGTTCAATTGTGTCATCGTCTCCATACACTTCTCTACCCATCTTAG	332	9797	AP017784.1 Turnip mosaic virus RNA, nearly complete sequence, isolate: IRNRkaraj
TRINITY_DN507_c0_g1_i1	JQ807996.1	76	100	21	1	1	100	5699	5603	6.26e-12	71.6	JQ807996.1	78	76	76	3	76	1	-1	TGCCATGCATCTTTCCTTTCTTGTTTCCTTTCTTAGTATACGCTTCTCCGAAATAGTGCTCAATTGTCCCATCATCTCCATAAACCTCTCGACCAAGCTT	TGCCATGCTTC---CCTTTTGCCTTTCCTTTTGATGTGTACGCTTCTCCAAAATGATGCTCAATTGTTCCATCGTCGCCGTGCACTTCTCGACCAAGTTT	332	9447	JQ807996.1 Ornithogalum mosaic virus isolate SW3.3, complete genome
TRINITY_DN507_c0_g1_i1	AB747311.1	79.487	78	16	0	24	101	5997	5920	2.19e-11	69.8	AB747311.1	76	62	62	0	79.49	1	-1	TTTCCTTTCTTAGTATACGCTTCTCCGAAATAGTGCTCAATTGTCCCATCATCTCCATAAACCTCTCGACCAAGCTTA	TTTCCTTTCTTTGTGTAGGCATCACCGAAGAAATGCTCAATGGTGTCATCATCTCCATACACTTCTCTACCCATCTTA	332	9798	AB747311.1 Turnip mosaic virus RNA, complete cds, isolate: VIET176
TRINITY_DN507_c0_g1_i1	NC_013261.1	80.822	73	14	0	28	100	5692	5620	2.19e-11	69.8	NC_013261.1	76	59	59	0	80.82	1	-1	CTTTCTTAGTATACGCTTCTCCGAAATAGTGCTCAATTGTCCCATCATCTCCATAAACCTCTCGACCAAGCTT	CTTTCTTTGTGTACGCTTCACCAAAGTATTTCTCCATAGTTGCGTCATCTCCATAAACTTCTCGCCCAAGCTT	332	9502	NC_013261.1 Canna Yellow Streak Virus, complete genome
TRINITY_DN507_c0_g1_i1	KU877879.1	79.487	78	16	0	11	88	6927	6850	2.19e-11	69.8	KU877879.1	76	62	62	0	79.49	1	-1	CTTTCCTTTCTTGTTTCCTTTCTTAGTATACGCTTCTCCGAAATAGTGCTCAATTGTCCCATCATCTCCATAAACCTC	CTTTCCTTTCTGTTTGCCTTTCGCAGTATAGGCACTTCCGAAGTAATGTTCAATTGTACCATCATCTGCATGCACCTC	332	10846	KU877879.1 Sweet potato virus C isolate SPVC-China1, complete genome
TRINITY_DN507_c0_g1_i1	AP017718.1	77.273	88	20	0	3	90	6018	5931	2.19e-11	69.8	AP017718.1	76	68	68	0	77.27	1	-1	CCATGCATCTTTCCTTTCTTGTTTCCTTTCTTAGTATACGCTTCTCCGAAATAGTGCTCAATTGTCCCATCATCTCCATAAACCTCTC	CCACGCGTCCTACCTTTGCTCTTTCCTTTCTTTGTATAAGCGTCCCCGAAGAAGTGTTCTATAGTATCATCATCTCCATAGACTTCTC	332	9795	AP017718.1 Turnip mosaic virus RNA, nearly complete sequence, isolate: GRC53
TRINITY_DN507_c0_g1_i1	AP017719.1	77.273	88	20	0	3	90	6018	5931	2.19e-11	69.8	AP017719.1	76	68	68	0	77.27	1	-1	CCATGCATCTTTCCTTTCTTGTTTCCTTTCTTAGTATACGCTTCTCCGAAATAGTGCTCAATTGTCCCATCATCTCCATAAACCTCTC	CCACGCGTCCTACCTTTGCTCTTTCCTTTCTTTGTATAAGCGTCCCCGAAGAAGTGTTCTATAGTATCATCATCTCCATAGACTTCTC	332	9795	AP017719.1 Turnip mosaic virus RNA, nearly complete sequence, isolate: GRC58
TRINITY_DN507_c0_g1_i1	AP017754.1	77.273	88	20	0	15	102	6006	5919	2.19e-11	69.8	AP017754.1	76	68	68	0	77.27	1	-1	CCTTTCTTGTTTCCTTTCTTAGTATACGCTTCTCCGAAATAGTGCTCAATTGTCCCATCATCTCCATAAACCTCTCGACCAAGCTTAG	CCTTTGCTCTTTCCTTTCTTCGTGTAGGCATCTCCAAAGAAGTGTTCGATTGTGTCATCGTCTCCATACACTTCTCTACCCATCTTAG	332	9796	AP017754.1 Turnip mosaic virus RNA, nearly complete sequence, isolate: IRNEAM1
TRINITY_DN507_c0_g1_i1	JQ911732.1	80.556	72	14	0	24	95	5904	5833	7.63e-11	68	JQ911732.1	74	58	58	0	80.56	1	-1	TTTCCTTTCTTAGTATACGCTTCTCCGAAATAGTGCTCAATTGTCCCATCATCTCCATAAACCTCTCGACCA	TTTCCTTTTTCCCTATATGCAGCTCCGAAGAAGTGTTCAATTGTCCCATCATCACCGTACACCTCTCGGCCA	332	9654	JQ911732.1 Narcissus yellow stripe virus isolate ZZ-2, complete genome
TRINITY_DN507_c0_g1_i1	KX897165.1	78.313	83	15	1	12	94	5698	5619	7.63e-11	68	KX897165.1	74	65	65	3	78.31	1	-1	TTTCCTTTCTTGTTTCCTTTCTTAGTATACGCTTCTCCGAAATAGTGCTCAATTGTCCCATCATCTCCATAAACCTCTCGACC	TTCCCTTTCTT---TGGTTTCTTAGTGTAGGCCTCACCAAAGAAGTGTTCAATTGTTGCATCATCTCCATACACCTCTCGTCC	332	9837	KX897165.1 Johnsongrass mosaic virus isolate JGMV-EA polyprotein gene, complete cds
TRINITY_DN507_c0_g1_i1	AB093597.1	80.282	71	14	0	24	94	5997	5927	2.66e-10	66.2	AB093597.1	72	57	57	0	80.28	1	-1	TTTCCTTTCTTAGTATACGCTTCTCCGAAATAGTGCTCAATTGTCCCATCATCTCCATAAACCTCTCGACC	TTTCCTTTCTTTGTGTAAGCTTCTCCGAAGTAGTGTTCTATGGTGTCGTCATCCCCGTAAACTTCTCTACC	332	9798	AB093597.1 Turnip mosaic virus gene for polyprotein, complete cds, isolate:A102/11
TRINITY_DN507_c0_g1_i1	AB701690.1	76.744	86	20	0	15	100	6006	5921	2.66e-10	66.2	AB701690.1	72	66	66	0	76.74	1	-1	CCTTTCTTGTTTCCTTTCTTAGTATACGCTTCTCCGAAATAGTGCTCAATTGTCCCATCATCTCCATAAACCTCTCGACCAAGCTT	CCTTTATTTTTCCCTTTCTTAGTGTATGCATCACCAAAGAAGTGTTCAATTGTGTTATCGTCGCCATACACCTCTCGCCCCATCTT	332	9791	AB701690.1 Turnip mosaic virus genomic RNA, nearly complete genome, isolate: OM
TRINITY_DN507_c0_g1_i1	AB701691.1	76.744	86	20	0	15	100	6006	5921	2.66e-10	66.2	AB701691.1	72	66	66	0	76.74	1	-1	CCTTTCTTGTTTCCTTTCTTAGTATACGCTTCTCCGAAATAGTGCTCAATTGTCCCATCATCTCCATAAACCTCTCGACCAAGCTT	CCTTTATTTTTCCCTTTCTTAGTGTATGCATCACCAAAGAAGTGTTCAATTGTGTTATCGTCGCCATACACCTCTCGCCCCATCTT	332	9791	AB701691.1 Turnip mosaic virus genomic RNA, nearly complete genome, isolate: OMA
TRINITY_DN507_c0_g1_i1	AB701692.1	76.744	86	20	0	15	100	6006	5921	2.66e-10	66.2	AB701692.1	72	66	66	0	76.74	1	-1	CCTTTCTTGTTTCCTTTCTTAGTATACGCTTCTCCGAAATAGTGCTCAATTGTCCCATCATCTCCATAAACCTCTCGACCAAGCTT	CCTTTATTTTTCCCTTTCTTAGTGTATGCATCACCAAAGAAGTGTTCAATTGTGTTATCGTCGCCATACACCTCTCGCCCCATCTT	332	9791	AB701692.1 Turnip mosaic virus genomic RNA, nearly complete genome, isolate: ORM
TRINITY_DN507_c0_g1_i1	AB701693.1	76.744	86	20	0	15	100	6006	5921	2.66e-10	66.2	AB701693.1	72	66	66	0	76.74	1	-1	CCTTTCTTGTTTCCTTTCTTAGTATACGCTTCTCCGAAATAGTGCTCAATTGTCCCATCATCTCCATAAACCTCTCGACCAAGCTT	CCTTTATTTTTCCCTTTCTTAGTGTATGCATCACCAAAGAAGTGTTCAATTGTGTTATCGTCGCCATACACCTCTCGCCCCATCTT	332	9791	AB701693.1 Turnip mosaic virus genomic RNA, nearly complete genome, isolate: OS
TRINITY_DN507_c0_g1_i1	AB701723.1	78.947	76	16	0	15	90	6006	5931	2.66e-10	66.2	AB701723.1	72	60	60	0	78.95	1	-1	CCTTTCTTGTTTCCTTTCTTAGTATACGCTTCTCCGAAATAGTGCTCAATTGTCCCATCATCTCCATAAACCTCTC	CCTTTGCTCTTCCCTTTCTTTGTGTAAGCATCTCCAAAGTAGTGCTCTATAGTGTCGTCATCCCCATAAACCTCTC	332	9798	AB701723.1 Turnip mosaic virus genomic RNA, nearly complete genome, isolate: ITA5
TRINITY_DN507_c0_g1_i1	KP115613.1	76.744	86	20	0	15	100	6283	6198	2.66e-10	66.2	KP115613.1	72	66	66	0	76.74	1	-1	CCTTTCTTGTTTCCTTTCTTAGTATACGCTTCTCCGAAATAGTGCTCAATTGTCCCATCATCTCCATAAACCTCTCGACCAAGCTT	CCTTTGGTTTTTCCTTTCTTGGTGTATGCAGTTCCAAAGTAGTGTTCTATTGTACCATCGTCACCGTACACCTCTCGGCCAAGTTT	332	10081	KP115613.1 Sweet potato latent virus isolate SC5, complete genome
TRINITY_DN507_c0_g1_i1	KT289893.1	77.647	85	16	1	12	96	5784	5703	2.66e-10	66.2	KT289893.1	72	66	66	3	77.65	1	-1	TTTCCTTTCTTGTTTCCTTTCTTAGTATACGCTTCTCCGAAATAGTGCTCAATTGTCCCATCATCTCCATAAACCTCTCGACCAA	TTCCCTTTCTT---TGGTTTCTTGGTGTAAGCTTCTCCAAAGAAGTGCTCAATTGTTGCGTCATCCCCGTAAACTTCTCGTCCAA	332	9874	KT289893.1 Johnsongrass mosaic virus isolate Brazilian, complete genome
TRINITY_DN507_c0_g1_i1	KJ161178.1	80.556	72	11	1	17	88	6301	6233	2.66e-10	66.2	KJ161178.1	72	58	58	3	80.56	1	-1	TTTCTTGTTTCCTTTCTTAGTATACGCTTCTCCGAAATAGTGCTCAATTGTCCCATCATCTCCATAAACCTC	TTTCTTG---CCTTTCTCTGTGTACGCAGCTCCGAAATAGTGTTCCATCGTCGCATCGTCGCCATAAACCTC	332	10080	KJ161178.1 Lettuce mosaic virus isolate CL281, complete genome
TRINITY_DN507_c0_g1_i1	AB252116.1	74	100	26	0	1	100	6020	5921	9.29e-10	64.4	AB252116.1	70	74	74	0	74	1	-1	TGCCATGCATCTTTCCTTTCTTGTTTCCTTTCTTAGTATACGCTTCTCCGAAATAGTGCTCAATTGTCCCATCATCTCCATAAACCTCTCGACCAAGCTT	TGCCACGTGTCCTGCCCTTGCTCTTCCCTTTCTTTGTGTAGGCGTCGCCGAAGAAGTGCTCTATGGTATCATCATCTCCATACACTTCTCTACCCATCTT	332	9798	AB252116.1 Turnip mosaic virus gene for polyprotein, complete cds, isolate: GRC17
TRINITY_DN507_c0_g1_i1	EU761198.1	76.136	88	21	0	13	100	6228	6141	9.29e-10	64.4	EU761198.1	70	67	67	0	76.14	1	-1	TTCCTTTCTTGTTTCCTTTCTTAGTATACGCTTCTCCGAAATAGTGCTCAATTGTCCCATCATCTCCATAAACCTCTCGACCAAGCTT	TTCCTTTCTGTTTGCCTTTCTTAGTATATGCTTCACCAAATGTATGTTCCATTGTGTAATCATCAGCATACACCTCACGGCCAACCTT	332	10054	EU761198.1 Bean common mosaic virus isolate MS1, complete genome
TRINITY_DN507_c0_g1_i1	AB701721.1	77.5	80	18	0	15	94	6006	5927	9.29e-10	64.4	AB701721.1	70	62	62	0	77.5	1	-1	CCTTTCTTGTTTCCTTTCTTAGTATACGCTTCTCCGAAATAGTGCTCAATTGTCCCATCATCTCCATAAACCTCTCGACC	CCTTTGCTCTTTCCCTTCTTTGTATAAGCATCACCAAAGAAGTGCTCTATGGTGTCATCATCTCCATAGACTTCTCTACC	332	9798	AB701721.1 Turnip mosaic virus genomic RNA, nearly complete genome, isolate: ITA2
TRINITY_DN507_c0_g1_i1	JX489166.1	78.205	78	17	0	11	88	6940	6863	9.29e-10	64.4	JX489166.1	70	61	61	0	78.21	1	-1	CTTTCCTTTCTTGTTTCCTTTCTTAGTATACGCTTCTCCGAAATAGTGCTCAATTGTCCCATCATCTCCATAAACCTC	CTTTCCTTTCTGTTTGCCTTTCGCAGTATAGGCACTTCCAAAGTAATGTTCAATTGTACCATCATCTGCATGCACCTC	332	10853	JX489166.1 Sweet potato virus C isolate IL, complete genome
TRINITY_DN507_c0_g1_i1	KP115620.1	78.205	78	17	0	11	88	6941	6864	9.29e-10	64.4	KP115620.1	70	61	61	0	78.21	1	-1	CTTTCCTTTCTTGTTTCCTTTCTTAGTATACGCTTCTCCGAAATAGTGCTCAATTGTCCCATCATCTCCATAAACCTC	CTTTCCTTTCTGTTTGCCTTTCGCAGTATAGGCACTTCCAAAGTAATGTTCAATTGTACCATCATCTGCATGCACCTC	332	10829	KP115620.1 Sweet potato virus C isolate CW135, complete genome
TRINITY_DN507_c0_g1_i1	KY190216.1	77.5	80	18	0	15	94	6028	5949	9.29e-10	64.4	KY190216.1	70	62	62	0	77.5	1	-1	CCTTTCTTGTTTCCTTTCTTAGTATACGCTTCTCCGAAATAGTGCTCAATTGTCCCATCATCTCCATAAACCTCTCGACC	CCTTTGCTCTTCCCTTTCTTCGTGTAAGCATCTCCAAAGAAGTGTTCTATAGTGTCATCATCTCCATAAACCTCCCTACC	332	9807	KY190216.1 Turnip mosaic virus isolate Mex-1, complete genome
TRINITY_DN507_c0_g1_i1	AP017729.1	77.5	80	18	0	15	94	6006	5927	9.29e-10	64.4	AP017729.1	70	62	62	0	77.5	1	-1	CCTTTCTTGTTTCCTTTCTTAGTATACGCTTCTCCGAAATAGTGCTCAATTGTCCCATCATCTCCATAAACCTCTCGACC	CCTTTGCTTTTTCCTTTCTTTGTGTAGGCATCCCCAAAGAAGTGCTCAATAGTGTCATCGTCCCCATAGACCTCTCTACC	332	9795	AP017729.1 Turnip mosaic virus RNA, nearly complete sequence, isolate: TUR19
TRINITY_DN507_c0_g1_i1	AP017762.1	76.136	88	21	0	15	102	6006	5919	9.29e-10	64.4	AP017762.1	70	67	67	0	76.14	1	-1	CCTTTCTTGTTTCCTTTCTTAGTATACGCTTCTCCGAAATAGTGCTCAATTGTCCCATCATCTCCATAAACCTCTCGACCAAGCTTAG	CCTTTGCTCTTTCCTTTCTTTGTGTAGGCATCTCCAAAGAAGTGTTCGATTGTATCATCGTCACCATACACTTCTCTACCCATCTTAG	332	9797	AP017762.1 Turnip mosaic virus RNA, nearly complete sequence, isolate: IRNCQ
TRINITY_DN507_c0_g1_i1	AB093607.1	74.468	94	24	0	1	94	6020	5927	3.24e-09	62.6	AB093607.1	68	70	70	0	74.47	1	-1	TGCCATGCATCTTTCCTTTCTTGTTTCCTTTCTTAGTATACGCTTCTCCGAAATAGTGCTCAATTGTCCCATCATCTCCATAAACCTCTCGACC	TGCCACGTGTCCTGCCTTTGCCCTTTCCTTTCTTTGTGTAAGCTTCTCCAAAGAAATGCTCTATGGTGTCATCATCCCCATACACTTCTCTACC	332	9798	AB093607.1 Turnip mosaic virus gene for polyprotein, complete cds, isolate:RUS2
TRINITY_DN507_c0_g1_i1	AB093608.1	74.468	94	24	0	1	94	6020	5927	3.24e-09	62.6	AB093608.1	68	70	70	0	74.47	1	-1	TGCCATGCATCTTTCCTTTCTTGTTTCCTTTCTTAGTATACGCTTCTCCGAAATAGTGCTCAATTGTCCCATCATCTCCATAAACCTCTCGACC	TGCCACGTGTCCTGCCTTTGCCCTTTCCTTTCTTTGTGTAAGCTTCTCCAAAGAAATGCTCTATGGTGTCATCATCCCCATACACTTCTCTACC	332	9798	AB093608.1 Turnip mosaic virus gene for polyprotein, complete cds, isolate:CZE1
TRINITY_DN507_c0_g1_i1	AB093611.1	74.468	94	24	0	1	94	6020	5927	3.24e-09	62.6	AB093611.1	68	70	70	0	74.47	1	-1	TGCCATGCATCTTTCCTTTCTTGTTTCCTTTCTTAGTATACGCTTCTCCGAAATAGTGCTCAATTGTCCCATCATCTCCATAAACCTCTCGACC	TGCCACGTGTCCTGCCTTTGCTCTTTCCTTTCTTTGTGTAAGCATCTCCAAAGAAGTGTTCTATGGTGTCATCATCTCCATACACTTCCCTACC	332	9798	AB093611.1 Turnip mosaic virus gene for polyprotein, complete cds, isolate:BZ1
TRINITY_DN507_c0_g1_i1	AB701724.1	78.378	74	16	0	15	88	6006	5933	3.24e-09	62.6	AB701724.1	68	58	58	0	78.38	1	-1	CCTTTCTTGTTTCCTTTCTTAGTATACGCTTCTCCGAAATAGTGCTCAATTGTCCCATCATCTCCATAAACCTC	CCTTTGCTCTTCCCTTTCTTTGTGTAAGCATCTCCAAAGTAGTGCTCTATAGTGTCGTCATCCCCATAAACCTC	332	9798	AB701724.1 Turnip mosaic virus genomic RNA, nearly complete genome, isolate: ITA6
TRINITY_DN507_c0_g1_i1	AB989650.1	74.468	94	24	0	1	94	6020	5927	3.24e-09	62.6	AB989650.1	68	70	70	0	74.47	1	-1	TGCCATGCATCTTTCCTTTCTTGTTTCCTTTCTTAGTATACGCTTCTCCGAAATAGTGCTCAATTGTCCCATCATCTCCATAAACCTCTCGACC	TGCCACGCGTCCTGCCTTTGCTCTTTCCTTTCTTTGTGTAGGCATCTCCAAAGAAATGCTCTATGGTGTCATCGTCTCCATACACTTCCCTACC	332	9798	AB989650.1 Turnip mosaic virus genomic RNA, nearly complete genome, isolate: NZ419
TRINITY_DN507_c0_g1_i1	AB989651.1	74.468	94	24	0	1	94	6020	5927	3.24e-09	62.6	AB989651.1	68	70	70	0	74.47	1	-1	TGCCATGCATCTTTCCTTTCTTGTTTCCTTTCTTAGTATACGCTTCTCCGAAATAGTGCTCAATTGTCCCATCATCTCCATAAACCTCTCGACC	TGCCACGCGTCCTGCCTTTGCTCTTTCCTTTCTTTGTGTAGGCATCTCCAAAGAAATGCTCTATGGTGTCATCGTCTCCATACACTTCCCTACC	332	9798	AB989651.1 Turnip mosaic virus genomic RNA, nearly complete genome, isolate: NZ419B
TRINITY_DN507_c0_g1_i1	AB989652.1	74.468	94	24	0	1	94	6020	5927	3.24e-09	62.6	AB989652.1	68	70	70	0	74.47	1	-1	TGCCATGCATCTTTCCTTTCTTGTTTCCTTTCTTAGTATACGCTTCTCCGAAATAGTGCTCAATTGTCCCATCATCTCCATAAACCTCTCGACC	TGCCACGCGTCCTGCCTTTGCTCTTTCCTTTCTTTGTGTAGGCATCTCCAAAGAAATGCTCTATGGTGTCATCGTCTCCATACACTTCCCTACC	332	9798	AB989652.1 Turnip mosaic virus genomic RNA, nearly complete genome, isolate: NZ419C
TRINITY_DN507_c0_g1_i1	AB093615.1	75.581	86	21	0	15	100	6006	5921	1.13e-08	60.8	AB093615.1	66	65	65	0	75.58	1	-1	CCTTTCTTGTTTCCTTTCTTAGTATACGCTTCTCCGAAATAGTGCTCAATTGTCCCATCATCTCCATAAACCTCTCGACCAAGCTT	CCTTTGCTCTTTCCTTTCTTCGTATAGGCATCTCCGAAGAAATGTTCTATAACGTCATCATCTCCGTATACCTCTCTACCCATCTT	332	9798	AB093615.1 Turnip mosaic virus gene for polyprotein, complete cds, isolate:TD88J
TRINITY_DN507_c0_g1_i1	AB252114.1	75.581	86	21	0	15	100	6006	5921	1.13e-08	60.8	AB252114.1	66	65	65	0	75.58	1	-1	CCTTTCTTGTTTCCTTTCTTAGTATACGCTTCTCCGAAATAGTGCTCAATTGTCCCATCATCTCCATAAACCTCTCGACCAAGCTT	CCTTTGCTCTTCCCTTTCTTTGTGTAGGCATCACCGAAGAAATGCTCTATGGTGTCATCATCTCCATACACTTCTCTACCCATCTT	332	9798	AB252114.1 Turnip mosaic virus gene for polyprotein, complete cds, isolate: GBR50
TRINITY_DN507_c0_g1_i1	AB252121.1	75.581	86	21	0	15	100	6006	5921	1.13e-08	60.8	AB252121.1	66	65	65	0	75.58	1	-1	CCTTTCTTGTTTCCTTTCTTAGTATACGCTTCTCCGAAATAGTGCTCAATTGTCCCATCATCTCCATAAACCTCTCGACCAAGCTT	CCTTTACTCTTTCCTTTCTTTGTGTAGGCATCACCAAAGAAATGCTCTATTGTATCATCATCTCCGTACACTTCTCTACCCATCTT	332	9798	AB252121.1 Turnip mosaic virus gene for polyprotein, complete cds, isolate: IWD038J
TRINITY_DN507_c0_g1_i1	AB509453.1	76.923	78	18	0	11	88	6942	6865	1.13e-08	60.8	AB509453.1	66	60	60	0	76.92	1	-1	CTTTCCTTTCTTGTTTCCTTTCTTAGTATACGCTTCTCCGAAATAGTGCTCAATTGTCCCATCATCTCCATAAACCTC	CTTTCCTTTCTGTTTACCTTTTGCAGTATAGGCACTTCCAAAGTAATGTTCAATTGTACCATCATCTGCATGCACCTC	332	10830	AB509453.1 Sweet potato feathery mottle virus genomic RNA, complete genome, isolate: Bungo
TRINITY_DN507_c0_g1_i1	JQ609096.1	75	88	22	0	1	88	5775	5688	1.13e-08	60.8	JQ609096.1	66	66	66	0	75	1	-1	TGCCATGCATCTTTCCTTTCTTGTTTCCTTTCTTAGTATACGCTTCTCCGAAATAGTGCTCAATTGTCCCATCATCTCCATAAACCTC	TGCCATGGGTCTTTCCTTTCTTCTTGCCCTTTTCTGTGTATGCTGCACCAAAGAAGTGTTCAATTGTGTCATCATCAGCATGTACCTC	332	9512	JQ609096.1 Pokeweed mosaic virus isolate PkMV-MD, complete genome
TRINITY_DN507_c0_g1_i1	AB701698.1	75.581	86	21	0	15	100	6005	5920	1.13e-08	60.8	AB701698.1	66	65	65	0	75.58	1	-1	CCTTTCTTGTTTCCTTTCTTAGTATACGCTTCTCCGAAATAGTGCTCAATTGTCCCATCATCTCCATAAACCTCTCGACCAAGCTT	CCTTTGCTCTTTCCCTTCTTTGTATAGGCATCACCAAAGAAGTGTTCTATTGTGTCGTCATCTCCATACACTTCTCGCCCCATCTT	332	9797	AB701698.1 Turnip mosaic virus genomic RNA, nearly complete genome, isolate: BEL1
TRINITY_DN507_c0_g1_i1	KC832501.1	77.647	85	17	2	13	96	6151	6068	1.13e-08	60.8	KC832501.1	66	66	66	2	77.65	1	-1	TTCCTTTCTTGTTT-CCTTTCTTAGTATACGCTTCTCCGAAATAGTGCTCAATTGTCCCATCATCTCCATAAACCTCTCGACCAA	TTCCCTT-TTGTTTGCCTTTCTTAGTGTACGCTTCGCCAAATGTGTGCTCCATTGTATAGTCATCAGCATACACCTCACGGCCAA	332	9994	KC832501.1 Bean common mosaic virus isolate soybean, complete genome
TRINITY_DN507_c0_g1_i1	KP115622.1	78.873	71	15	0	11	81	6941	6871	1.13e-08	60.8	KP115622.1	66	56	56	0	78.87	1	-1	CTTTCCTTTCTTGTTTCCTTTCTTAGTATACGCTTCTCCGAAATAGTGCTCAATTGTCCCATCATCTCCAT	CTTTCCTTTCTGTTTGCCTTTCGCAGTATAGGCACTTCCAAAGTAATGTTCAATTGTACCATCATCTGCAT	332	10829	KP115622.1 Sweet potato virus C isolate UN202, complete genome
TRINITY_DN507_c0_g1_i1	KU511269.1	76.923	78	18	0	11	88	6936	6859	1.13e-08	60.8	KU511269.1	66	60	60	0	76.92	1	-1	CTTTCCTTTCTTGTTTCCTTTCTTAGTATACGCTTCTCCGAAATAGTGCTCAATTGTCCCATCATCTCCATAAACCTC	CTTTCCTTTCTGTTTGCCTTTCGCAGTGTAGGCACTTCCAAAATAATGTTCAATTGTGCCATCATCTGCGTGCACCTC	332	10825	KU511269.1 Sweet potato virus C isolate SPVC AM-MB2, complete genome
TRINITY_DN507_c0_g1_i1	AP017796.1	78.873	71	15	0	24	94	5997	5927	1.13e-08	60.8	AP017796.1	66	56	56	0	78.87	1	-1	TTTCCTTTCTTAGTATACGCTTCTCCGAAATAGTGCTCAATTGTCCCATCATCTCCATAAACCTCTCGACC	TTTCCCTTCTTAGTATACGCATCTCCAAAGAAATGTTCAATTGTGTCGTCATCTCCGTACACTTCCCTACC	332	9797	AP017796.1 Turnip mosaic virus RNA, nearly complete sequence, isolate: IRNTlm1
TRINITY_DN507_c0_g1_i1	AP017799.1	78.873	71	15	0	24	94	5997	5927	1.13e-08	60.8	AP017799.1	66	56	56	0	78.87	1	-1	TTTCCTTTCTTAGTATACGCTTCTCCGAAATAGTGCTCAATTGTCCCATCATCTCCATAAACCTCTCGACC	TTTCCTTTCTTAGTGTACGCGTCTCCAAAGAAATGTTCAATTGTGTCGTCATCTCCGTACACTTCCCTACC	332	9797	AP017799.1 Turnip mosaic virus RNA, nearly complete sequence, isolate: IRNTOFS2
TRINITY_DN507_c0_g1_i1	AP017800.1	78.873	71	15	0	24	94	5997	5927	1.13e-08	60.8	AP017800.1	66	56	56	0	78.87	1	-1	TTTCCTTTCTTAGTATACGCTTCTCCGAAATAGTGCTCAATTGTCCCATCATCTCCATAAACCTCTCGACC	TTTCCTTTCTTAGTGTACGCGTCTCCAAAGAAATGTTCAATTGTGTCGTCATCTCCGTACACTTCCCTACC	332	9797	AP017800.1 Turnip mosaic virus RNA, nearly complete sequence, isolate: IRNTOFS3
TRINITY_DN507_c0_g1_i1	AP017806.1	75	88	22	0	15	102	6006	5919	1.13e-08	60.8	AP017806.1	66	66	66	0	75	1	-1	CCTTTCTTGTTTCCTTTCTTAGTATACGCTTCTCCGAAATAGTGCTCAATTGTCCCATCATCTCCATAAACCTCTCGACCAAGCTTAG	CCTTTGCTCTTTCCTTTCTTCGTGTAGGCATCTCCAAAGAAGTGTTCGATTGTGTCATCGTCTCCATACACTTCCCTACCCATTTTAG	332	9797	AP017806.1 Turnip mosaic virus RNA, nearly complete sequence, isolate: IRNTuK33
TRINITY_DN507_c0_g1_i1	AP017877.1	78.873	71	15	0	24	94	5997	5927	1.13e-08	60.8	AP017877.1	66	56	56	0	78.87	1	-1	TTTCCTTTCTTAGTATACGCTTCTCCGAAATAGTGCTCAATTGTCCCATCATCTCCATAAACCTCTCGACC	TTTCCTTTCTTTGTGTAGGCATCTCCGAAGAAATGTTCTATGGTATCATCATCTCCATAGACTTCTCTACC	332	9798	AP017877.1 Turnip mosaic virus RNA, nearly complete sequence, isolate: TUR63
TRINITY_DN507_c0_g1_i1	AP017878.1	77.5	80	17	1	15	94	6005	5927	1.13e-08	60.8	AP017878.1	66	62	62	1	77.5	1	-1	CCTTTCTTGTTTCCTTTCTTAGTATACGCTTCTCCGAAATAGTGCTCAATTGTCCCATCATCTCCATAAACCTCTCGACC	CCTTGCTT-TTTCCTTTCTTTGTGTAGGCATCTCCGAAATAGTGTTCTATGGTGTCGTCGTCCCCGTAGACTTCTCTACC	332	9798	AP017878.1 Turnip mosaic virus RNA, nearly complete sequence, isolate: TUR64
TRINITY_DN507_c0_g1_i1	EU660581.1	75.61	82	20	0	13	94	6217	6136	3.95e-08	59	EU660581.1	64	62	62	0	75.61	1	-1	TTCCTTTCTTGTTTCCTTTCTTAGTATACGCTTCTCCGAAATAGTGCTCAATTGTCCCATCATCTCCATAAACCTCTCGACC	TTCCTTTTTGCTTTCCTTTCTTAGTGTACGCTTCTCCAAAAGTATGTTCCATGGTGTAATCATCAGCATACACTTCACGTCC	332	10036	EU660581.1 Watermelon mosaic virus isolate FMF00-LL1, complete genome
TRINITY_DN507_c0_g1_i1	FJ640956.1	76.25	80	19	0	15	94	5824	5745	3.95e-08	59	FJ640956.1	64	61	61	0	76.25	1	-1	CCTTTCTTGTTTCCTTTCTTAGTATACGCTTCTCCGAAATAGTGCTCAATTGTCCCATCATCTCCATAAACCTCTCGACC	CCTTTCTGCTTTCCTTTCTTGGTGTAGGCCTCTCCAAAGGTGTGCTCCATTGTGTAGTCATCTGCGTACACCTCACGACC	332	9588	FJ640956.1 Soybean mosaic virus isolate WS84, complete genome
TRINITY_DN507_c0_g1_i1	AY575773.1	76.404	89	19	2	13	100	6169	6082	3.95e-08	59	AY575773.1	64	68	68	2	76.4	1	-1	TTCCTTTCTTGTTT-CCTTTCTTAGTATACGCTTCTCCGAAATAGTGCTCAATTGTCCCATCATCTCCATAAACCTCTCGACCAAGCTT	TTCCCTT-TTGTTTGCCTTTCTTAGTGTATGCTTCGCCAAATGTGTGCTCCATTGTATAGTCATCAGCATACACCTCACGGCCAACCTT	332	9992	AY575773.1 Blackeye cowpea mosaic virus, complete genome
TRINITY_DN507_c0_g1_i1	HQ384216.1	75.61	82	20	0	13	94	6232	6151	3.95e-08	59	HQ384216.1	64	62	62	0	75.61	1	-1	TTCCTTTCTTGTTTCCTTTCTTAGTATACGCTTCTCCGAAATAGTGCTCAATTGTCCCATCATCTCCATAAACCTCTCGACC	TTCCTTTTTGCTTTCCTTTCTTAGTGTACGCTTCTCCAAAAGTATGTTCCATGGTATAATCATCGGCATACACTTCACGTCC	332	10057	HQ384216.1 Watermelon mosaic virus strain Dendrobium, complete genome
TRINITY_DN507_c0_g1_i1	JF273464.1	75.61	82	20	0	13	94	6217	6136	3.95e-08	59	JF273464.1	64	62	62	0	75.61	1	-1	TTCCTTTCTTGTTTCCTTTCTTAGTATACGCTTCTCCGAAATAGTGCTCAATTGTCCCATCATCTCCATAAACCTCTCGACC	TTCCTTTTTGCTTTCCTTTCTTAGTGTACGCTTCTCCAAAAGTATGTTCCATGGTGTAATCATCAGCATACACTTCACGTCC	332	10031	JF273464.1 Watermelon mosaic virus isolate C07-014, complete genome
TRINITY_DN507_c0_g1_i1	JF273469.1	75.61	82	20	0	13	94	6232	6151	3.95e-08	59	JF273469.1	64	62	62	0	75.61	1	-1	TTCCTTTCTTGTTTCCTTTCTTAGTATACGCTTCTCCGAAATAGTGCTCAATTGTCCCATCATCTCCATAAACCTCTCGACC	TTCCTTTTTGCTTTCCTTTCTTAGTGTACGCTTCTCCAAAAGTATGTTCCATGGTGTAATCATCAGCATACACTTCACGTCC	332	10047	JF273469.1 Watermelon mosaic virus isolate C04-106, complete genome
TRINITY_DN507_c0_g1_i1	KC119184.1	76.623	77	18	0	24	100	6032	5956	3.95e-08	59	KC119184.1	64	59	59	0	76.62	1	-1	TTTCCTTTCTTAGTATACGCTTCTCCGAAATAGTGCTCAATTGTCCCATCATCTCCATAAACCTCTCGACCAAGCTT	TTTCCTTTCTTTGTATAGGCATCACCGAAGAAATGCTCTATGGTATCATCGTCTCCGTATACTTCTCTACCCATCTT	332	9833	KC119184.1 Turnip mosaic virus strain BJ-R01, complete genome
TRINITY_DN507_c0_g1_i1	AB747314.1	76.623	77	18	0	24	100	5997	5921	3.95e-08	59	AB747314.1	64	59	59	0	76.62	1	-1	TTTCCTTTCTTAGTATACGCTTCTCCGAAATAGTGCTCAATTGTCCCATCATCTCCATAAACCTCTCGACCAAGCTT	TTCCCTTTCTTTGTGTAGGCATCACCAAAGAAATGCTCTATGGTGTCATCATCTCCATACACCTCTCTACCCATCTT	332	9798	AB747314.1 Turnip mosaic virus RNA, complete cds, isolate: VIET179
TRINITY_DN507_c0_g1_i1	KJ125479.1	69.853	136	38	1	10	142	5893	5758	3.95e-08	59	KJ125479.1	64	95	95	3	69.85	1	-1	TCTTTCCTTTCTTGTTTCCTTTCTTAGTATACGCTTCTCCGAAATAGTGCTCAATTGTCCCA---TCATCTCCATAAACCTCTCGACCAAGCTTAGCATTTGCTGCCGACTTAAATCTTAACTTCTGTCGTTGTCG	TCTTTCCTTTTGATTTCCCCTTCTTTGCATATGCATCACCAAAATAATGTTCAATTGTCCCAGAGTCATCGTCAAAAACGACATGCCCAATTTTTCTATCAGCTGCTTCCCGAAATCTAAGCTTCTGTTTTTGTCG	332	9529	KJ125479.1 Yam mild mosaic virus isolate ZY_XZ_1, complete genome
TRINITY_DN507_c0_g1_i1	KM597070.1	75.61	82	20	0	13	94	6216	6135	3.95e-08	59	KM597070.1	64	62	62	0	75.61	1	-1	TTCCTTTCTTGTTTCCTTTCTTAGTATACGCTTCTCCGAAATAGTGCTCAATTGTCCCATCATCTCCATAAACCTCTCGACC	TTCCTTTTTGCTTTCCTTTCTTAGTGTACGCTTCCCCAAAAGTGTGTTCCATGGTGTAATCATCAGCATACACTTCACGTCC	332	10030	KM597070.1 Watermelon mosaic virus isolate RKG, complete genome
TRINITY_DN507_c0_g1_i1	AB989642.1	79.104	67	14	0	24	90	5997	5931	3.95e-08	59	AB989642.1	64	53	53	0	79.1	1	-1	TTTCCTTTCTTAGTATACGCTTCTCCGAAATAGTGCTCAATTGTCCCATCATCTCCATAAACCTCTC	TTCCCTTTCTTTGTGTAGGCATCACCGAAGAAGTGCTCTATGGTGTCATCATCTCCATACACTTCTC	332	9798	AB989642.1 Turnip mosaic virus genomic RNA, nearly complete genome, isolate: AUST28
TRINITY_DN507_c0_g1_i1	KP710868.1	76.25	80	19	0	15	94	6230	6151	3.95e-08	59	KP710868.1	64	61	61	0	76.25	1	-1	CCTTTCTTGTTTCCTTTCTTAGTATACGCTTCTCCGAAATAGTGCTCAATTGTCCCATCATCTCCATAAACCTCTCGACC	CCTTTCTGCTTTCCTTTCTTGGTATATGCCTCCCCAAAGGTGTGCTCCATGGTGTAATCATCTGCATACACCTCACGGCC	332	9994	KP710868.1 Soybean mosaic virus isolate SC7-N, complete genome
TRINITY_DN507_c0_g1_i1	KT285170.1	76.25	80	19	0	15	94	6230	6151	3.95e-08	59	KT285170.1	64	61	61	0	76.25	1	-1	CCTTTCTTGTTTCCTTTCTTAGTATACGCTTCTCCGAAATAGTGCTCAATTGTCCCATCATCTCCATAAACCTCTCGACC	CCTTTCTGCTTTCCTTTCTTGGTATATGCCTCCCCAAAGGTGTGCTCCATGGTGTAATCATCTGCATACACCTCACGGCC	332	9994	KT285170.1 Soybean mosaic virus isolate 4278-1, complete genome
TRINITY_DN507_c0_g1_i1	NC_031339.1	75.61	82	20	0	19	100	5895	5814	3.95e-08	59	NC_031339.1	64	62	62	0	75.61	1	-1	TCTTGTTTCCTTTCTTAGTATACGCTTCTCCGAAATAGTGCTCAATTGTCCCATCATCTCCATAAACCTCTCGACCAAGCTT	TCTTCTTGCCTTTTGCGGTGTATGCTTCTCCAAAGTAATGTTCCATTGTCCCATCATCTCCGAAGACTTCTCTACCTTGCTT	332	10154	NC_031339.1 Euphorbia ringspot virus isolate PV-0902, complete genome
TRINITY_DN507_c0_g1_i1	AP017869.1	75.61	82	20	0	24	105	5997	5916	3.95e-08	59	AP017869.1	64	62	62	0	75.61	1	-1	TTTCCTTTCTTAGTATACGCTTCTCCGAAATAGTGCTCAATTGTCCCATCATCTCCATAAACCTCTCGACCAAGCTTAGCAT	TTTCCTTTCTTTGTGTAGGCATCTCCGAAGAAATGTTCTATGGTATCATCATCTCCGTAGACTTCTCTACCCATTTTAGTAT	332	9798	AP017869.1 Turnip mosaic virus RNA, nearly complete sequence, isolate: TUR30
TRINITY_DN507_c0_g1_i1	AP017870.1	75.61	82	20	0	24	105	5997	5916	3.95e-08	59	AP017870.1	64	62	62	0	75.61	1	-1	TTTCCTTTCTTAGTATACGCTTCTCCGAAATAGTGCTCAATTGTCCCATCATCTCCATAAACCTCTCGACCAAGCTTAGCAT	TTTCCTTTCTTTGTGTAGGCATCTCCGAAGAAATGTTCTATGGTATCATCATCTCCGTAGACTTCTCTACCCATTTTAGTAT	332	9798	AP017870.1 Turnip mosaic virus RNA, nearly complete sequence, isolate: TUR31
TRINITY_DN507_c0_g1_i1	KY225544.1	75.294	85	21	0	12	96	5834	5750	3.95e-08	59	KY225544.1	64	64	64	0	75.29	1	-1	TTTCCTTTCTTGTTTCCTTTCTTAGTATACGCTTCTCCGAAATAGTGCTCAATTGTCCCATCATCTCCATAAACCTCTCGACCAA	TTTCCTTTGACTTTCCCTCTCTTTGTATAGGCTTCACCAAACGTGTGACCAATTGTGTCATCATCTCCAAAAATCTCACGGCCAA	332	9656	KY225544.1 Zucchini yellow mosaic virus isolate TM39 polyprotein gene, complete cds
TRINITY_DN507_c0_g1_i1	KY225556.1	75.294	85	21	0	12	96	5754	5670	3.95e-08	59	KY225556.1	64	64	64	0	75.29	1	-1	TTTCCTTTCTTGTTTCCTTTCTTAGTATACGCTTCTCCGAAATAGTGCTCAATTGTCCCATCATCTCCATAAACCTCTCGACCAA	TTTCCTTTGACTTTCCCTCTCTTTGTATAGGCTTCACCAAACGTGTGACCAATTGTGTCATCATCTCCAAAAATCTCACGGCCAA	332	9547	KY225556.1 Zucchini yellow mosaic virus isolate TM40 polyprotein gene, complete cds
TRINITY_DN507_c0_g1_i1	AB093599.1	77.465	71	16	0	24	94	5997	5927	1.38e-07	57.2	AB093599.1	62	55	55	0	77.46	1	-1	TTTCCTTTCTTAGTATACGCTTCTCCGAAATAGTGCTCAATTGTCCCATCATCTCCATAAACCTCTCGACC	TTCCCTTTCTTTGTGTAAGCTTCTCCGAAATAGTGTTCTATGGTGTCGTCATCCCCGTAGACTTCCCTACC	332	9798	AB093599.1 Turnip mosaic virus gene for polyprotein, complete cds, isolate:A64
TRINITY_DN507_c0_g1_i1	AB093600.1	74.419	86	22	0	15	100	6006	5921	1.38e-07	57.2	AB093600.1	62	64	64	0	74.42	1	-1	CCTTTCTTGTTTCCTTTCTTAGTATACGCTTCTCCGAAATAGTGCTCAATTGTCCCATCATCTCCATAAACCTCTCGACCAAGCTT	CCTTTGCTCTTTCCCTTCTTCGTATAGGCATCTCCGAAGAAGTGTTCTATGACGTCGTCATCTCCATACACCTCCCTACCCATCTT	332	9798	AB093600.1 Turnip mosaic virus gene for polyprotein, complete cds, isolate:ITA7
TRINITY_DN507_c0_g1_i1	AB093604.1	73.404	94	25	0	1	94	6020	5927	1.38e-07	57.2	AB093604.1	62	69	69	0	73.4	1	-1	TGCCATGCATCTTTCCTTTCTTGTTTCCTTTCTTAGTATACGCTTCTCCGAAATAGTGCTCAATTGTCCCATCATCTCCATAAACCTCTCGACC	TGCCACGCGTCCTGCCTTTGCTCTTTCCTTTCTTTGTGTAGGCATCTCCAAAGAAATGCTCTATGGTGTCGTCGTCTCCATACACTTCCCTACC	332	9798	AB093604.1 Turnip mosaic virus gene for polyprotein, complete cds, isolate:PV376-Br
TRINITY_DN507_c0_g1_i1	AB093612.1	73.404	94	25	0	1	94	6020	5927	1.38e-07	57.2	AB093612.1	62	69	69	0	73.4	1	-1	TGCCATGCATCTTTCCTTTCTTGTTTCCTTTCTTAGTATACGCTTCTCCGAAATAGTGCTCAATTGTCCCATCATCTCCATAAACCTCTCGACC	TGCCACGCGTCCTGCCTTTGCTCTTTCCTTTCTTTGTGTAGGCATCTCCAAAGAAATGCTCTATGGTGTCGTCGTCTCCATACACTTCCCTACC	332	9798	AB093612.1 Turnip mosaic virus gene for polyprotein, complete cds, isolate:NZ290
TRINITY_DN507_c0_g1_i1	AB252107.1	73.404	94	25	0	1	94	6020	5927	1.38e-07	57.2	AB252107.1	62	69	69	0	73.4	1	-1	TGCCATGCATCTTTCCTTTCTTGTTTCCTTTCTTAGTATACGCTTCTCCGAAATAGTGCTCAATTGTCCCATCATCTCCATAAACCTCTCGACC	TGCCACGCGTCCTGCCTTTGCTCTTTCCTTTCTTTGTGTAGGCATCTCCAAAGAAATGCTCTATGGTGTCGTCGTCTCCATACACTTCCCTACC	332	9798	AB252107.1 Turnip mosaic virus gene for polyprotein, complete cds, isolate: CZE5
TRINITY_DN507_c0_g1_i1	AB252117.1	77.465	71	16	0	24	94	5997	5927	1.38e-07	57.2	AB252117.1	62	55	55	0	77.46	1	-1	TTTCCTTTCTTAGTATACGCTTCTCCGAAATAGTGCTCAATTGTCCCATCATCTCCATAAACCTCTCGACC	TTTCCTTTCTTTGTGTAGGCTTCGCCGAAGTAGTGTTCTATGGTGTCGTCATCCCCGTAGACTTCTCTACC	332	9798	AB252117.1 Turnip mosaic virus gene for polyprotein, complete cds, isolate: GRC42
TRINITY_DN507_c0_g1_i1	AB701702.1	73.404	94	25	0	1	94	6020	5927	1.38e-07	57.2	AB701702.1	62	69	69	0	73.4	1	-1	TGCCATGCATCTTTCCTTTCTTGTTTCCTTTCTTAGTATACGCTTCTCCGAAATAGTGCTCAATTGTCCCATCATCTCCATAAACCTCTCGACC	TGCCACGCGTCCTGCCTTTGCTCTTTCCTTTCTTTGTGTAGGCATCTCCAAAGAAATGCTCTATGGTGTCGTCGTCTCCATACACTTCCCTACC	332	9798	AB701702.1 Turnip mosaic virus genomic RNA, nearly complete genome, isolate: DEU5
TRINITY_DN507_c0_g1_i1	AB701705.1	77.465	71	16	0	24	94	5997	5927	1.38e-07	57.2	AB701705.1	62	55	55	0	77.46	1	-1	TTTCCTTTCTTAGTATACGCTTCTCCGAAATAGTGCTCAATTGTCCCATCATCTCCATAAACCTCTCGACC	TTTCCTTTCTTTGTGTAGGCTTCTCCGAAGTAGTGTTCTATGGTGTCGTCGTCCCCGTAGACTTCTCTACC	332	9798	AB701705.1 Turnip mosaic virus genomic RNA, nearly complete genome, isolate: Eru1D
TRINITY_DN507_c0_g1_i1	AB701710.1	73.404	94	25	0	1	94	6020	5927	1.38e-07	57.2	AB701710.1	62	69	69	0	73.4	1	-1	TGCCATGCATCTTTCCTTTCTTGTTTCCTTTCTTAGTATACGCTTCTCCGAAATAGTGCTCAATTGTCCCATCATCTCCATAAACCTCTCGACC	TGCCACGCGTCCTGCCTTTGCTCTTTCCTTTCTTTGTGTAGGCATCTCCAAAGAAATGCTCTATGGTGTCGTCGTCTCCATACACTTCCCTACC	332	9798	AB701710.1 Turnip mosaic virus genomic RNA, nearly complete genome, isolate: GBR8
TRINITY_DN507_c0_g1_i1	AB701726.1	77.465	71	16	0	24	94	5997	5927	1.38e-07	57.2	AB701726.1	62	55	55	0	77.46	1	-1	TTTCCTTTCTTAGTATACGCTTCTCCGAAATAGTGCTCAATTGTCCCATCATCTCCATAAACCTCTCGACC	TTCCCTTTCTTTGTGTAAGCTTCTCCGAAATAGTGTTCTATGGTGTCGTCATCCCCGTAGACTTCCCTACC	332	9798	AB701726.1 Turnip mosaic virus genomic RNA, nearly complete genome, isolate: ITA9A
TRINITY_DN507_c0_g1_i1	AB701728.1	73.404	94	25	0	1	94	6020	5927	1.38e-07	57.2	AB701728.1	62	69	69	0	73.4	1	-1	TGCCATGCATCTTTCCTTTCTTGTTTCCTTTCTTAGTATACGCTTCTCCGAAATAGTGCTCAATTGTCCCATCATCTCCATAAACCTCTCGACC	TGCCACGCGTCCTGCCTTTGCTCTTTCCTTTCTTTGTGTAGGCATCTCCAAAGAAATGCTCTATGGTGTCGTCGTCTCCATACACTTCCCTACC	332	9798	AB701728.1 Turnip mosaic virus genomic RNA, nearly complete genome, isolate: POL1
TRINITY_DN507_c0_g1_i1	AB701731.1	73.404	94	25	0	1	94	6020	5927	1.38e-07	57.2	AB701731.1	62	69	69	0	73.4	1	-1	TGCCATGCATCTTTCCTTTCTTGTTTCCTTTCTTAGTATACGCTTCTCCGAAATAGTGCTCAATTGTCCCATCATCTCCATAAACCTCTCGACC	TGCCACGCGTCCTGCCTTTGCTCTTTCCTTTCTTTGTGTAGGCATCTCCAAAGAAATGCTCTATGGTGTCGTCGTCTCCATACACTTCCCTACC	332	9798	AB701731.1 Turnip mosaic virus genomic RNA, nearly complete genome, isolate: POL2
TRINITY_DN507_c0_g1_i1	AB701732.1	73.404	94	25	0	1	94	6020	5927	1.38e-07	57.2	AB701732.1	62	69	69	0	73.4	1	-1	TGCCATGCATCTTTCCTTTCTTGTTTCCTTTCTTAGTATACGCTTCTCCGAAATAGTGCTCAATTGTCCCATCATCTCCATAAACCTCTCGACC	TGCCACGCGTCCTGCCTTTGCTCTTTCCTTTCTTTGTGTAGGCATCTCCAAAGAAATGCTCTATGGTGTCGTCGTCTCCATACACTTCCCTACC	332	9798	AB701732.1 Turnip mosaic virus genomic RNA, nearly complete genome, isolate: POL4
TRINITY_DN507_c0_g1_i1	AB701736.1	73.404	94	25	0	1	94	6020	5927	1.38e-07	57.2	AB701736.1	62	69	69	0	73.4	1	-1	TGCCATGCATCTTTCCTTTCTTGTTTCCTTTCTTAGTATACGCTTCTCCGAAATAGTGCTCAATTGTCCCATCATCTCCATAAACCTCTCGACC	TGCCACGCGTCCTGCCTTTGCTCTTTCCTTTCTTTGTGTAGGCATCTCCAAAGAAATGCTCTATGGTGTCGTCGTCTCCATACACTTCCCTACC	332	9798	AB701736.1 Turnip mosaic virus genomic RNA, nearly complete genome, isolate: UT
TRINITY_DN507_c0_g1_i1	AB701737.1	74.419	86	22	0	15	100	6006	5921	1.38e-07	57.2	AB701737.1	62	64	64	0	74.42	1	-1	CCTTTCTTGTTTCCTTTCTTAGTATACGCTTCTCCGAAATAGTGCTCAATTGTCCCATCATCTCCATAAACCTCTCGACCAAGCTT	CCTTTGCTCTTTCCCTTCTTCGTGTAGGCATCCCCAAAGAAGTGTTCTATAGTGTCATCATCTCCATGCACCTCTCTACCCATCTT	332	9798	AB701737.1 Turnip mosaic virus genomic RNA, nearly complete genome, isolate: PV134
TRINITY_DN507_c0_g1_i1	AB701739.1	73.404	94	25	0	1	94	6020	5927	1.38e-07	57.2	AB701739.1	62	69	69	0	73.4	1	-1	TGCCATGCATCTTTCCTTTCTTGTTTCCTTTCTTAGTATACGCTTCTCCGAAATAGTGCTCAATTGTCCCATCATCTCCATAAACCTCTCGACC	TGCCACGTGTCCTGCCTTTGCTCTTTCCTTTCTTTGTATAAGCATCTCCAAAGAAATGCTCTATGGTTTCGTCGTCTCCATACACTTCCCTACC	332	9798	AB701739.1 Turnip mosaic virus genomic RNA, nearly complete genome, isolate: USA4
TRINITY_DN507_c0_g1_i1	KJ125476.1	80.328	61	12	0	10	70	5896	5836	1.38e-07	57.2	KJ125476.1	62	49	49	0	80.33	1	-1	TCTTTCCTTTCTTGTTTCCTTTCTTAGTATACGCTTCTCCGAAATAGTGCTCAATTGTCCC	TCTTCCCTTTTGATTTTCCCTTCTTTGCATATGCTTCACCAAAATAGTGCTCAATTGTTCC	332	9533	KJ125476.1 Yam mild mosaic virus isolate YB3_NC_1, complete genome
TRINITY_DN507_c0_g1_i1	KF919299.1	76.543	81	18	1	21	100	6166	6086	1.38e-07	57.2	KF919299.1	62	62	62	1	76.54	1	-1	TTGTTT-CCTTTCTTAGTATACGCTTCTCCGAAATAGTGCTCAATTGTCCCATCATCTCCATAAACCTCTCGACCAAGCTT	TTGTTTGCCTTTCTTAGTATATGCTTCACCAAATGTGTGTTCCATTGTATAGTCATCAGCATACACCTCGCGGCCAACCTT	332	9999	KF919299.1 Bean common mosaic virus isolate US10 polyprotein gene, complete cds
TRINITY_DN507_c0_g1_i1	NC_004013.1	76.316	76	18	0	15	90	5693	5618	1.38e-07	57.2	NC_004013.1	62	58	58	0	76.32	1	-1	CCTTTCTTGTTTCCTTTCTTAGTATACGCTTCTCCGAAATAGTGCTCAATTGTCCCATCATCTCCATAAACCTCTC	CCTTTCTCTTTGCCTTTCTTAGTATACGCTTCTCCAAATGTATGTTCCATTGTATAATCGTCGGCATATACTTCTC	332	9465	NC_004013.1 Cowpea aphid-borne mosaic virus, complete genome
TRINITY_DN507_c0_g1_i1	AB989648.1	73.404	94	25	0	1	94	6020	5927	1.38e-07	57.2	AB989648.1	62	69	69	0	73.4	1	-1	TGCCATGCATCTTTCCTTTCTTGTTTCCTTTCTTAGTATACGCTTCTCCGAAATAGTGCTCAATTGTCCCATCATCTCCATAAACCTCTCGACC	TGCCACGCGTCCTGCCTTTGCTCTTTCCTTTCTTTGTGTAGGCATCTCCAAAGAAATGCTCTATGGTGTCGTCGTCTCCATACACTTCCCTACC	332	9798	AB989648.1 Turnip mosaic virus genomic RNA, nearly complete genome, isolate: NZ412
TRINITY_DN507_c0_g1_i1	AB989649.1	73.404	94	25	0	1	94	6020	5927	1.38e-07	57.2	AB989649.1	62	69	69	0	73.4	1	-1	TGCCATGCATCTTTCCTTTCTTGTTTCCTTTCTTAGTATACGCTTCTCCGAAATAGTGCTCAATTGTCCCATCATCTCCATAAACCTCTCGACC	TGCCACGCGTCCTGCCTTTGCTCTTTCCTTTCTTTGTGTAGGCATCTCCAAAGAAATGCTCTATGGTGTCGTCGTCTCCATACACTTCCCTACC	332	9798	AB989649.1 Turnip mosaic virus genomic RNA, nearly complete genome, isolate: NZ412B
TRINITY_DN507_c0_g1_i1	AB989653.1	73.404	94	25	0	1	94	6020	5927	1.38e-07	57.2	AB989653.1	62	69	69	0	73.4	1	-1	TGCCATGCATCTTTCCTTTCTTGTTTCCTTTCTTAGTATACGCTTCTCCGAAATAGTGCTCAATTGTCCCATCATCTCCATAAACCTCTCGACC	TGCCACGCGTCCTGCCTTTGCTCTTTCCTTTCTTTGTGTAGGCATCTCCAAAGAAATGCTCTATGGTGTCGTCGTCTCCATACACTTCCCTACC	332	9798	AB989653.1 Turnip mosaic virus genomic RNA, nearly complete genome, isolate: NZL5
TRINITY_DN507_c0_g1_i1	AB989654.1	73.404	94	25	0	1	94	6020	5927	1.38e-07	57.2	AB989654.1	62	69	69	0	73.4	1	-1	TGCCATGCATCTTTCCTTTCTTGTTTCCTTTCTTAGTATACGCTTCTCCGAAATAGTGCTCAATTGTCCCATCATCTCCATAAACCTCTCGACC	TGCCACGCGTCCTGCCTTTGCTCTTTCCTTTCTTTGTGTAGGCATCTCCAAAGAAATGCTCTATGGTGTCGTCGTCTCCATACACTTCCCTACC	332	9798	AB989654.1 Turnip mosaic virus genomic RNA, nearly complete genome, isolate: NZW3
TRINITY_DN507_c0_g1_i1	AB989656.1	73.404	94	25	0	1	94	6020	5927	1.38e-07	57.2	AB989656.1	62	69	69	0	73.4	1	-1	TGCCATGCATCTTTCCTTTCTTGTTTCCTTTCTTAGTATACGCTTCTCCGAAATAGTGCTCAATTGTCCCATCATCTCCATAAACCTCTCGACC	TGCCACGCGTCCTGCCTTTGCTCTTTCCTTTCTTTGTGTAGGCATCTCCAAAGAAATGCTCTATGGTGTCGTCGTCTCCATACACTTCCCTACC	332	9798	AB989656.1 Turnip mosaic virus genomic RNA, nearly complete genome, isolate: NZW6
TRINITY_DN507_c0_g1_i1	KT175569.1	76.543	81	18	1	21	100	6218	6138	1.38e-07	57.2	KT175569.1	62	62	62	1	76.54	1	-1	TTGTTT-CCTTTCTTAGTATACGCTTCTCCGAAATAGTGCTCAATTGTCCCATCATCTCCATAAACCTCTCGACCAAGCTT	TTGTTTGCCTTTCTTAGTATATGCTTCACCAAATGTGTGTTCCATTGTATAGTCATCAGCATACACCTCGCGGCCAACCTT	332	10052	KT175569.1 Bean common mosaic virus isolate US1, complete genome
TRINITY_DN507_c0_g1_i1	KU053508.1	73.404	94	25	0	1	94	6006	5913	1.38e-07	57.2	KU053508.1	62	69	69	0	73.4	1	-1	TGCCATGCATCTTTCCTTTCTTGTTTCCTTTCTTAGTATACGCTTCTCCGAAATAGTGCTCAATTGTCCCATCATCTCCATAAACCTCTCGACC	TGCCACGCGTCCTGCCTTTGCTCTTTCCTTTCTTTGTGTAGGCATCTCCAAAGAAATGCTCTATGGTGTCGTCGTCTCCATACACTTCCCTACC	332	9787	KU053508.1 Turnip mosaic virus isolate ab031 Lincoln, complete genome
TRINITY_DN507_c0_g1_i1	KX610929.1	73.404	94	25	0	1	94	6020	5927	1.38e-07	57.2	KX610929.1	62	69	69	0	73.4	1	-1	TGCCATGCATCTTTCCTTTCTTGTTTCCTTTCTTAGTATACGCTTCTCCGAAATAGTGCTCAATTGTCCCATCATCTCCATAAACCTCTCGACC	TGCCACGCGTCCTGCCTTTGCTCTTTCCTTTCTTTGTGTAGGCATCTCCAAAGAAATGCTCTATGGTGTCGTCGTCTCCATACACTTCCCTACC	332	9798	KX610929.1 Turnip mosaic virus isolate 12.1, complete genome
TRINITY_DN507_c0_g1_i1	KX610930.1	73.404	94	25	0	1	94	6024	5931	1.38e-07	57.2	KX610930.1	62	69	69	0	73.4	1	-1	TGCCATGCATCTTTCCTTTCTTGTTTCCTTTCTTAGTATACGCTTCTCCGAAATAGTGCTCAATTGTCCCATCATCTCCATAAACCTCTCGACC	TGCCACGCGTCCTGCCTTTGCTCTTTCCTTTCTTTGTGTAGGCATCTCCAAAGAAATGCTCTATGGTGTCGTCGTCTCCATACACTTCCCTACC	332	9800	KX610930.1 Turnip mosaic virus isolate 12.5, complete genome
TRINITY_DN507_c0_g1_i1	AP017756.1	77.465	71	16	0	24	94	5997	5927	1.38e-07	57.2	AP017756.1	62	55	55	0	77.46	1	-1	TTTCCTTTCTTAGTATACGCTTCTCCGAAATAGTGCTCAATTGTCCCATCATCTCCATAAACCTCTCGACC	TTTCCTTTCTTTGTGTAGGCTTCGCCGAAGTAGTGTTCTATGGTGTCGTCATCCCCGTAGACTTCTCTACC	332	9797	AP017756.1 Turnip mosaic virus RNA, nearly complete sequence, isolate: GRC43
TRINITY_DN507_c0_g1_i1	AP017867.1	73.404	94	25	0	1	94	6020	5927	1.38e-07	57.2	AP017867.1	62	69	69	0	73.4	1	-1	TGCCATGCATCTTTCCTTTCTTGTTTCCTTTCTTAGTATACGCTTCTCCGAAATAGTGCTCAATTGTCCCATCATCTCCATAAACCTCTCGACC	TGCCACGCGTCCTGCCTTTGCTCTTTCCTTTCTTTGTGTAGGCATCTCCAAAGAAATGCTCTATGGTGTCGTCGTCTCCATACACTTCCCTACC	332	9798	AP017867.1 Turnip mosaic virus RNA, nearly complete sequence, isolate: TUR20
TRINITY_DN507_c0_g1_i1	AB252112.1	75	80	20	0	15	94	6006	5927	4.81e-07	55.4	AB252112.1	60	60	60	0	75	1	-1	CCTTTCTTGTTTCCTTTCTTAGTATACGCTTCTCCGAAATAGTGCTCAATTGTCCCATCATCTCCATAAACCTCTCGACC	CCTTTGCTCTTTCCCTTCTTCGTGTAAGCATCCCCGAAGAAGTGTTCTATGGTGTCGTCATCTCCATACACCTCCCTACC	332	9798	AB252112.1 Turnip mosaic virus gene for polyprotein, complete cds, isolate: FRD1
TRINITY_DN507_c0_g1_i1	FJ640973.1	75	80	20	0	15	94	5821	5742	4.81e-07	55.4	FJ640973.1	60	60	60	0	75	1	-1	CCTTTCTTGTTTCCTTTCTTAGTATACGCTTCTCCGAAATAGTGCTCAATTGTCCCATCATCTCCATAAACCTCTCGACC	CCCTTCTGCTTTCCTTTCTTGGTATATGCCTCCCCAAAGGTGTGCTCCATTGTGTAGTCATCTGCGTACACCTCACGACC	332	9585	FJ640973.1 Soybean mosaic virus isolate WS162, complete genome
TRINITY_DN507_c0_g1_i1	GU015011.1	75	80	20	0	15	94	5825	5746	4.81e-07	55.4	GU015011.1	60	60	60	0	75	1	-1	CCTTTCTTGTTTCCTTTCTTAGTATACGCTTCTCCGAAATAGTGCTCAATTGTCCCATCATCTCCATAAACCTCTCGACC	CCTTTCTGCTTTCCTTTCTTGGTATAGGCCTCCCCAAAGGTGTGCTCCATGGTGTAATCATCTGCGTACACCTCACGGCC	332	9589	GU015011.1 Soybean mosaic virus isolate 413, complete genome
TRINITY_DN507_c0_g1_i1	HQ845736.1	75	80	20	0	15	94	5825	5746	4.81e-07	55.4	HQ845736.1	60	60	60	0	75	1	-1	CCTTTCTTGTTTCCTTTCTTAGTATACGCTTCTCCGAAATAGTGCTCAATTGTCCCATCATCTCCATAAACCTCTCGACC	CCTTTCTGCTTTCCTTTCTTAGTGTAGGCCTCCCCAAAGGTGCGCTCCATGGTGTAATCATCTGCATACACCTCACGGCC	332	9589	HQ845736.1 Soybean mosaic virus strain KY, complete genome
TRINITY_DN507_c0_g1_i1	AB701697.1	78.462	65	14	0	24	88	5996	5932	4.81e-07	55.4	AB701697.1	60	51	51	0	78.46	1	-1	TTTCCTTTCTTAGTATACGCTTCTCCGAAATAGTGCTCAATTGTCCCATCATCTCCATAAACCTC	TTTCCTTTCTTTGTGTAGGCATCTCCAAAGAAGTGTTCTATGGTGTCGTCATCTCCATAGACCTC	332	9796	AB701697.1 Turnip mosaic virus genomic RNA, nearly complete genome, isolate: ASP
TRINITY_DN507_c0_g1_i1	KC478389.1	75.281	89	20	2	13	100	6230	6143	4.81e-07	55.4	KC478389.1	60	67	67	2	75.28	1	-1	TTCCTTTCTTGTTT-CCTTTCTTAGTATACGCTTCTCCGAAATAGTGCTCAATTGTCCCATCATCTCCATAAACCTCTCGACCAAGCTT	TTCCTTT-TTGTTTACCTTTCTTAGTGTATGCCTCACCAAATGTATGCTCCATTGTGTAGTCATCAGCGTACACCTCACGACCAACCTT	332	10080	KC478389.1 Bean common mosaic virus isolate HB, complete genome
TRINITY_DN507_c0_g1_i1	JX156435.1	77.941	68	15	0	21	88	5820	5753	4.81e-07	55.4	JX156435.1	60	53	53	0	77.94	1	-1	TTGTTTCCTTTCTTAGTATACGCTTCTCCGAAATAGTGCTCAATTGTCCCATCATCTCCATAAACCTC	TTCTTGCCTTTCTTAGTGTATGCTTCCCCGAAGTAATGCTCCATAGTGTCGTCATCTGCATATACTTC	332	9490	JX156435.1 Carrot thin leaf virus isolate CTLV-Dc, complete genome
TRINITY_DN507_c0_g1_i1	NC_018872.2	73.864	88	23	0	1	88	5775	5688	4.81e-07	55.4	NC_018872.2	60	65	65	0	73.86	1	-1	TGCCATGCATCTTTCCTTTCTTGTTTCCTTTCTTAGTATACGCTTCTCCGAAATAGTGCTCAATTGTCCCATCATCTCCATAAACCTC	TGCCATGGGTCTTTCCTTTCTTCTTGCCCTTTTCTGTGTATGCTGCACCAAAGAAATGTTCAATTGTGTCATCATCAGCATGTACCTC	332	9512	NC_018872.2 Pokeweed mosaic virus isolate PkMV-PA, complete genome
TRINITY_DN507_c0_g1_i1	KF135488.1	75	80	20	0	15	94	5824	5745	4.81e-07	55.4	KF135488.1	60	60	60	0	75	1	-1	CCTTTCTTGTTTCCTTTCTTAGTATACGCTTCTCCGAAATAGTGCTCAATTGTCCCATCATCTCCATAAACCTCTCGACC	CCTTTCTGCTTTCCTTTCTTGGTATACGCCTCCCCAAAGGTGTGTTCCATGGTGTAATCATCTGCGTATACCTCGCGGCC	332	9587	KF135488.1 Soybean mosaic virus isolate Ar13, complete genome
TRINITY_DN507_c0_g1_i1	KC292915.1	73.864	88	23	0	13	100	6231	6144	4.81e-07	55.4	KC292915.1	60	65	65	0	73.86	1	-1	TTCCTTTCTTGTTTCCTTTCTTAGTATACGCTTCTCCGAAATAGTGCTCAATTGTCCCATCATCTCCATAAACCTCTCGACCAAGCTT	TTCCTTTTTGCTTTCCTTTCTTAGTGTACGCTTCTCCAAAAGTATGTTCCATAGTGTAATCGTCGGCATACACTTCACGCCCTACCTT	332	10039	KC292915.1 Watermelon mosaic virus isolate VE10-099, complete genome
TRINITY_DN507_c0_g1_i1	KJ125474.1	76.712	73	17	0	12	84	5897	5825	4.81e-07	55.4	KJ125474.1	60	56	56	0	76.71	1	-1	TTTCCTTTCTTGTTTCCTTTCTTAGTATACGCTTCTCCGAAATAGTGCTCAATTGTCCCATCATCTCCATAAA	TTTCCTTTCGATTTTCCTTTCTTTGCGTATGCCTCACCAAAGTAGTGCTCAATCGTCCCAGAATCGTCATCAA	332	9537	KJ125474.1 Yam mild mosaic virus isolate SSY_FX_1, complete genome
TRINITY_DN507_c0_g1_i1	KJ807815.1	75.281	89	20	2	13	100	6228	6141	4.81e-07	55.4	KJ807815.1	60	67	67	2	75.28	1	-1	TTCCTTTCTTGTTT-CCTTTCTTAGTATACGCTTCTCCGAAATAGTGCTCAATTGTCCCATCATCTCCATAAACCTCTCGACCAAGCTT	TTCCTTT-TTGTTTGCCTTTCTTAGTGTATGCTTCACCAAATGTATGTTCCATTGTGTAGTCATCAGCATACACCTCACGCCCAACCTT	332	10053	KJ807815.1 Bean common mosaic virus isolate HZZB011, complete genome
TRINITY_DN507_c0_g1_i1	KJ807819.1	75.281	89	20	2	13	100	6228	6141	4.81e-07	55.4	KJ807819.1	60	67	67	2	75.28	1	-1	TTCCTTTCTTGTTT-CCTTTCTTAGTATACGCTTCTCCGAAATAGTGCTCAATTGTCCCATCATCTCCATAAACCTCTCGACCAAGCTT	TTCCTTT-TTGTTTACCTTTCTTAGTGTATGCCTCACCAAATGTATGTTCCATTGTGTAATCATCAGCATACACCTCACGCCCAACCTT	332	10052	KJ807819.1 Bean common mosaic virus isolate NKY021, complete genome
TRINITY_DN507_c0_g1_i1	KJ807821.1	75.281	89	20	2	13	100	6228	6141	4.81e-07	55.4	KJ807821.1	60	67	67	2	75.28	1	-1	TTCCTTTCTTGTTT-CCTTTCTTAGTATACGCTTCTCCGAAATAGTGCTCAATTGTCCCATCATCTCCATAAACCTCTCGACCAAGCTT	TTCCTTT-TTGTTTACCTTTCTTAGTGTATGCCTCACCAAATGTATGTTCCATTGTGTAATCATCAGCATACACCTCACGCCCAACCTT	332	10053	KJ807821.1 Bean common mosaic virus isolate CDXQ003, complete genome
TRINITY_DN507_c0_g1_i1	NC_014742.1	75.641	78	19	0	11	88	6931	6854	4.81e-07	55.4	NC_014742.1	60	59	59	0	75.64	1	-1	CTTTCCTTTCTTGTTTCCTTTCTTAGTATACGCTTCTCCGAAATAGTGCTCAATTGTCCCATCATCTCCATAAACCTC	CTTTCCTTTCTGTTTGCCTTTCGCAGTGTAGGCGCTTCCAAAATAATGTTCAATTGTGCCATCATTTGCGTGCACCTC	332	10820	NC_014742.1 Sweet potato virus C, complete genome
TRINITY_DN507_c0_g1_i1	KP710861.1	75	80	20	0	15	94	6230	6151	4.81e-07	55.4	KP710861.1	60	60	60	0	75	1	-1	CCTTTCTTGTTTCCTTTCTTAGTATACGCTTCTCCGAAATAGTGCTCAATTGTCCCATCATCTCCATAAACCTCTCGACC	CCTTTCTGCTTTCCTTTCTTGGTATATGCTTCCCCAAAGGTGTGCTCCATGGTGTAGTCATCTGCGTACACCTCACGGCC	332	9993	KP710861.1 Soybean mosaic virus isolate BYX006, complete genome
TRINITY_DN507_c0_g1_i1	KP710871.1	75	80	20	0	15	94	5825	5746	4.81e-07	55.4	KP710871.1	60	60	60	0	75	1	-1	CCTTTCTTGTTTCCTTTCTTAGTATACGCTTCTCCGAAATAGTGCTCAATTGTCCCATCATCTCCATAAACCTCTCGACC	CCTTTCTGCTTTCCTTTCTTGGTATATGCCTCCCCAAAGGTGTGCTCCATGGTGTAATCATCTGCGTACACCTCGCGGCC	332	9588	KP710871.1 Soybean mosaic virus isolate XFQ001, complete genome
TRINITY_DN507_c0_g1_i1	KU133475.1	73.864	88	23	0	1	88	5775	5688	4.81e-07	55.4	KU133475.1	60	65	65	0	73.86	1	-1	TGCCATGCATCTTTCCTTTCTTGTTTCCTTTCTTAGTATACGCTTCTCCGAAATAGTGCTCAATTGTCCCATCATCTCCATAAACCTC	TGCCATGGGTCTTTCCTTTCTTCTTGCCCTTTTCTGTGTATGCTGCACCAAAGAAATGTTCAATTGTGTCATCATCAGCATGTACCTC	332	9527	KU133475.1 Pokeweed mosaic virus isolate PkMV-NJ, complete genome
TRINITY_DN507_c0_g1_i1	KU240095.1	73.864	88	23	0	13	100	6182	6095	4.81e-07	55.4	KU240095.1	60	65	65	0	73.86	1	-1	TTCCTTTCTTGTTTCCTTTCTTAGTATACGCTTCTCCGAAATAGTGCTCAATTGTCCCATCATCTCCATAAACCTCTCGACCAAGCTT	TTCCTTTTTGCTTTCCTTTCTTAGTGTACGCTTCTCCAAAAGTATGTTCCATGGTATAATCGTCGGCATACACTTCACGCCCTACCTT	332	9990	KU240095.1 Watermelon mosaic virus isolate Gimcheon1_2012, complete genome
TRINITY_DN507_c0_g1_i1	KX512320.1	73.864	88	23	0	13	100	6232	6145	4.81e-07	55.4	KX512320.1	60	65	65	0	73.86	1	-1	TTCCTTTCTTGTTTCCTTTCTTAGTATACGCTTCTCCGAAATAGTGCTCAATTGTCCCATCATCTCCATAAACCTCTCGACCAAGCTT	TTCCTTTTTGCTTTCCTTTCTTAGTGTACGCTTCTCCAAAAGTATGTTCCATGGTATAGTCATCGGCATACACTTCACGTCCTACCTT	332	10061	KX512320.1 Watermelon mosaic virus isolate passiflora, complete genome
TRINITY_DN507_c0_g1_i1	KX577780.1	81.818	55	10	0	13	67	5885	5831	4.81e-07	55.4	KX577780.1	60	45	45	0	81.82	1	-1	TTCCTTTCTTGTTTCCTTTCTTAGTATACGCTTCTCCGAAATAGTGCTCAATTGT	TTCCTTTGTCTTTTCCTCTCTTAGTATACGCTTCACCAAATGTGTGCTCAATAGT	332	9689	KX577780.1 Passion fruit woodiness virus isolate SW8, complete genome
TRINITY_DN507_c0_g1_i1	AP017884.1	75	80	20	0	15	94	6006	5927	4.81e-07	55.4	AP017884.1	60	60	60	0	75	1	-1	CCTTTCTTGTTTCCTTTCTTAGTATACGCTTCTCCGAAATAGTGCTCAATTGTCCCATCATCTCCATAAACCTCTCGACC	CCTTTACTCTTTCCTTTCTTTGTGTAGGCATCTCCAAAGAAGTGTTCTATGACGTCGTCATCTCCATAAACCTCCCTACC	332	9798	AP017884.1 Turnip mosaic virus RNA, nearly complete sequence, isolate: TUR77
TRINITY_DN507_c0_g1_i1	AP017889.1	75	80	20	0	15	94	6006	5927	4.81e-07	55.4	AP017889.1	60	60	60	0	75	1	-1	CCTTTCTTGTTTCCTTTCTTAGTATACGCTTCTCCGAAATAGTGCTCAATTGTCCCATCATCTCCATAAACCTCTCGACC	CCTTTGCTTTTTCCTTTCTTTGTGTAGGCATCTCCAAAGAAGTGTTCTATAGTGTCATCGTCCCCATAGACTTCTCTACC	332	9798	AP017889.1 Turnip mosaic virus RNA, nearly complete sequence, isolate: TUR91
TRINITY_DN507_c0_g1_i1	KJ161183.1	77.941	68	15	0	21	88	6300	6233	4.81e-07	55.4	KJ161183.1	60	53	53	0	77.94	1	-1	TTGTTTCCTTTCTTAGTATACGCTTCTCCGAAATAGTGCTCAATTGTCCCATCATCTCCATAAACCTC	TTCTTCCCTTTCTCTGTGTACGCAGCTCCAAAGTAGTGTTCCATCGTCGCATCGTCACCATAAACCTC	332	10080	KJ161183.1 Lettuce mosaic virus isolate CL574, complete genome
TRINITY_DN507_c0_g1_i1	KJ161184.1	77.941	68	15	0	21	88	6300	6233	4.81e-07	55.4	KJ161184.1	60	53	53	0	77.94	1	-1	TTGTTTCCTTTCTTAGTATACGCTTCTCCGAAATAGTGCTCAATTGTCCCATCATCTCCATAAACCTC	TTCTTCCCTTTCTCTGTGTACGCAGCTCCAAAGTAGTGTTCCATCGTCGCATCGTCACCATAAACCTC	332	10080	KJ161184.1 Lettuce mosaic virus isolate CL574-ev, complete genome
TRINITY_DN507_c0_g1_i1	AB105134.1	75.325	77	19	0	24	100	6032	5956	1.68e-06	53.6	AB105134.1	58	58	58	0	75.32	1	-1	TTTCCTTTCTTAGTATACGCTTCTCCGAAATAGTGCTCAATTGTCCCATCATCTCCATAAACCTCTCGACCAAGCTT	TTCCCTTTCTTTGTGTAGGCATCACCAAAGAAATGCTCTATGGTTTCATCATCTCCATATACTTCTCTACCCATCTT	332	9833	AB105134.1 Turnip mosaic virus gene for polyprotein, complete cds, isolate:Tu-3
TRINITY_DN507_c0_g1_i1	EU660584.1	74.39	82	21	0	13	94	6232	6151	1.68e-06	53.6	EU660584.1	58	61	61	0	74.39	1	-1	TTCCTTTCTTGTTTCCTTTCTTAGTATACGCTTCTCCGAAATAGTGCTCAATTGTCCCATCATCTCCATAAACCTCTCGACC	TTCCTTTTTGCTTCCCTTTCTTAGTGTACGCTTCTCCGAAAGTATGTTCCATGGTGTAGTCATCAGCATACACTTCACGCCC	332	10045	EU660584.1 Watermelon mosaic virus isolate IR02-54, complete genome
TRINITY_DN507_c0_g1_i1	EU660590.1	74.39	82	21	0	13	94	6232	6151	1.68e-06	53.6	EU660590.1	58	61	61	0	74.39	1	-1	TTCCTTTCTTGTTTCCTTTCTTAGTATACGCTTCTCCGAAATAGTGCTCAATTGTCCCATCATCTCCATAAACCTCTCGACC	TTCCTTTTTGCTTCCCTTTCTTAGTGTACGCTTCTCCGAAAGTATGTTCCATGGTGTAGTCATCAGCATACACTTCACGCCC	332	10041	EU660590.1 Watermelon mosaic virus isolate ITA00-G, complete genome
TRINITY_DN507_c0_g1_i1	U38621.1	74.684	79	20	0	3	81	5751	5673	1.68e-06	53.6	U38621.1	58	59	59	0	74.68	1	-1	CCATGCATCTTTCCTTTCTTGTTTCCTTTCTTAGTATACGCTTCTCCGAAATAGTGCTCAATTGTCCCATCATCTCCAT	CCATGAGTCTTCCCTTTAGACTTTCCTTTCTTTGTATAGGCCGCACCAAAGAAGTGCTCAATTGTGTCCCCTTCTCCAT	332	9475	U38621.1 Tobacco vein mottling virus VAM-resistance-breaking strain (TVMV-S), complete sequence
TRINITY_DN507_c0_g1_i1	EF374098.1	72.34	94	26	0	1	94	6056	5963	1.68e-06	53.6	EF374098.1	58	68	68	0	72.34	1	-1	TGCCATGCATCTTTCCTTTCTTGTTTCCTTTCTTAGTATACGCTTCTCCGAAATAGTGCTCAATTGTCCCATCATCTCCATAAACCTCTCGACC	TGCCACGTGTCCTGCCTTTGCTCTTTCCTTTCTTTGTGTAAGCATCTCCAAAGAAATGCTCTATGGTGTCGTCGTCTCCATACACTTCCCTACC	332	9834	EF374098.1 Turnip mosaic virus isolate CAR39 from Poland, complete genome
TRINITY_DN507_c0_g1_i1	GU214748.1	75.325	77	19	0	24	100	5746	5670	1.68e-06	53.6	GU214748.1	58	58	58	0	75.32	1	-1	TTTCCTTTCTTAGTATACGCTTCTCCGAAATAGTGCTCAATTGTCCCATCATCTCCATAAACCTCTCGACCAAGCTT	TTACCTTTCGATGTGTATGCCGCGCCAAAGTAATGCTCAATTGTTCCATCGTCACCATAGACTTCGCGACCAACCTT	332	9489	GU214748.1 Freesia mosaic virus isolate FreMV-Kr, complete genome
TRINITY_DN507_c0_g1_i1	JF273465.1	74.39	82	21	0	13	94	6217	6136	1.68e-06	53.6	JF273465.1	58	61	61	0	74.39	1	-1	TTCCTTTCTTGTTTCCTTTCTTAGTATACGCTTCTCCGAAATAGTGCTCAATTGTCCCATCATCTCCATAAACCTCTCGACC	TTCCTTTTTGCTTTCCTTTCTTAGTGTACGCTTCCCCAAAAGTGTGTTCCATGGTGTAATCATCGGCGTACACTTCACGTCC	332	10031	JF273465.1 Watermelon mosaic virus isolate A08-160, complete genome
TRINITY_DN507_c0_g1_i1	JF273466.1	74.39	82	21	0	13	94	6217	6136	1.68e-06	53.6	JF273466.1	58	61	61	0	74.39	1	-1	TTCCTTTCTTGTTTCCTTTCTTAGTATACGCTTCTCCGAAATAGTGCTCAATTGTCCCATCATCTCCATAAACCTCTCGACC	TTCCTTTTTGCTTTCCTTTCTTAGTGTACGCTTCCCCAAAAGTGTGTTCCATGGTGTAATCATCGGCGTACACTTCACGTCC	332	10031	JF273466.1 Watermelon mosaic virus isolate A08-170, complete genome
TRINITY_DN507_c0_g1_i1	JF273468.1	74.39	82	21	0	13	94	6217	6136	1.68e-06	53.6	JF273468.1	58	61	61	0	74.39	1	-1	TTCCTTTCTTGTTTCCTTTCTTAGTATACGCTTCTCCGAAATAGTGCTCAATTGTCCCATCATCTCCATAAACCTCTCGACC	TTCCTTTTTGCTTTCCTTTCTTAGTGTACGCTTCCCCAAAAGTGTGTTCCATGGTGTAATCATCGGCGTACACTTCACGTCC	332	10031	JF273468.1 Watermelon mosaic virus isolate C07-284, complete genome
TRINITY_DN507_c0_g1_i1	KC119189.1	75.325	77	19	0	24	100	6032	5956	1.68e-06	53.6	KC119189.1	58	58	58	0	75.32	1	-1	TTTCCTTTCTTAGTATACGCTTCTCCGAAATAGTGCTCAATTGTCCCATCATCTCCATAAACCTCTCGACCAAGCTT	TTTCCTTTCTTTGTGTAGGCATCACCGAAGAAATGCTCTATGGTATCATCGTCTCCGTATACTTCTCTACCCATCTT	332	9833	KC119189.1 Turnip mosaic virus strain BJ-B05, complete genome
TRINITY_DN507_c0_g1_i1	AB747313.1	75.325	77	19	0	24	100	5997	5921	1.68e-06	53.6	AB747313.1	58	58	58	0	75.32	1	-1	TTTCCTTTCTTAGTATACGCTTCTCCGAAATAGTGCTCAATTGTCCCATCATCTCCATAAACCTCTCGACCAAGCTT	TTCCCTTTCTTTGTGTAGGCATCACCAAAGAAATGCTCTATGGTGTCATCATCTCCATACACTTCTCTACCCATCTT	332	9798	AB747313.1 Turnip mosaic virus RNA, complete cds, isolate: VIET178
TRINITY_DN507_c0_g1_i1	AB747315.1	75.325	77	19	0	24	100	5997	5921	1.68e-06	53.6	AB747315.1	58	58	58	0	75.32	1	-1	TTTCCTTTCTTAGTATACGCTTCTCCGAAATAGTGCTCAATTGTCCCATCATCTCCATAAACCTCTCGACCAAGCTT	TTCCCTTTCTTTGTGTAGGCATCACCAAAGAAATGCTCTATGGTGTCATCATCTCCATACACTTCTCTACCCATCTT	332	9798	AB747315.1 Turnip mosaic virus RNA, complete cds, isolate: VIET180
TRINITY_DN507_c0_g1_i1	AB701699.1	72.34	94	26	0	1	94	6020	5927	1.68e-06	53.6	AB701699.1	58	68	68	0	72.34	1	-1	TGCCATGCATCTTTCCTTTCTTGTTTCCTTTCTTAGTATACGCTTCTCCGAAATAGTGCTCAATTGTCCCATCATCTCCATAAACCTCTCGACC	TGCCACGTGTCCTACCTTTGCCCTTTCCTTTCTTTGTGTAAGCATCTCCAAAGAAATGCTCTATGGTGTCGTCATCTCCATACACTTCCCTACC	332	9798	AB701699.1 Turnip mosaic virus genomic RNA, nearly complete genome, isolate: DEU1
TRINITY_DN507_c0_g1_i1	AB701700.1	72.34	94	26	0	1	94	6020	5927	1.68e-06	53.6	AB701700.1	58	68	68	0	72.34	1	-1	TGCCATGCATCTTTCCTTTCTTGTTTCCTTTCTTAGTATACGCTTCTCCGAAATAGTGCTCAATTGTCCCATCATCTCCATAAACCTCTCGACC	TGCCACGTGTCCTGCCTTTGCTCTTTCCTTTCTTTGTGTAGGCATCTCCAAAGAAATGCTCTATGGTGTCGTCGTCTCCATACACTTCCCTACC	332	9798	AB701700.1 Turnip mosaic virus genomic RNA, nearly complete genome, isolate: DEU2
TRINITY_DN507_c0_g1_i1	AB701719.1	72.34	94	26	0	1	94	6020	5927	1.68e-06	53.6	AB701719.1	58	68	68	0	72.34	1	-1	TGCCATGCATCTTTCCTTTCTTGTTTCCTTTCTTAGTATACGCTTCTCCGAAATAGTGCTCAATTGTCCCATCATCTCCATAAACCTCTCGACC	TGCCACGTGTCCTGCCTTTGCTCTTTCCTTTCTTTGTGTAGGCATCTCCAAAGAAATGCTCTATGGTGTCGTCGTCTCCATACACTTCCCTACC	332	9798	AB701719.1 Turnip mosaic virus genomic RNA, nearly complete genome, isolate: HUN1
TRINITY_DN507_c0_g1_i1	AB701720.1	75.325	77	19	0	24	100	5997	5921	1.68e-06	53.6	AB701720.1	58	58	58	0	75.32	1	-1	TTTCCTTTCTTAGTATACGCTTCTCCGAAATAGTGCTCAATTGTCCCATCATCTCCATAAACCTCTCGACCAAGCTT	TTTCCTTTCTTTGTGTAGGCCTCTCCGAAGTAATGTTCTATGGTGTCGTCATCCCCGTAGACTTCTCTACCCATCTT	332	9798	AB701720.1 Turnip mosaic virus genomic RNA, nearly complete genome, isolate: ITA1A
TRINITY_DN507_c0_g1_i1	KJ701427.1	77.612	67	15	0	24	90	5894	5828	1.68e-06	53.6	KJ701427.1	58	52	52	0	77.61	1	-1	TTTCCTTTCTTAGTATACGCTTCTCCGAAATAGTGCTCAATTGTCCCATCATCTCCATAAACCTCTC	TTTCCTTTCTTTGTGTATGCTTCACCAAAGTAATGTTCCATAGTTCCATCATCGCCGAAAACTTCTC	332	9701	KJ701427.1 Japanese yam mosaic virus strain Chinese polyprotein gene, complete cds
TRINITY_DN507_c0_g1_i1	KM597071.1	74.39	82	21	0	13	94	6216	6135	1.68e-06	53.6	KM597071.1	58	61	61	0	74.39	1	-1	TTCCTTTCTTGTTTCCTTTCTTAGTATACGCTTCTCCGAAATAGTGCTCAATTGTCCCATCATCTCCATAAACCTCTCGACC	TTCCTTTTTGCTTTCCTTTCTTAGTGTACGCTTCCCCAAAAGTGTGTTCCATGGTGTAATCATCGGCGTACACTTCACGTCC	332	10030	KM597071.1 Watermelon mosaic virus isolate RKG2, complete genome
TRINITY_DN507_c0_g1_i1	NC_003399.1	78.873	71	13	2	25	94	5552	5483	1.68e-06	53.6	NC_003399.1	58	56	56	2	78.87	1	-1	TTCCTTTCTTAGTATACGCTTCTCCGAAATAGTGCT-CAATTGTCCCATCATCTCCATAAACCTCTCGACC	TTCCTTTCTTAGTGTATGCTGCACCAAAGTAGTGTTCCAACTCT-CCATCGTCTCCATACACCTCCCTACC	332	9324	NC_003399.1 Scallion mosaic virus, complete genome
TRINITY_DN507_c0_g1_i1	NC_014064.1	75.325	77	19	0	24	100	5746	5670	1.68e-06	53.6	NC_014064.1	58	58	58	0	75.32	1	-1	TTTCCTTTCTTAGTATACGCTTCTCCGAAATAGTGCTCAATTGTCCCATCATCTCCATAAACCTCTCGACCAAGCTT	TTACCTTTCGATGTGTATGCCGCGCCAAAGTAATGCTCAATTGTTCCATCGTCACCATAGACTTCGCGACCAACCTT	332	9489	NC_014064.1 Freesia mosaic virus, complete genome
TRINITY_DN507_c0_g1_i1	AB989630.1	77.612	67	15	0	24	90	5997	5931	1.68e-06	53.6	AB989630.1	58	52	52	0	77.61	1	-1	TTTCCTTTCTTAGTATACGCTTCTCCGAAATAGTGCTCAATTGTCCCATCATCTCCATAAACCTCTC	TTCCCTTTCTTTGTGTAGGCATCACCGAAGAAATGCTCTATGGTGTCATCATCTCCATACACTTCTC	332	9798	AB989630.1 Turnip mosaic virus genomic RNA, nearly complete genome, isolate: AUST2
TRINITY_DN507_c0_g1_i1	AB989632.1	77.612	67	15	0	24	90	5997	5931	1.68e-06	53.6	AB989632.1	58	52	52	0	77.61	1	-1	TTTCCTTTCTTAGTATACGCTTCTCCGAAATAGTGCTCAATTGTCCCATCATCTCCATAAACCTCTC	TTCCCTTTCTTTGTGTAGGCATCACCGAAGAAATGCTCTATGGTGTCATCATCTCCATACACTTCTC	332	9798	AB989632.1 Turnip mosaic virus genomic RNA, nearly complete genome, isolate: AUST4
TRINITY_DN507_c0_g1_i1	KJ936088.1	77.612	67	15	0	24	90	6033	5967	1.68e-06	53.6	KJ936088.1	58	52	52	0	77.61	1	-1	TTTCCTTTCTTAGTATACGCTTCTCCGAAATAGTGCTCAATTGTCCCATCATCTCCATAAACCTCTC	TTCCCTTTCTTTGTGTAGGCATCACCGAAGAAATGCTCTATGGTGTCATCATCTCCATACACTTCTC	332	9834	KJ936088.1 Turnip mosaic virus isolate NSW2, complete genome
TRINITY_DN507_c0_g1_i1	KJ936092.1	77.612	67	15	0	24	90	6033	5967	1.68e-06	53.6	KJ936092.1	58	52	52	0	77.61	1	-1	TTTCCTTTCTTAGTATACGCTTCTCCGAAATAGTGCTCAATTGTCCCATCATCTCCATAAACCTCTC	TTCCCTTTCTTTGTGTAGGCATCACCGAAGAAATGCTCTATGGTGTCATCATCTCCATACACTTCTC	332	9834	KJ936092.1 Turnip mosaic virus isolate NSW6, complete genome
TRINITY_DN507_c0_g1_i1	KP164988.1	74.39	82	21	0	13	94	6212	6131	1.68e-06	53.6	KP164988.1	58	61	61	0	74.39	1	-1	TTCCTTTCTTGTTTCCTTTCTTAGTATACGCTTCTCCGAAATAGTGCTCAATTGTCCCATCATCTCCATAAACCTCTCGACC	TTCCTTTTTGCTTTCCTTTCTTAGTGTACGCTTCCCCGAAAGTATGTTCCATGGTGTAATCATCGGCGTACACTTCACGTCC	332	10027	KP164988.1 Watermelon mosaic virus isolate WMV 1 SDE FF, complete genome
TRINITY_DN507_c0_g1_i1	KU240109.1	74.39	82	21	0	13	94	6136	6055	1.68e-06	53.6	KU240109.1	58	61	61	0	74.39	1	-1	TTCCTTTCTTGTTTCCTTTCTTAGTATACGCTTCTCCGAAATAGTGCTCAATTGTCCCATCATCTCCATAAACCTCTCGACC	TTCCTTTTTGCTTTCCTTTCTTAGTGTACGCTTCCCCAAAAGTATGTTCCATGGTGTAATCATCAGCATACACTTCGCGTCC	332	9899	KU240109.1 Watermelon mosaic virus isolate Yeongju9_2012, complete genome
TRINITY_DN507_c0_g1_i1	KT992088.1	74.39	82	21	0	13	94	6217	6136	1.68e-06	53.6	KT992088.1	58	61	61	0	74.39	1	-1	TTCCTTTCTTGTTTCCTTTCTTAGTATACGCTTCTCCGAAATAGTGCTCAATTGTCCCATCATCTCCATAAACCTCTCGACC	TTCCTTTTTGCTTTCCTTTCTTAGTGTACGCTTCCCCAAAAGTATGTTCCATGGTGTAATCATCAGCATACACTTCGCGTCC	332	10032	KT992088.1 Watermelon mosaic virus isolate Yeongju7-2_2013, complete genome
TRINITY_DN507_c0_g1_i1	KT992090.1	74.39	82	21	0	13	94	6217	6136	1.68e-06	53.6	KT992090.1	58	61	61	0	74.39	1	-1	TTCCTTTCTTGTTTCCTTTCTTAGTATACGCTTCTCCGAAATAGTGCTCAATTGTCCCATCATCTCCATAAACCTCTCGACC	TTCCTTTTTGCTTTCCTTTCTTAGTGTACGCTTCCCCAAAAGTATGTTCCATGGTGTAATCATCAGCATACACTTCGCGTCC	332	10073	KT992090.1 Watermelon mosaic virus isolate Yeongju7-3_2013, complete genome
TRINITY_DN507_c0_g1_i1	KX926428.1	74.39	82	21	0	13	94	6216	6135	1.68e-06	53.6	KX926428.1	58	61	61	0	74.39	1	-1	TTCCTTTCTTGTTTCCTTTCTTAGTATACGCTTCTCCGAAATAGTGCTCAATTGTCCCATCATCTCCATAAACCTCTCGACC	TTCCTTTTTGCTTTCCTTTCTTGGTGTATGCTTCTCCAAAAGTATGTTCCATAGTGTAGTCATCAGCATACACCTCTCGCCC	332	10046	KX926428.1 Watermelon mosaic virus isolate WMV-Pg, complete genome
TRINITY_DN507_c0_g1_i1	JX083210.1	73.034	89	24	0	13	101	6127	6039	1.68e-06	53.6	JX083210.1	58	65	65	0	73.03	1	-1	TTCCTTTCTTGTTTCCTTTCTTAGTATACGCTTCTCCGAAATAGTGCTCAATTGTCCCATCATCTCCATAAACCTCTCGACCAAGCTTA	TTCCTTTTTGCTTTCCTTTCTTTGTGTACGCCTCACCAAAGGTGTGTTCCATCGTGTGATCGTCACAATAAATTTCTCGCCCAAGTTTA	332	10030	JX083210.1 Dasheen mosaic virus isolate SdP, complete genome
TRINITY_DN507_c0_g1_i1	EU660580.1	72.727	88	24	0	13	100	6232	6145	5.87e-06	51.8	EU660580.1	56	64	64	0	72.73	1	-1	TTCCTTTCTTGTTTCCTTTCTTAGTATACGCTTCTCCGAAATAGTGCTCAATTGTCCCATCATCTCCATAAACCTCTCGACCAAGCTT	TTCCTTTTTGCTTTCCTTTCTTAGTGTACGCTTCCCCAAAAGTATGTTCCATAGTGTAATCGTCGGCATACACTTCACGCCCTACCTT	332	10045	EU660580.1 Watermelon mosaic virus isolate CHI87-620, complete genome
TRINITY_DN507_c0_g1_i1	AB369278.1	72.727	88	24	0	13	100	6229	6142	5.87e-06	51.8	AB369278.1	56	64	64	0	72.73	1	-1	TTCCTTTCTTGTTTCCTTTCTTAGTATACGCTTCTCCGAAATAGTGCTCAATTGTCCCATCATCTCCATAAACCTCTCGACCAAGCTT	TTCCTTTTTGCTTTCCTTTCTTAGTGTACGCTTCCCCAAAAGTATGTTCCATGGTATAATCGTCGGCATACACTTCACGCCCTACCTT	332	10037	AB369278.1 Watermelon mosaic virus genomic RNA, complete genome, strain: Watermelon
TRINITY_DN507_c0_g1_i1	DQ666332.1	73.256	86	23	0	15	100	6228	6143	5.87e-06	51.8	DQ666332.1	56	63	63	0	73.26	1	-1	CCTTTCTTGTTTCCTTTCTTAGTATACGCTTCTCCGAAATAGTGCTCAATTGTCCCATCATCTCCATAAACCTCTCGACCAAGCTT	CCTTTTTGCTTACCTTTCTTAGTGTAAGCCTCACCGAATGTGTGTTCCATTGTGTAATCATCCGCGTACACCTCACGGCCAACCTT	332	10037	DQ666332.1 Bean common mosaic virus strain NL4 from Colombia, complete genome
TRINITY_DN507_c0_g1_i1	FJ640977.1	73.256	86	23	0	15	100	5824	5739	5.87e-06	51.8	FJ640977.1	56	63	63	0	73.26	1	-1	CCTTTCTTGTTTCCTTTCTTAGTATACGCTTCTCCGAAATAGTGCTCAATTGTCCCATCATCTCCATAAACCTCTCGACCAAGCTT	CCTTTCTGCTTTCCTTTCTTGGTATATGCCTCCCCAAAGGTGTGCTCCATAGTGTAGTCATCTGCGTACACCTCACGGCCTACCTT	332	9588	FJ640977.1 Soybean mosaic virus strain G1, complete genome
TRINITY_DN507_c0_g1_i1	FJ640978.1	73.256	86	23	0	15	100	5824	5739	5.87e-06	51.8	FJ640978.1	56	63	63	0	73.26	1	-1	CCTTTCTTGTTTCCTTTCTTAGTATACGCTTCTCCGAAATAGTGCTCAATTGTCCCATCATCTCCATAAACCTCTCGACCAAGCTT	CCTTTCTGCTTTCCTTTCTTGGTATATGCCTCCCCAAAGGTGTGCTCCATAGTGTAGTCATCTGCGTACACCTCACGGCCTACCTT	332	9588	FJ640978.1 Soybean mosaic virus strain G3, complete genome
TRINITY_DN507_c0_g1_i1	L29569.1	75.342	73	18	0	12	84	5846	5774	5.87e-06	51.8	L29569.1	56	55	55	0	75.34	1	-1	TTTCCTTTCTTGTTTCCTTTCTTAGTATACGCTTCTCCGAAATAGTGCTCAATTGTCCCATCATCTCCATAAA	TTTCCTTTGACTTTTCCTCTCTTTGTGTAGGCTTCGCCGAATGTGCGACCAATTGTTTCATCATCTCCAAAAA	332	9642	L29569.1 Zucchini yellow mosaic virus polyprotein; P1 protease; helper component-protease; P3 protein; cylindrical inclusion protein; P6K; VPg; NIa protease; NIb replicase, and capsid protein
TRINITY_DN507_c0_g1_i1	EF105298.1	74.713	87	20	2	15	100	5910	5825	5.87e-06	51.8	EF105298.1	56	65	65	2	74.71	1	-1	CCTTTCTTGTTTCC-TTTCTTAGTATACGCTTCTCCGAAATAGTGCTCAATTGTCCCATCATCTCCATAAACCTCTCGACCAAGCTT	CCTTT-TTGTTTCCCTTTCTTAGTGTATGCCTCTCCAAAAGTATGTTCCATTGTATAGTCATCAGCATAAATCTCACGCCCTACCTT	332	9723	EF105298.1 Calla lily latent virus strain BM19 polyprotein gene, complete cds
TRINITY_DN507_c0_g1_i1	HQ845735.1	73.256	86	23	0	15	100	5821	5736	5.87e-06	51.8	HQ845735.1	56	63	63	0	73.26	1	-1	CCTTTCTTGTTTCCTTTCTTAGTATACGCTTCTCCGAAATAGTGCTCAATTGTCCCATCATCTCCATAAACCTCTCGACCAAGCTT	CCTTTCTGCTTTCCTTTCTTGGTATATGCCTCCCCAAAGGTGTGCTCCATAGTGTAGTCATCTGCGTACACCTCACGGCCTACCTT	332	9585	HQ845735.1 Soybean mosaic virus strain TNP, complete genome
TRINITY_DN507_c0_g1_i1	AB701730.1	76.056	71	17	0	24	94	5997	5927	5.87e-06	51.8	AB701730.1	56	54	54	0	76.06	1	-1	TTTCCTTTCTTAGTATACGCTTCTCCGAAATAGTGCTCAATTGTCCCATCATCTCCATAAACCTCTCGACC	TTTCCCTTCTTCGTGTAAGCATCCCCGAAGAAGTGTTCTATGGTGTCGTCATCTCCATACACCTCCCTACC	332	9798	AB701730.1 Turnip mosaic virus genomic RNA, nearly complete genome, isolate: PV0054
TRINITY_DN507_c0_g1_i1	NC_021196.1	74.713	87	20	2	15	100	5916	5831	5.87e-06	51.8	NC_021196.1	56	65	65	2	74.71	1	-1	CCTTTCTTGTTTCC-TTTCTTAGTATACGCTTCTCCGAAATAGTGCTCAATTGTCCCATCATCTCCATAAACCTCTCGACCAAGCTT	CCTTT-TTGTTTCCCTTTCTTAGTGTATGCCTCTCCAAAAGTATGTTCCATTGTATAGTCATCAGCATAAATCTCACGCCCTACCTT	332	9731	NC_021196.1 Calla lily latent virus strain m19 polyprotein gene, complete cds
TRINITY_DN507_c0_g1_i1	KJ125472.1	78.689	61	13	0	10	70	5898	5838	5.87e-06	51.8	KJ125472.1	56	48	48	0	78.69	1	-1	TCTTTCCTTTCTTGTTTCCTTTCTTAGTATACGCTTCTCCGAAATAGTGCTCAATTGTCCC	TCTTCCCTTTTGATTTTCCCTTCTTTGCATATGCTTCACCAAAATAATGCTCAATTGTTCC	332	9536	KJ125472.1 Yam mild mosaic virus isolate GH5_NN_1, complete genome
TRINITY_DN507_c0_g1_i1	NC_025254.1	76.471	68	16	0	21	88	5821	5754	5.87e-06	51.8	NC_025254.1	56	52	52	0	76.47	1	-1	TTGTTTCCTTTCTTAGTATACGCTTCTCCGAAATAGTGCTCAATTGTCCCATCATCTCCATAAACCTC	TTCTTGCCTTTCTTAGTGTATGCTTCCCCGAAGTAATGTTCCATAGTGTCGTCATCTGCATATACTTC	332	9491	NC_025254.1 Carrot thin leaf virus isolate CTLV-Cs, complete genome
TRINITY_DN507_c0_g1_i1	KP710866.1	73.256	86	23	0	15	100	6230	6145	5.87e-06	51.8	KP710866.1	56	63	63	0	73.26	1	-1	CCTTTCTTGTTTCCTTTCTTAGTATACGCTTCTCCGAAATAGTGCTCAATTGTCCCATCATCTCCATAAACCTCTCGACCAAGCTT	CCTTTCTGCTTTCCTTTCTTGGTATATGCCTCCCCAAAGGTGTGCTCCATAGTGTAGTCATCTGCGTACACCTCACGGCCTACCTT	332	9994	KP710866.1 Soybean mosaic virus isolate LJZ010, complete genome
TRINITY_DN507_c0_g1_i1	KU240094.1	72.727	88	24	0	13	100	6155	6068	5.87e-06	51.8	KU240094.1	56	64	64	0	72.73	1	-1	TTCCTTTCTTGTTTCCTTTCTTAGTATACGCTTCTCCGAAATAGTGCTCAATTGTCCCATCATCTCCATAAACCTCTCGACCAAGCTT	TTCCTTTTTGCTTTCCTTTCTTAGTGTACGCTTCCCCAAAAGTATGTTCCATGGTATAATCGTCGGCATACACTTCACGCCCTACCTT	332	9908	KU240094.1 Watermelon mosaic virus isolate Buan2-1_2012, complete genome
TRINITY_DN507_c0_g1_i1	KU240096.1	72.727	88	24	0	13	100	6155	6068	5.87e-06	51.8	KU240096.1	56	64	64	0	72.73	1	-1	TTCCTTTCTTGTTTCCTTTCTTAGTATACGCTTCTCCGAAATAGTGCTCAATTGTCCCATCATCTCCATAAACCTCTCGACCAAGCTT	TTCCTTTTTGCTTTCCTTTCTTAGTGTACGCTTCCCCAAAAGTATGTTCCATGGTATAATCGTCAGCATACACTTCACGCCCTACCTT	332	9913	KU240096.1 Watermelon mosaic virus isolate Gochang2_2012, complete genome
TRINITY_DN507_c0_g1_i1	KU240097.1	72.727	88	24	0	13	100	6105	6018	5.87e-06	51.8	KU240097.1	56	64	64	0	72.73	1	-1	TTCCTTTCTTGTTTCCTTTCTTAGTATACGCTTCTCCGAAATAGTGCTCAATTGTCCCATCATCTCCATAAACCTCTCGACCAAGCTT	TTCCTTTTTGCTTTCCTTTCTTAGTGTACGCTTCCCCAAAAGTATGTTCCATGGTATAATCGTCGGCATACACTTCACGCCCTACCTT	332	9858	KU240097.1 Watermelon mosaic virus isolate Gumi4_2012, complete genome
TRINITY_DN507_c0_g1_i1	KU240100.1	72.727	88	24	0	13	100	6151	6064	5.87e-06	51.8	KU240100.1	56	64	64	0	72.73	1	-1	TTCCTTTCTTGTTTCCTTTCTTAGTATACGCTTCTCCGAAATAGTGCTCAATTGTCCCATCATCTCCATAAACCTCTCGACCAAGCTT	TTCCTTTTTGCTTTCCTTTCTTAGTGTACGCTTCCCCAAAAGTATGTTCCATGGTATAATCGTCGGCATACACTTCACGCCCTACCTT	332	9900	KU240100.1 Watermelon mosaic virus isolate Naju3-1_2012, complete genome
TRINITY_DN507_c0_g1_i1	KU240107.1	72.727	88	24	0	13	100	6159	6072	5.87e-06	51.8	KU240107.1	56	64	64	0	72.73	1	-1	TTCCTTTCTTGTTTCCTTTCTTAGTATACGCTTCTCCGAAATAGTGCTCAATTGTCCCATCATCTCCATAAACCTCTCGACCAAGCTT	TTCCTTTTTGCTTTCCTTTCTTAGTGTACGCTTCCCCAAAAGTATGTTCCATGGTATAATCGTCGGCATACACTTCACGCCCTACCTT	332	9916	KU240107.1 Watermelon mosaic virus isolate Yeongam2-1_2012, complete genome
TRINITY_DN507_c0_g1_i1	KT992068.1	72.727	88	24	0	13	100	6232	6145	5.87e-06	51.8	KT992068.1	56	64	64	0	72.73	1	-1	TTCCTTTCTTGTTTCCTTTCTTAGTATACGCTTCTCCGAAATAGTGCTCAATTGTCCCATCATCTCCATAAACCTCTCGACCAAGCTT	TTCCTTTTTGCTTTCCTTTCTTAGTGTACGCTTCCCCAAAAGTATGTTCCATGGTATAATCGTCGGCATACACTTCACGCCCTACCTT	332	10040	KT992068.1 Watermelon mosaic virus isolate Bonghwa7-2_2014, complete genome
TRINITY_DN507_c0_g1_i1	KT992070.1	72.727	88	24	0	13	100	6232	6145	5.87e-06	51.8	KT992070.1	56	64	64	0	72.73	1	-1	TTCCTTTCTTGTTTCCTTTCTTAGTATACGCTTCTCCGAAATAGTGCTCAATTGTCCCATCATCTCCATAAACCTCTCGACCAAGCTT	TTCCTTTTTGCTTTCCTTTCTTAGTGTACGCTTCCCCAAAAGTATGTTCCATGGTATAATCGTCGGCATACACTTCACGCCCTACCTT	332	10111	KT992070.1 Watermelon mosaic virus isolate Buan4-1_2013, complete genome
TRINITY_DN507_c0_g1_i1	KT992072.1	72.727	88	24	0	13	100	6217	6130	5.87e-06	51.8	KT992072.1	56	64	64	0	72.73	1	-1	TTCCTTTCTTGTTTCCTTTCTTAGTATACGCTTCTCCGAAATAGTGCTCAATTGTCCCATCATCTCCATAAACCTCTCGACCAAGCTT	TTCCTTTTTGCTTTCCTTTCTTAGTGTACGCTTCCCCAAAAGTATGTTCCATGGTATAATCGTCGGCATACACTTCACGCCCTACCTT	332	10025	KT992072.1 Watermelon mosaic virus isolate Cungju10-1_2014, complete genome
TRINITY_DN507_c0_g1_i1	KT992077.1	72.727	88	24	0	13	100	6232	6145	5.87e-06	51.8	KT992077.1	56	64	64	0	72.73	1	-1	TTCCTTTCTTGTTTCCTTTCTTAGTATACGCTTCTCCGAAATAGTGCTCAATTGTCCCATCATCTCCATAAACCTCTCGACCAAGCTT	TTCCTTTTTGCTTTCCTTTCTTAGTGTACGCTTCCCCAAAAGTATGTTCCATGGTATAATCGTCGGCATACACTTCACGCCCTACCTT	332	10136	KT992077.1 Watermelon mosaic virus isolate Naju2-2_2013, complete genome
TRINITY_DN507_c0_g1_i1	KT992080.1	72.727	88	24	0	13	100	6217	6130	5.87e-06	51.8	KT992080.1	56	64	64	0	72.73	1	-1	TTCCTTTCTTGTTTCCTTTCTTAGTATACGCTTCTCCGAAATAGTGCTCAATTGTCCCATCATCTCCATAAACCTCTCGACCAAGCTT	TTCCTTTTTGCTTTCCTTTCTTAGTGTACGCTTCCCCAAAAGTATGTTCCATGGTGTAATCGTCAGCATACACTTCACGCCCTACCTT	332	10031	KT992080.1 Watermelon mosaic virus isolate Uiseong3-5(sq)_2013, complete genome
TRINITY_DN507_c0_g1_i1	KT992081.1	72.727	88	24	0	13	100	6232	6145	5.87e-06	51.8	KT992081.1	56	64	64	0	72.73	1	-1	TTCCTTTCTTGTTTCCTTTCTTAGTATACGCTTCTCCGAAATAGTGCTCAATTGTCCCATCATCTCCATAAACCTCTCGACCAAGCTT	TTCCTTTTTGCTTTCCTTTCTTAGTGTACGCTTCCCCAAAAGTATGTTCCATGGTATAATCGTCGGCATACACTTCACGCCCTACCTT	332	10103	KT992081.1 Watermelon mosaic virus isolate Yeongam2_2013, complete genome
TRINITY_DN507_c0_g1_i1	KT992083.1	72.727	88	24	0	13	100	6232	6145	5.87e-06	51.8	KT992083.1	56	64	64	0	72.73	1	-1	TTCCTTTCTTGTTTCCTTTCTTAGTATACGCTTCTCCGAAATAGTGCTCAATTGTCCCATCATCTCCATAAACCTCTCGACCAAGCTT	TTCCTTTTTGCTTTCCTTTCTTAGTGTACGCTTCCCCAAAAGTATGTTCCATGGTATAATCGTCGGCATACACTTCACGCCCTACCTT	332	10145	KT992083.1 Watermelon mosaic virus isolate Yeongju1-2_2013, complete genome
TRINITY_DN507_c0_g1_i1	KT992085.1	72.727	88	24	0	13	100	6232	6145	5.87e-06	51.8	KT992085.1	56	64	64	0	72.73	1	-1	TTCCTTTCTTGTTTCCTTTCTTAGTATACGCTTCTCCGAAATAGTGCTCAATTGTCCCATCATCTCCATAAACCTCTCGACCAAGCTT	TTCCTTTTTGCTTTCCTTTCTTAGTGTACGCTTCCCCAAAAGTATGTTCCATGGTATAATCGTCGGCATACACTTCACGCCCTACCTT	332	10072	KT992085.1 Watermelon mosaic virus isolate Yeongju2-3_2013, complete genome
TRINITY_DN507_c0_g1_i1	KT992089.1	72.727	88	24	0	13	100	6232	6145	5.87e-06	51.8	KT992089.1	56	64	64	0	72.73	1	-1	TTCCTTTCTTGTTTCCTTTCTTAGTATACGCTTCTCCGAAATAGTGCTCAATTGTCCCATCATCTCCATAAACCTCTCGACCAAGCTT	TTCCTTTTTGCTTTCCTTTCTTAGTGTACGCTTCCCCAAAAGTATGTTCCATGGTGTAATCGTCAGCATACACTTCACGCCCTACCTT	332	10046	KT992089.1 Watermelon mosaic virus isolate Yeongju7-2(cm)_2013, complete genome
TRINITY_DN507_c0_g1_i1	KT992092.1	72.727	88	24	0	13	100	6232	6145	5.87e-06	51.8	KT992092.1	56	64	64	0	72.73	1	-1	TTCCTTTCTTGTTTCCTTTCTTAGTATACGCTTCTCCGAAATAGTGCTCAATTGTCCCATCATCTCCATAAACCTCTCGACCAAGCTT	TTCCTTTTTGCTTTCCTTTCTTAGTGTACGCTTCCCCAAAAGTATGTTCCATGGTATAATCGTCGGCATACACTTCACGCCCTACCTT	332	10040	KT992092.1 Watermelon mosaic virus isolate Yeongju9_2014, complete genome
TRINITY_DN507_c0_g1_i1	AP017816.1	76.056	71	17	0	24	94	5997	5927	5.87e-06	51.8	AP017816.1	56	54	54	0	76.06	1	-1	TTTCCTTTCTTAGTATACGCTTCTCCGAAATAGTGCTCAATTGTCCCATCATCTCCATAAACCTCTCGACC	TTTCCTTTCTTTGTGTAGGCATCACCGAAGAAATGCTCTATGGTGTCATCATCCCCGTACACTTCTCTACC	332	9798	AP017816.1 Turnip mosaic virus RNA, nearly complete sequence, isolate: GRC2
TRINITY_DN507_c0_g1_i1	AP017817.1	76.056	71	17	0	24	94	5997	5927	5.87e-06	51.8	AP017817.1	56	54	54	0	76.06	1	-1	TTTCCTTTCTTAGTATACGCTTCTCCGAAATAGTGCTCAATTGTCCCATCATCTCCATAAACCTCTCGACC	TTTCCTTTCTTTGTGTAGGCATCACCGAAGAAATGCTCTATGGTGTCATCATCCCCGTACACTTCTCTACC	332	9798	AP017817.1 Turnip mosaic virus RNA, nearly complete sequence, isolate: GRC3
TRINITY_DN507_c0_g1_i1	AP017818.1	76.056	71	17	0	24	94	5997	5927	5.87e-06	51.8	AP017818.1	56	54	54	0	76.06	1	-1	TTTCCTTTCTTAGTATACGCTTCTCCGAAATAGTGCTCAATTGTCCCATCATCTCCATAAACCTCTCGACC	TTTCCTTTCTTTGTGTAGGCATCACCGAAGAAATGCTCTATGGTGTCATCATCCCCGTACACTTCTCTACC	332	9798	AP017818.1 Turnip mosaic virus RNA, nearly complete sequence, isolate: GRC4
TRINITY_DN507_c0_g1_i1	AP017822.1	76.056	71	17	0	24	94	5997	5927	5.87e-06	51.8	AP017822.1	56	54	54	0	76.06	1	-1	TTTCCTTTCTTAGTATACGCTTCTCCGAAATAGTGCTCAATTGTCCCATCATCTCCATAAACCTCTCGACC	TTTCCTTTCTTTGTGTAGGCATCACCGAAGAAATGCTCTATGGTGTCATCATCCCCGTACACTTCTCTACC	332	9798	AP017822.1 Turnip mosaic virus RNA, nearly complete sequence, isolate: GRC11
TRINITY_DN507_c0_g1_i1	AP017827.1	76.056	71	17	0	24	94	5997	5927	5.87e-06	51.8	AP017827.1	56	54	54	0	76.06	1	-1	TTTCCTTTCTTAGTATACGCTTCTCCGAAATAGTGCTCAATTGTCCCATCATCTCCATAAACCTCTCGACC	TTTCCTTTCTTTGTGTAGGCATCACCGAAGAAATGCTCTATGGTGTCATCATCCCCGTACACTTCTCTACC	332	9798	AP017827.1 Turnip mosaic virus RNA, nearly complete sequence, isolate: GRC23
TRINITY_DN507_c0_g1_i1	AP017828.1	76.056	71	17	0	24	94	5997	5927	5.87e-06	51.8	AP017828.1	56	54	54	0	76.06	1	-1	TTTCCTTTCTTAGTATACGCTTCTCCGAAATAGTGCTCAATTGTCCCATCATCTCCATAAACCTCTCGACC	TTTCCTTTCTTTGTGTAGGCATCACCGAAGAAATGCTCTATGGTGTCATCATCCCCGTACACTTCTCTACC	332	9798	AP017828.1 Turnip mosaic virus RNA, nearly complete sequence, isolate: GRC24
TRINITY_DN507_c0_g1_i1	AP017829.1	76.056	71	17	0	24	94	5997	5927	5.87e-06	51.8	AP017829.1	56	54	54	0	76.06	1	-1	TTTCCTTTCTTAGTATACGCTTCTCCGAAATAGTGCTCAATTGTCCCATCATCTCCATAAACCTCTCGACC	TTTCCTTTCTTTGTGTAGGCATCACCGAAGAAATGCTCTATGGTGTCATCATCCCCGTACACTTCTCTACC	332	9798	AP017829.1 Turnip mosaic virus RNA, nearly complete sequence, isolate: GRC25
TRINITY_DN507_c0_g1_i1	AP017839.1	76.056	71	17	0	24	94	5997	5927	5.87e-06	51.8	AP017839.1	56	54	54	0	76.06	1	-1	TTTCCTTTCTTAGTATACGCTTCTCCGAAATAGTGCTCAATTGTCCCATCATCTCCATAAACCTCTCGACC	TTTCCTTTCTTTGTGTAGGCATCACCGAAGAAATGCTCTATGGTGTCATCATCCCCGTACACTTCTCTACC	332	9798	AP017839.1 Turnip mosaic virus RNA, nearly complete sequence, isolate: GRC38
TRINITY_DN507_c0_g1_i1	AP017840.1	76.056	71	17	0	24	94	5997	5927	5.87e-06	51.8	AP017840.1	56	54	54	0	76.06	1	-1	TTTCCTTTCTTAGTATACGCTTCTCCGAAATAGTGCTCAATTGTCCCATCATCTCCATAAACCTCTCGACC	TTTCCTTTCTTTGTGTAGGCATCACCGAAGAAATGCTCTATGGTGTCATCATCCCCGTACACTTCTCTACC	332	9798	AP017840.1 Turnip mosaic virus RNA, nearly complete sequence, isolate: GRC39
TRINITY_DN507_c0_g1_i1	AP017873.1	73.256	86	23	0	15	100	6006	5921	5.87e-06	51.8	AP017873.1	56	63	63	0	73.26	1	-1	CCTTTCTTGTTTCCTTTCTTAGTATACGCTTCTCCGAAATAGTGCTCAATTGTCCCATCATCTCCATAAACCTCTCGACCAAGCTT	CCTTTACTCTTTCCCTTCTTTGTGTAGGCATCCCCAAAGAAGTGTTCTATGACGTCATCATCTCCATACACCTCTCTACCCATCTT	332	9798	AP017873.1 Turnip mosaic virus RNA, nearly complete sequence, isolate: TUR52
TRINITY_DN507_c0_g1_i1	AB100442.1	73.75	80	21	0	15	94	5824	5745	2.05e-05	50	AB100442.1	54	59	59	0	73.75	1	-1	CCTTTCTTGTTTCCTTTCTTAGTATACGCTTCTCCGAAATAGTGCTCAATTGTCCCATCATCTCCATAAACCTCTCGACC	CCCTTCTGCTTTCCTTTCTTGGTGTAGGCCTCCCCAAAGGTGTGCTCCATGGTGTAATCATCTGCATACACCTCACGGCC	332	9588	AB100442.1 Soybean mosaic virus genomic RNA, complete genome, isolate:Aa
TRINITY_DN507_c0_g1_i1	AB100443.1	73.75	80	21	0	15	94	5824	5745	2.05e-05	50	AB100443.1	54	59	59	0	73.75	1	-1	CCTTTCTTGTTTCCTTTCTTAGTATACGCTTCTCCGAAATAGTGCTCAATTGTCCCATCATCTCCATAAACCTCTCGACC	CCCTTCTGCTTTCCTTTCTTGGTGTAGGCCTCCCCAAAGGTGTGCTCCATGGTGTAATCATCTGCATACACCTCACGGCC	332	9588	AB100443.1 Soybean mosaic virus genomic RNA, complete genome, isolate:Aa15-M2
TRINITY_DN507_c0_g1_i1	AB093626.1	73.75	80	21	0	15	94	6006	5927	2.05e-05	50	AB093626.1	54	59	59	0	73.75	1	-1	CCTTTCTTGTTTCCTTTCTTAGTATACGCTTCTCCGAAATAGTGCTCAATTGTCCCATCATCTCCATAAACCTCTCGACC	CCTTTACTCTTTCCTTTCTTTGTGTAAGCATCTCCAAAGAAGTGTTCAATGACGTCGTCTTCTCCGTAAACCTCCCTACC	332	9798	AB093626.1 Turnip mosaic virus gene for polyprotein, complete cds, isolate:CHN1
TRINITY_DN507_c0_g1_i1	EU660578.1	73.171	82	22	0	13	94	6232	6151	2.05e-05	50	EU660578.1	54	60	60	0	73.17	1	-1	TTCCTTTCTTGTTTCCTTTCTTAGTATACGCTTCTCCGAAATAGTGCTCAATTGTCCCATCATCTCCATAAACCTCTCGACC	TTCCTTTTTGCTTCCCTTTCTTAGTGTATGCTTCTCCGAAAGTATGTTCCATGGTGTAGTCATCAGCATACACTTCACGCCC	332	10040	EU660578.1 Watermelon mosaic virus isolate FMF00-LL2, complete genome
TRINITY_DN507_c0_g1_i1	EU660579.1	73.171	82	22	0	13	94	6232	6151	2.05e-05	50	EU660579.1	54	60	60	0	73.17	1	-1	TTCCTTTCTTGTTTCCTTTCTTAGTATACGCTTCTCCGAAATAGTGCTCAATTGTCCCATCATCTCCATAAACCTCTCGACC	TTCCTTTTTGCTTCCCTTTCTTAGTGTATGCTTCTCCGAAAGTATGTTCCATGGTGTAGTCATCAGCATACACTTCACGCCC	332	10042	EU660579.1 Watermelon mosaic virus isolate TURK91, complete genome
TRINITY_DN507_c0_g1_i1	EU660583.1	73.171	82	22	0	13	94	6232	6151	2.05e-05	50	EU660583.1	54	60	60	0	73.17	1	-1	TTCCTTTCTTGTTTCCTTTCTTAGTATACGCTTCTCCGAAATAGTGCTCAATTGTCCCATCATCTCCATAAACCTCTCGACC	TTCCTTTTTGCTTTCCTTTCTTAGTGTACGCTTCCCCAAAAGTATGTTCCATGGTGTAATCATCGGCGTACACTTCACGTCC	332	10050	EU660583.1 Watermelon mosaic virus isolate FMF03-141, complete genome
TRINITY_DN507_c0_g1_i1	EU660585.1	73.171	82	22	0	13	94	6232	6151	2.05e-05	50	EU660585.1	54	60	60	0	73.17	1	-1	TTCCTTTCTTGTTTCCTTTCTTAGTATACGCTTCTCCGAAATAGTGCTCAATTGTCCCATCATCTCCATAAACCTCTCGACC	TTCCTTTTTGCTTTCCTTTCTTAGTGTACGCTTCCCCAAAAGTATGTTCCATGGTGTAATCATCGGCGTACACTTCACGTCC	332	10051	EU660585.1 Watermelon mosaic virus isolate C05-270, complete genome
TRINITY_DN507_c0_g1_i1	EU660586.1	73.171	82	22	0	13	94	6232	6151	2.05e-05	50	EU660586.1	54	60	60	0	73.17	1	-1	TTCCTTTCTTGTTTCCTTTCTTAGTATACGCTTCTCCGAAATAGTGCTCAATTGTCCCATCATCTCCATAAACCTCTCGACC	TTCCTTTTTGCTTTCCTTTCTTAGTGTACGCTTCCCCAAAAGTATGTTCCATGGTGTAATCATCAGCGTACACTTCACGTCC	332	10051	EU660586.1 Watermelon mosaic virus isolate FBR04-37, complete genome
TRINITY_DN507_c0_g1_i1	EU660589.1	73.171	82	22	0	13	94	6232	6151	2.05e-05	50	EU660589.1	54	60	60	0	73.17	1	-1	TTCCTTTCTTGTTTCCTTTCTTAGTATACGCTTCTCCGAAATAGTGCTCAATTGTCCCATCATCTCCATAAACCTCTCGACC	TTCCTTTTTGCTTCCCTTTCTTAGTGTATGCTTCTCCGAAAGTATGTTCCATGGTGTAGTCATCAGCATACACTTCACGCCC	332	10041	EU660589.1 Watermelon mosaic virus isolate C05-337, complete genome
TRINITY_DN507_c0_g1_i1	FJ807700.1	73.75	80	21	0	15	94	5824	5745	2.05e-05	50	FJ807700.1	54	59	59	0	73.75	1	-1	CCTTTCTTGTTTCCTTTCTTAGTATACGCTTCTCCGAAATAGTGCTCAATTGTCCCATCATCTCCATAAACCTCTCGACC	CCTTTCTGCTTTCCTTTCTTGGTATATGCCTCCCCAAAGGTGTGTTCCATGGTGTAGTCATCTGCATACACCTCACGGCC	332	9588	FJ807700.1 Soybean mosaic virus strain G7H, complete genome
TRINITY_DN507_c0_g1_i1	FJ548849.1	73.75	80	21	0	15	94	5821	5742	2.05e-05	50	FJ548849.1	54	59	59	0	73.75	1	-1	CCTTTCTTGTTTCCTTTCTTAGTATACGCTTCTCCGAAATAGTGCTCAATTGTCCCATCATCTCCATAAACCTCTCGACC	CCTTTCTGCTTTCCTTTCTTGGTATATGCCTCCCCAAAGGTGTGTTCCATGGTGTAGTCATCTGCATACACCTCACGGCC	332	9585	FJ548849.1 Soybean mosaic virus isolate WS200, complete genome
TRINITY_DN507_c0_g1_i1	DQ648592.1	74.026	77	20	0	24	100	6033	5957	2.05e-05	50	DQ648592.1	54	57	57	0	74.03	1	-1	TTTCCTTTCTTAGTATACGCTTCTCCGAAATAGTGCTCAATTGTCCCATCATCTCCATAAACCTCTCGACCAAGCTT	TTCCCTTTCTTTGTGTAAGCATCACCGAAGAAATGCTCTATGACATCATCATCTCCATACACTTCTCTACCCATCTT	332	9834	DQ648592.1 Turnip mosaic virus isolate CAR37, complete genome
TRINITY_DN507_c0_g1_i1	FJ640962.1	73.75	80	21	0	15	94	5821	5742	2.05e-05	50	FJ640962.1	54	59	59	0	73.75	1	-1	CCTTTCTTGTTTCCTTTCTTAGTATACGCTTCTCCGAAATAGTGCTCAATTGTCCCATCATCTCCATAAACCTCTCGACC	CCCTTCTGCTTTCCTTTCTTGGTGTAGGCCTCCCCAAAGGTGTGCTCCATGGTGTAATCATCTGCATACACCTCACGGCC	332	9585	FJ640962.1 Soybean mosaic virus isolate WS117, complete genome
TRINITY_DN507_c0_g1_i1	FJ640964.1	73.75	80	21	0	15	94	5824	5745	2.05e-05	50	FJ640964.1	54	59	59	0	73.75	1	-1	CCTTTCTTGTTTCCTTTCTTAGTATACGCTTCTCCGAAATAGTGCTCAATTGTCCCATCATCTCCATAAACCTCTCGACC	CCCTTCTGCTTTCCTTTCTTGGTGTAGGCCTCCCCAAAGGTGTGCTCCATGGTGTAATCATCTGCATACACCTCACGGCC	332	9588	FJ640964.1 Soybean mosaic virus isolate WS132, complete genome
TRINITY_DN507_c0_g1_i1	FJ640971.1	73.75	80	21	0	15	94	5821	5742	2.05e-05	50	FJ640971.1	54	59	59	0	73.75	1	-1	CCTTTCTTGTTTCCTTTCTTAGTATACGCTTCTCCGAAATAGTGCTCAATTGTCCCATCATCTCCATAAACCTCTCGACC	CCCTTCTGCTTTCCTTTCTTGGTGTAGGCCTCCCCAAAGGTGTGCTCCATGGTGTAATCATCTGCATACACCTCACGGCC	332	9585	FJ640971.1 Soybean mosaic virus isolate WS156, complete genome
TRINITY_DN507_c0_g1_i1	AY294044.1	73.75	80	21	0	15	94	5824	5745	2.05e-05	50	AY294044.1	54	59	59	0	73.75	1	-1	CCTTTCTTGTTTCCTTTCTTAGTATACGCTTCTCCGAAATAGTGCTCAATTGTCCCATCATCTCCATAAACCTCTCGACC	CCTTTCTGCTTTCCTTTCTTGGTATATGCCTCCCCAAAGGTGTGTTCCATGGTGTAGTCATCTGCATACACCTCACGGCC	332	9588	AY294044.1 Soybean mosaic virus strain G5, complete genome
TRINITY_DN507_c0_g1_i1	U05771.1	73.171	82	22	0	15	96	6228	6147	2.05e-05	50	U05771.1	54	60	60	0	73.17	1	-1	CCTTTCTTGTTTCCTTTCTTAGTATACGCTTCTCCGAAATAGTGCTCAATTGTCCCATCATCTCCATAAACCTCTCGACCAA	CCTTTTTGCTTGCCTTTCTTAGTGTATGCTTCACCAAATGTATGTTCCATTGTGTAATCATCAGCATACACCTCGCGCCCAA	332	10056	U05771.1 Peanut stripe virus, complete genome
TRINITY_DN507_c0_g1_i1	U34972.1	73.171	82	22	0	15	96	6228	6147	2.05e-05	50	U34972.1	54	60	60	0	73.17	1	-1	CCTTTCTTGTTTCCTTTCTTAGTATACGCTTCTCCGAAATAGTGCTCAATTGTCCCATCATCTCCATAAACCTCTCGACCAA	CCTTTTTGCTTGCCTTTCTTAGTGTATGCTTCACCAAATGTATGTTCCATTGTGTAATCATCAGCATACACCTCGCGCCCAA	332	10086	U34972.1 Peanut stripe virus mRNA polyprotein mRNA, complete cds
TRINITY_DN507_c0_g1_i1	HQ396725.1	73.75	80	21	0	15	94	6230	6151	2.05e-05	50	HQ396725.1	54	59	59	0	73.75	1	-1	CCTTTCTTGTTTCCTTTCTTAGTATACGCTTCTCCGAAATAGTGCTCAATTGTCCCATCATCTCCATAAACCTCTCGACC	CCTTTCTGCTTTCCTTTCTTGGTGTAGGCCTCCCCAAAGGTGTGCTCCATGGTGTAATCATCTGCGTACACCTCACGGCC	332	9994	HQ396725.1 Soybean mosaic virus strain 4547/CHN/2004, complete genome
TRINITY_DN507_c0_g1_i1	HM590054.1	73.75	80	21	0	15	94	5825	5746	2.05e-05	50	HM590054.1	54	59	59	0	73.75	1	-1	CCTTTCTTGTTTCCTTTCTTAGTATACGCTTCTCCGAAATAGTGCTCAATTGTCCCATCATCTCCATAAACCTCTCGACC	CCTTTCTGCTTTCCTTTCTTGGTGTAGGCCTCCCCAAAGGTGTGCTCCATGGTGTAGTCATCTGCATACACCTCACGGCC	332	9589	HM590054.1 Soybean mosaic virus isolate Sc6, complete genome
TRINITY_DN507_c0_g1_i1	HM590055.1	73.75	80	21	0	15	94	6230	6151	2.05e-05	50	HM590055.1	54	59	59	0	73.75	1	-1	CCTTTCTTGTTTCCTTTCTTAGTATACGCTTCTCCGAAATAGTGCTCAATTGTCCCATCATCTCCATAAACCTCTCGACC	CCTTTCTGCTTTCCTTTCTTGGTGTAGGCCTCCCCAAAGGTGTGCTCCATGGTGTAGTCATCTGCATACACCTCACGGCC	332	9994	HM590055.1 Soybean mosaic virus 4469-4/CHN/2004, complete genome
TRINITY_DN507_c0_g1_i1	JF273458.1	73.171	82	22	0	13	94	6232	6151	2.05e-05	50	JF273458.1	54	60	60	0	73.17	1	-1	TTCCTTTCTTGTTTCCTTTCTTAGTATACGCTTCTCCGAAATAGTGCTCAATTGTCCCATCATCTCCATAAACCTCTCGACC	TTCCTTTTTGCTTCCCTTTCTTAGTGTATGCTTCTCCGAAAGTATGTTCCATGGTGTAGTCATCAGCATACACTTCACGCCC	332	10041	JF273458.1 Watermelon mosaic virus isolate C05-463, complete genome
TRINITY_DN507_c0_g1_i1	JF273459.1	73.171	82	22	0	13	94	6232	6151	2.05e-05	50	JF273459.1	54	60	60	0	73.17	1	-1	TTCCTTTCTTGTTTCCTTTCTTAGTATACGCTTCTCCGAAATAGTGCTCAATTGTCCCATCATCTCCATAAACCTCTCGACC	TTCCTTTTTGCTTCCCTTTCTTAGTGTATGCTTCTCCGAAAGTATGTTCCATGGTGTAGTCATCAGCATACACTTCACGCCC	332	10038	JF273459.1 Watermelon mosaic virus isolate C05-464, complete genome
TRINITY_DN507_c0_g1_i1	JF273460.1	73.171	82	22	0	13	94	6232	6151	2.05e-05	50	JF273460.1	54	60	60	0	73.17	1	-1	TTCCTTTCTTGTTTCCTTTCTTAGTATACGCTTCTCCGAAATAGTGCTCAATTGTCCCATCATCTCCATAAACCTCTCGACC	TTCCTTTTTGCTTTCCTTTCTTAGTGTACGCTTCCCCAAAAGTATGTTCCATGGTGTAATCATCGGCGTACACTTCACGTCC	332	10046	JF273460.1 Watermelon mosaic virus isolate C05-465, complete genome
TRINITY_DN507_c0_g1_i1	JF273461.1	73.171	82	22	0	13	94	6232	6151	2.05e-05	50	JF273461.1	54	60	60	0	73.17	1	-1	TTCCTTTCTTGTTTCCTTTCTTAGTATACGCTTCTCCGAAATAGTGCTCAATTGTCCCATCATCTCCATAAACCTCTCGACC	TTCCTTTTTGCTTCCCTTTCTTAGTGTATGCTTCTCCGAAAGTATGTTCCATGGTGTAGTCATCAGCATACACTTCACGCCC	332	10040	JF273461.1 Watermelon mosaic virus isolate C07-349, complete genome
TRINITY_DN507_c0_g1_i1	JF273462.1	73.171	82	22	0	13	94	6232	6151	2.05e-05	50	JF273462.1	54	60	60	0	73.17	1	-1	TTCCTTTCTTGTTTCCTTTCTTAGTATACGCTTCTCCGAAATAGTGCTCAATTGTCCCATCATCTCCATAAACCTCTCGACC	TTCCTTTTTGCTTCCCTTTCTTAGTGTATGCTTCTCCGAAAGTATGTTCCATGGTGTAGTCATCAGCATACACTTCACGCCC	332	10036	JF273462.1 Watermelon mosaic virus isolate C06-526, complete genome
TRINITY_DN507_c0_g1_i1	JF273463.1	73.171	82	22	0	13	94	6232	6151	2.05e-05	50	JF273463.1	54	60	60	0	73.17	1	-1	TTCCTTTCTTGTTTCCTTTCTTAGTATACGCTTCTCCGAAATAGTGCTCAATTGTCCCATCATCTCCATAAACCTCTCGACC	TTCCTTTTTGCTTTCCTTTCTTAGTGTACGCTTCCCCAAAAGTATGTTCCATGGTGTAATCATCAGCGTACACTTCACGTCC	332	10049	JF273463.1 Watermelon mosaic virus isolate C06-257, complete genome
TRINITY_DN507_c0_g1_i1	JF273467.1	73.171	82	22	0	13	94	6217	6136	2.05e-05	50	JF273467.1	54	60	60	0	73.17	1	-1	TTCCTTTCTTGTTTCCTTTCTTAGTATACGCTTCTCCGAAATAGTGCTCAATTGTCCCATCATCTCCATAAACCTCTCGACC	TTCCTTTTTGCTTTCCTTTCTTAGTGTACGCTTCCCCAAAAGTATGTTCCATGGTGTAATCATCAGCGTACACTTCACGTCC	332	10032	JF273467.1 Watermelon mosaic virus isolate Cg09-640, complete genome
TRINITY_DN507_c0_g1_i1	JF833013.1	73.75	80	21	0	15	94	5825	5746	2.05e-05	50	JF833013.1	54	59	59	0	73.75	1	-1	CCTTTCTTGTTTCCTTTCTTAGTATACGCTTCTCCGAAATAGTGCTCAATTGTCCCATCATCTCCATAAACCTCTCGACC	CCTTTCTGCTTTCCTTTCTTGGTGTAGGCCTCCCCAAAGGTGTGCTCCATGGTGTAGTCATCTGCATACACCTCACGGCC	332	9589	JF833013.1 Soybean mosaic virus isolate SC3, complete genome
TRINITY_DN507_c0_g1_i1	NC_006262.1	73.171	82	22	0	13	94	6229	6148	2.05e-05	50	NC_006262.1	54	60	60	0	73.17	1	-1	TTCCTTTCTTGTTTCCTTTCTTAGTATACGCTTCTCCGAAATAGTGCTCAATTGTCCCATCATCTCCATAAACCTCTCGACC	TTCCTTTTTGCTTCCCTTTCTTAGTGTATGCTTCTCCGAAAGTATGTTCCATGGTGTAGTCATCAGCATACACTTCACGCCC	332	10035	NC_006262.1 Watermelon mosaic virus, complete genome
TRINITY_DN507_c0_g1_i1	FJ823122.1	73.171	82	22	0	13	94	6231	6150	2.05e-05	50	FJ823122.1	54	60	60	0	73.17	1	-1	TTCCTTTCTTGTTTCCTTTCTTAGTATACGCTTCTCCGAAATAGTGCTCAATTGTCCCATCATCTCCATAAACCTCTCGACC	TTCCTTTTTGCTTTCCTTTCTTAGTGTACGCTTCCCCAAAAGTATGTTCCATGGTGTAATCATCGGCGTACACTTCACGTCC	332	10045	FJ823122.1 Watermelon mosaic virus isolate Lecce, complete genome
TRINITY_DN507_c0_g1_i1	NC_014790.2	74.026	77	20	0	24	100	5875	5799	2.05e-05	50	NC_014790.2	54	57	57	0	74.03	1	-1	TTTCCTTTCTTAGTATACGCTTCTCCGAAATAGTGCTCAATTGTCCCATCATCTCCATAAACCTCTCGACCAAGCTT	TTGCCTCTCTTTGTGTACGCTTCTCCGAATGTGTGCTCTAAAGTGTGATCATCTGCATATGCAACACGACCAACCTT	332	9682	NC_014790.2 Passion fruit woodiness virus, complete genome
TRINITY_DN507_c0_g1_i1	AB701703.1	73.75	80	21	0	15	94	6006	5927	2.05e-05	50	AB701703.1	54	59	59	0	73.75	1	-1	CCTTTCTTGTTTCCTTTCTTAGTATACGCTTCTCCGAAATAGTGCTCAATTGTCCCATCATCTCCATAAACCTCTCGACC	CCTTTGCTCTTTCCTTTCTTTGTGTAAGCATCTCCAAAGAAATGCTCTATGGTGTCGTCGTCTCCATACACTTCCCTACC	332	9798	AB701703.1 Turnip mosaic virus genomic RNA, nearly complete genome, isolate: DNK3
TRINITY_DN507_c0_g1_i1	AB701717.1	73.75	80	21	0	15	94	6006	5927	2.05e-05	50	AB701717.1	54	59	59	0	73.75	1	-1	CCTTTCTTGTTTCCTTTCTTAGTATACGCTTCTCCGAAATAGTGCTCAATTGTCCCATCATCTCCATAAACCTCTCGACC	CCTTTGCTCTTTCCCTTCTTCGTGTAGGCATCCCCAAAGAAATGTTCTATGGTGTCATCATCTCCATACACTTCTCTACC	332	9798	AB701717.1 Turnip mosaic virus genomic RNA, nearly complete genome, isolate: GBR83
TRINITY_DN507_c0_g1_i1	JX846918.1	76.923	65	15	0	24	88	6015	5951	2.05e-05	50	JX846918.1	54	50	50	0	76.92	1	-1	TTTCCTTTCTTAGTATACGCTTCTCCGAAATAGTGCTCAATTGTCCCATCATCTCCATAAACCTC	TTACCTTTCTTTGTGTAAGCTGAACCAAAGTAGTCCTCAATCGTGGCATCGTCTCCATAAACTTC	332	10057	JX846918.1 Tomato necrotic stunt virus isolate MX5, complete genome
TRINITY_DN507_c0_g1_i1	KJ807799.1	74.157	89	21	2	13	100	6228	6141	2.05e-05	50	KJ807799.1	54	66	66	2	74.16	1	-1	TTCCTTTCTTGTTT-CCTTTCTTAGTATACGCTTCTCCGAAATAGTGCTCAATTGTCCCATCATCTCCATAAACCTCTCGACCAAGCTT	TTCCTTT-TTGTTTACCTTTCTTAGTGTATGCCTCACCAAATGTATGTTCCATTGTGTAGTCATCAGCATACACCTCACGCCCAACCTT	332	10053	KJ807799.1 Bean common mosaic virus isolate CD009, complete genome
TRINITY_DN507_c0_g1_i1	KJ807801.1	74.157	89	21	2	13	100	6228	6141	2.05e-05	50	KJ807801.1	54	66	66	2	74.16	1	-1	TTCCTTTCTTGTTT-CCTTTCTTAGTATACGCTTCTCCGAAATAGTGCTCAATTGTCCCATCATCTCCATAAACCTCTCGACCAAGCTT	TTCCTTT-TTGTTTACCTTTCTTAGTGTATGCCTCACCAAATGTATGTTCCATTGTGTAGTCATCAGCATACACCTCACGCCCAACCTT	332	10053	KJ807801.1 Bean common mosaic virus isolate CD012, complete genome
TRINITY_DN507_c0_g1_i1	KJ807805.1	74.157	89	21	2	13	100	6228	6141	2.05e-05	50	KJ807805.1	54	66	66	2	74.16	1	-1	TTCCTTTCTTGTTT-CCTTTCTTAGTATACGCTTCTCCGAAATAGTGCTCAATTGTCCCATCATCTCCATAAACCTCTCGACCAAGCTT	TTCCTTT-TTGTTTACCTTTCTTAGTGTATGCCTCACCAAATGTATGTTCCATTGTGTAGTCATCAGCATACACCTCACGCCCAACCTT	332	10053	KJ807805.1 Bean common mosaic virus isolate DXH015, complete genome
TRINITY_DN507_c0_g1_i1	KJ807808.1	74.157	89	21	2	13	100	6228	6141	2.05e-05	50	KJ807808.1	54	66	66	2	74.16	1	-1	TTCCTTTCTTGTTT-CCTTTCTTAGTATACGCTTCTCCGAAATAGTGCTCAATTGTCCCATCATCTCCATAAACCTCTCGACCAAGCTT	TTCCTTT-TTGTTTACCTTTCTTAGTGTATGCCTCACCAAATGTATGTTCCATTGTGTAGTCATCAGCATACACCTCACGCCCAACCTT	332	10053	KJ807808.1 Bean common mosaic virus isolate DXH020, complete genome
TRINITY_DN507_c0_g1_i1	KJ807816.1	74.157	89	21	2	13	100	6228	6141	2.05e-05	50	KJ807816.1	54	66	66	2	74.16	1	-1	TTCCTTTCTTGTTT-CCTTTCTTAGTATACGCTTCTCCGAAATAGTGCTCAATTGTCCCATCATCTCCATAAACCTCTCGACCAAGCTT	TTCCTTT-TTGTTTGCCTTTCTTAGTGTATGCCTCACCAAATGTATGTTCCATTGTGTAGTCATCAGCATACACCTCACGCCCAACCTT	332	10053	KJ807816.1 Bean common mosaic virus isolate HZZB012, complete genome
TRINITY_DN507_c0_g1_i1	KJ807818.1	74.157	89	21	2	13	100	6228	6141	2.05e-05	50	KJ807818.1	54	66	66	2	74.16	1	-1	TTCCTTTCTTGTTT-CCTTTCTTAGTATACGCTTCTCCGAAATAGTGCTCAATTGTCCCATCATCTCCATAAACCTCTCGACCAAGCTT	TTCCTTT-TTGTTTGCCTTTCTTAGTGTATGCCTCACCAAATGTATGTTCCATTGTGTAGTCATCAGCATACACCTCACGCCCAACCTT	332	10053	KJ807818.1 Bean common mosaic virus isolate NKY019, complete genome
TRINITY_DN507_c0_g1_i1	KM051425.1	74.157	89	21	2	13	100	6228	6141	2.05e-05	50	KM051425.1	54	66	66	2	74.16	1	-1	TTCCTTTCTTGTTT-CCTTTCTTAGTATACGCTTCTCCGAAATAGTGCTCAATTGTCCCATCATCTCCATAAACCTCTCGACCAAGCTT	TTCCTTT-TTGTTTACCTTTCTTAGTGTATGCCTCACCAAATGTATGTTCCATTGTGTAGTCATCAGCATACACCTCACGCCCAACCTT	332	10053	KM051425.1 Bean common mosaic virus isolate CD011, complete genome
TRINITY_DN507_c0_g1_i1	KM051427.1	74.157	89	21	2	13	100	6228	6141	2.05e-05	50	KM051427.1	54	66	66	2	74.16	1	-1	TTCCTTTCTTGTTT-CCTTTCTTAGTATACGCTTCTCCGAAATAGTGCTCAATTGTCCCATCATCTCCATAAACCTCTCGACCAAGCTT	TTCCTTT-TTGTTTACCTTTCTTAGTGTATGCCTCACCAAATGTATGTTCCATTGTGTAGTCATCAGCATACACCTCACGCCCAACCTT	332	10053	KM051427.1 Bean common mosaic virus isolate CD025, complete genome
TRINITY_DN507_c0_g1_i1	KM051428.1	74.157	89	21	2	13	100	6228	6141	2.05e-05	50	KM051428.1	54	66	66	2	74.16	1	-1	TTCCTTTCTTGTTT-CCTTTCTTAGTATACGCTTCTCCGAAATAGTGCTCAATTGTCCCATCATCTCCATAAACCTCTCGACCAAGCTT	TTCCTTT-TTGTTTACCTTTCTTAGTGTATGCCTCACCAAATGTATGTTCCATTGTGTAGTCATCAGCATACACCTCACGCCCAACCTT	332	10053	KM051428.1 Bean common mosaic virus isolate CD026, complete genome
TRINITY_DN507_c0_g1_i1	KM051429.1	74.157	89	21	2	13	100	6228	6141	2.05e-05	50	KM051429.1	54	66	66	2	74.16	1	-1	TTCCTTTCTTGTTT-CCTTTCTTAGTATACGCTTCTCCGAAATAGTGCTCAATTGTCCCATCATCTCCATAAACCTCTCGACCAAGCTT	TTCCTTT-TTGTTTACCTTTCTTAGTGTATGCCTCACCAAATGTATGTTCCATTGTGTAGTCATCAGCATACACCTCACGCCCAACCTT	332	10053	KM051429.1 Bean common mosaic virus isolate CD030, complete genome
TRINITY_DN507_c0_g1_i1	KM051430.1	74.157	89	21	2	13	100	6228	6141	2.05e-05	50	KM051430.1	54	66	66	2	74.16	1	-1	TTCCTTTCTTGTTT-CCTTTCTTAGTATACGCTTCTCCGAAATAGTGCTCAATTGTCCCATCATCTCCATAAACCTCTCGACCAAGCTT	TTCCTTT-TTGTTTACCTTTCTTAGTGTATGCCTCACCAAATGTATGTTCCATTGTGTAGTCATCAGCATACACCTCACGCCCAACCTT	332	10053	KM051430.1 Bean common mosaic virus isolate CD031, complete genome
TRINITY_DN507_c0_g1_i1	KM979229.1	73.75	80	21	0	15	94	5821	5742	2.05e-05	50	KM979229.1	54	59	59	0	73.75	1	-1	CCTTTCTTGTTTCCTTTCTTAGTATACGCTTCTCCGAAATAGTGCTCAATTGTCCCATCATCTCCATAAACCTCTCGACC	CCTTTCTGCTTTCCTTTCTTGGTATATGCCTCCCCAAAGGTGTGTTCCATGGTGTAGTCATCTGCATACACCTCACGGCC	332	9585	KM979229.1 Soybean mosaic virus isolate India, complete genome
TRINITY_DN507_c0_g1_i1	NC_007216.1	73.75	80	21	0	15	94	5881	5802	2.05e-05	50	NC_007216.1	54	59	59	0	73.75	1	-1	CCTTTCTTGTTTCCTTTCTTAGTATACGCTTCTCCGAAATAGTGCTCAATTGTCCCATCATCTCCATAAACCTCTCGACC	CCCTTCTGCTTTCCTTTCTTTGTGTATGCTTCACCAAATGTATGTTCCATGGTATAATCATCTGCATACACCTCGCGACC	332	9695	NC_007216.1 Wisteria vein mosaic virus, complete genome
TRINITY_DN507_c0_g1_i1	NC_017824.1	76.923	65	15	0	24	88	6015	5951	2.05e-05	50	NC_017824.1	54	50	50	0	76.92	1	-1	TTTCCTTTCTTAGTATACGCTTCTCCGAAATAGTGCTCAATTGTCCCATCATCTCCATAAACCTC	TTACCTTTCTTTGTGTAAGCTGAACCAAAGTAGTCCTCAATCGTGGCATCGTCTCCATAAACTTC	332	10057	NC_017824.1 Tomato necrotic stunt virus, complete genome
TRINITY_DN507_c0_g1_i1	KP710867.1	73.75	80	21	0	15	94	5825	5746	2.05e-05	50	KP710867.1	54	59	59	0	73.75	1	-1	CCTTTCTTGTTTCCTTTCTTAGTATACGCTTCTCCGAAATAGTGCTCAATTGTCCCATCATCTCCATAAACCTCTCGACC	CCTTTCTGCTTTCCTTTCTTGGTGTAGGCCTCCCCAAAGGTGTGCTCCATGGTGTAGTCATCTGCATACACCTCACGGCC	332	9589	KP710867.1 Soybean mosaic virus isolate SC6-N, complete genome
TRINITY_DN507_c0_g1_i1	KP710869.1	73.75	80	21	0	15	94	5825	5746	2.05e-05	50	KP710869.1	54	59	59	0	73.75	1	-1	CCTTTCTTGTTTCCTTTCTTAGTATACGCTTCTCCGAAATAGTGCTCAATTGTCCCATCATCTCCATAAACCTCTCGACC	CCTTTCTGCTTTCCTTTCTTGGTGTAGGCCTCCCCAAAGGTGTGCTCCATGGTGTAATCATCTGCGTACACCTCACGGCC	332	9589	KP710869.1 Soybean mosaic virus isolate NE-N1, complete genome
TRINITY_DN507_c0_g1_i1	KP710870.1	73.75	80	21	0	15	94	5824	5745	2.05e-05	50	KP710870.1	54	59	59	0	73.75	1	-1	CCTTTCTTGTTTCCTTTCTTAGTATACGCTTCTCCGAAATAGTGCTCAATTGTCCCATCATCTCCATAAACCTCTCGACC	CCTTTCTGCTTTCCTTTCTTGGTATATGCCTCCCCGAAGGTGTGTTCCATGGTGTAATCATCTGCGTACACTTCACGGCC	332	9587	KP710870.1 Soybean mosaic virus isolate SX-Z, complete genome
TRINITY_DN507_c0_g1_i1	KP710872.1	73.75	80	21	0	15	94	5824	5745	2.05e-05	50	KP710872.1	54	59	59	0	73.75	1	-1	CCTTTCTTGTTTCCTTTCTTAGTATACGCTTCTCCGAAATAGTGCTCAATTGTCCCATCATCTCCATAAACCTCTCGACC	CCTTTCTGCTTTCCTTTCTTGGTATATGCCTCCCCAAAGGTGTGCTCCATGGTGTAGTCATCTGCGTACACCTCACGGCC	332	9587	KP710872.1 Soybean mosaic virus isolate XFQ005, complete genome
TRINITY_DN507_c0_g1_i1	KP710873.1	73.75	80	21	0	15	94	5824	5745	2.05e-05	50	KP710873.1	54	59	59	0	73.75	1	-1	CCTTTCTTGTTTCCTTTCTTAGTATACGCTTCTCCGAAATAGTGCTCAATTGTCCCATCATCTCCATAAACCTCTCGACC	CCTTTCTGCTTTCCTTTCTTGGTATATGCCTCCCCAAAGGTGTGCTCCATGGTGTAGTCATCTGCGTACACCTCACGGCC	332	9587	KP710873.1 Soybean mosaic virus isolate XFQ008, complete genome
TRINITY_DN507_c0_g1_i1	KP710875.1	73.75	80	21	0	15	94	5824	5745	2.05e-05	50	KP710875.1	54	59	59	0	73.75	1	-1	CCTTTCTTGTTTCCTTTCTTAGTATACGCTTCTCCGAAATAGTGCTCAATTGTCCCATCATCTCCATAAACCTCTCGACC	CCTTTCTGCTTTCCTTTCTTGGTATATGCCTCCCCAAAGGTGTGCTCCATGGTGTAGTCATCTGCGTACACCTCACGGCC	332	9587	KP710875.1 Soybean mosaic virus isolate XFQ012, complete genome
TRINITY_DN507_c0_g1_i1	KP710877.1	73.75	80	21	0	15	94	5824	5745	2.05e-05	50	KP710877.1	54	59	59	0	73.75	1	-1	CCTTTCTTGTTTCCTTTCTTAGTATACGCTTCTCCGAAATAGTGCTCAATTGTCCCATCATCTCCATAAACCTCTCGACC	CCTTTCTGCTTTCCTTTCTTGGTATATGCCTCCCCAAAGGTGTGCTCCATGGTGTAGTCATCTGCGTATACCTCACGGCC	332	9587	KP710877.1 Soybean mosaic virus isolate XFQ018, complete genome
TRINITY_DN507_c0_g1_i1	KP710878.1	73.75	80	21	0	15	94	5825	5746	2.05e-05	50	KP710878.1	54	59	59	0	73.75	1	-1	CCTTTCTTGTTTCCTTTCTTAGTATACGCTTCTCCGAAATAGTGCTCAATTGTCCCATCATCTCCATAAACCTCTCGACC	CCTTTCTGCTTTCCTTTCTTGGTGTAGGCCTCCCCAAAGGTGTGCTCCATGGTGTAATCATCTGCGTACACCTCACGGCC	332	9589	KP710878.1 Soybean mosaic virus isolate XFQ020, complete genome
TRINITY_DN507_c0_g1_i1	KR065437.1	73.75	80	21	0	15	94	6229	6150	2.05e-05	50	KR065437.1	54	59	59	0	73.75	1	-1	CCTTTCTTGTTTCCTTTCTTAGTATACGCTTCTCCGAAATAGTGCTCAATTGTCCCATCATCTCCATAAACCTCTCGACC	CCTTTCTGCTTTCCTTTCTTGGTGTAGGCCTCCCCAAAGGTGTGCTCCATGGTGTAGTCATCTGCATACACCTCACGGCC	332	9993	KR065437.1 Soybean mosaic virus isolate HB-RS, complete genome
TRINITY_DN507_c0_g1_i1	KU246036.1	73.171	82	22	0	13	94	6237	6156	2.05e-05	50	KU246036.1	54	60	60	0	73.17	1	-1	TTCCTTTCTTGTTTCCTTTCTTAGTATACGCTTCTCCGAAATAGTGCTCAATTGTCCCATCATCTCCATAAACCTCTCGACC	TTCCTTTTTGCTTTCCTTTCTTAGTGTACGCTTCCCCAAAAGTATGTTCCATGGTGTAATCATCGGCGTACACTTCACGTCC	332	10049	KU246036.1 Watermelon mosaic virus isolate TX29, complete genome
TRINITY_DN507_c0_g1_i1	KU240102.1	73.171	82	22	0	13	94	6085	6004	2.05e-05	50	KU240102.1	54	60	60	0	73.17	1	-1	TTCCTTTCTTGTTTCCTTTCTTAGTATACGCTTCTCCGAAATAGTGCTCAATTGTCCCATCATCTCCATAAACCTCTCGACC	TTCCTTTTTGCTTTCCTTTCTTAGTGTACGCTTCCCCAAAAGTATGTTCCATGGTGTAATCATCGGCGTACACTTCACGTCC	332	9893	KU240102.1 Watermelon mosaic virus isolate Pungjeonglee3_2012, complete genome
TRINITY_DN507_c0_g1_i1	KU240103.1	73.171	82	22	0	13	94	6140	6059	2.05e-05	50	KU240103.1	54	60	60	0	73.17	1	-1	TTCCTTTCTTGTTTCCTTTCTTAGTATACGCTTCTCCGAAATAGTGCTCAATTGTCCCATCATCTCCATAAACCTCTCGACC	TTCCTTTTTGCTTTCCTTTCTTAGTGTACGCTTCCCCAAAAGTATGTTCCATGGTGTAATCATCAGCGTACACTTCACGTCC	332	9907	KU240103.1 Watermelon mosaic virus isolate Sangju2_2012, complete genome
TRINITY_DN507_c0_g1_i1	KU240108.1	73.171	82	22	0	13	94	6136	6055	2.05e-05	50	KU240108.1	54	60	60	0	73.17	1	-1	TTCCTTTCTTGTTTCCTTTCTTAGTATACGCTTCTCCGAAATAGTGCTCAATTGTCCCATCATCTCCATAAACCTCTCGACC	TTCCTTTTTGCTTTCCTTTCTTAGTGTACGCTTCCCCAAAAGTATGTTCCATGGTGTAATCATCAGCGTACACTTCACGCCC	332	9892	KU240108.1 Watermelon mosaic virus isolate Yeongju5_2012, complete genome
TRINITY_DN507_c0_g1_i1	KT992071.1	73.171	82	22	0	13	94	6232	6151	2.05e-05	50	KT992071.1	54	60	60	0	73.17	1	-1	TTCCTTTCTTGTTTCCTTTCTTAGTATACGCTTCTCCGAAATAGTGCTCAATTGTCCCATCATCTCCATAAACCTCTCGACC	TTCCTTTTTGCTTTCCTTTCTTAGTGTACGCTTCCCCAAAAGTATGTTCCATGGTATAATCGTCGGCATACACTTCACGCCC	332	10047	KT992071.1 Watermelon mosaic virus isolate Cheongsong5_2013, complete genome
TRINITY_DN507_c0_g1_i1	KT992073.1	73.171	82	22	0	13	94	6232	6151	2.05e-05	50	KT992073.1	54	60	60	0	73.17	1	-1	TTCCTTTCTTGTTTCCTTTCTTAGTATACGCTTCTCCGAAATAGTGCTCAATTGTCCCATCATCTCCATAAACCTCTCGACC	TTCCTTTTTGCTTTCCTTTCTTAGTGTACGCTTCCCCAAAAGTATGTTCCATGGTATAATCGTCGGCATACACTTCACGCCC	332	10047	KT992073.1 Watermelon mosaic virus isolate Eumseong1-5_2014, complete genome
TRINITY_DN507_c0_g1_i1	KT992075.1	73.171	82	22	0	13	94	6217	6136	2.05e-05	50	KT992075.1	54	60	60	0	73.17	1	-1	TTCCTTTCTTGTTTCCTTTCTTAGTATACGCTTCTCCGAAATAGTGCTCAATTGTCCCATCATCTCCATAAACCTCTCGACC	TTCCTTTTTGCTTTCCTTTCTTAGTGTACGCTTCCCCAAAAGTATGTTCCATGGTGTAATCATCAGCGTACACTTCACGTCC	332	10118	KT992075.1 Watermelon mosaic virus isolate Hongseong1_2013, complete genome
TRINITY_DN507_c0_g1_i1	KT992078.1	73.171	82	22	0	13	94	6217	6136	2.05e-05	50	KT992078.1	54	60	60	0	73.17	1	-1	TTCCTTTCTTGTTTCCTTTCTTAGTATACGCTTCTCCGAAATAGTGCTCAATTGTCCCATCATCTCCATAAACCTCTCGACC	TTCCTTTTTGCTTTCCTTTCTTAGTGTACGCTTCCCCAAAAGTATGTTCCATGGTGTAATCATCGGCGTACACTTCACGTCC	332	10025	KT992078.1 Watermelon mosaic virus isolate Sangju2_2014, complete genome
TRINITY_DN507_c0_g1_i1	KT992084.1	73.171	82	22	0	13	94	6217	6136	2.05e-05	50	KT992084.1	54	60	60	0	73.17	1	-1	TTCCTTTCTTGTTTCCTTTCTTAGTATACGCTTCTCCGAAATAGTGCTCAATTGTCCCATCATCTCCATAAACCTCTCGACC	TTCCTTTTTGCTTTCCTTTCTTAGTGTACGCTTCCCCAAAAGTATGTTCCATGGTGTAATCATCGGCGTACACTTCACGTCC	332	10025	KT992084.1 Watermelon mosaic virus isolate Yeongju2-1_2014, complete genome
TRINITY_DN507_c0_g1_i1	KT992086.1	73.171	82	22	0	13	94	6217	6136	2.05e-05	50	KT992086.1	54	60	60	0	73.17	1	-1	TTCCTTTCTTGTTTCCTTTCTTAGTATACGCTTCTCCGAAATAGTGCTCAATTGTCCCATCATCTCCATAAACCTCTCGACC	TTCCTTTTTGCTTTCCTTTCTTAGTGTACGCTTCCCCAAAAGTATGTTCCATGGTGTAATCATCAGCGTACACTTCACGTCC	332	10035	KT992086.1 Watermelon mosaic virus isolate Yeongju6-1_2013, complete genome
TRINITY_DN507_c0_g1_i1	KX156847.1	80	55	11	0	12	66	5881	5827	2.05e-05	50	KX156847.1	54	44	44	0	80	1	-1	TTTCCTTTCTTGTTTCCTTTCTTAGTATACGCTTCTCCGAAATAGTGCTCAATTG	TTTCCCTTCGATTTTCCCTTCTTCGCATATGCGTCACCGAAGTAGTGCTCAATTG	332	9521	KX156847.1 Yam mild mosaic virus isolate Andong, complete genome
TRINITY_DN507_c0_g1_i1	KX834319.1	73.75	80	21	0	15	94	6182	6103	2.05e-05	50	KX834319.1	54	59	59	0	73.75	1	-1	CCTTTCTTGTTTCCTTTCTTAGTATACGCTTCTCCGAAATAGTGCTCAATTGTCCCATCATCTCCATAAACCTCTCGACC	CCTTTCTGCTTTCCTTTCTTGGTGTATGCTTCCCCAAAGGTGTGCTCCATGGTGTAGTCATCTGCGTACACCTCACGGCC	332	9946	KX834319.1 Soybean mosaic virus isolate FJTN001, complete genome
TRINITY_DN507_c0_g1_i1	KX834320.1	73.75	80	21	0	15	94	6169	6090	2.05e-05	50	KX834320.1	54	59	59	0	73.75	1	-1	CCTTTCTTGTTTCCTTTCTTAGTATACGCTTCTCCGAAATAGTGCTCAATTGTCCCATCATCTCCATAAACCTCTCGACC	CCTTTCTGCTTTCCTTTCTTGGTATATGCCTCCCCAAAGGTGTGCTCCATGGTGTAGTCATCTGCGTATACCTCACGGCC	332	9934	KX834320.1 Soybean mosaic virus isolate SC001, complete genome
TRINITY_DN507_c0_g1_i1	KX834321.1	73.75	80	21	0	15	94	6178	6099	2.05e-05	50	KX834321.1	54	59	59	0	73.75	1	-1	CCTTTCTTGTTTCCTTTCTTAGTATACGCTTCTCCGAAATAGTGCTCAATTGTCCCATCATCTCCATAAACCTCTCGACC	CCTTTCTGCTTTCCTTTCTTGGTATATGCCTCCCCAAAGGTGTGCTCCATGGTGTAGTCATCTGCGTACACCTCACGGCC	332	9946	KX834321.1 Soybean mosaic virus isolate JSJJ001, complete genome
TRINITY_DN507_c0_g1_i1	KX834322.1	73.75	80	21	0	15	94	6188	6109	2.05e-05	50	KX834322.1	54	59	59	0	73.75	1	-1	CCTTTCTTGTTTCCTTTCTTAGTATACGCTTCTCCGAAATAGTGCTCAATTGTCCCATCATCTCCATAAACCTCTCGACC	CCTTTCTGCTTTCCTTTCTTGGTGTAGGCTTCCCCAAAGGTGTGTTCCATGGTGTAATCATCTGCGTACACCTCACGGCC	332	9943	KX834322.1 Soybean mosaic virus isolate GXQZ001, complete genome
TRINITY_DN507_c0_g1_i1	AP017786.1	73.75	80	21	0	15	94	6006	5927	2.05e-05	50	AP017786.1	54	59	59	0	73.75	1	-1	CCTTTCTTGTTTCCTTTCTTAGTATACGCTTCTCCGAAATAGTGCTCAATTGTCCCATCATCTCCATAAACCTCTCGACC	CCTTTACTCTTTCCCTTCTTTGTGTAGGCATCTCCAAAGAAGTGTTCAATGACGTCGTCTTCTCCATAAACCTCCCTACC	332	9797	AP017786.1 Turnip mosaic virus RNA, nearly complete sequence, isolate: IRNRS2
TRINITY_DN507_c0_g1_i1	AP017831.1	76.119	67	16	0	24	90	5997	5931	2.05e-05	50	AP017831.1	54	51	51	0	76.12	1	-1	TTTCCTTTCTTAGTATACGCTTCTCCGAAATAGTGCTCAATTGTCCCATCATCTCCATAAACCTCTC	TTCCCTTTCTTTGTGTAGGCATCACCGAAGAAATGTTCTATGGTATCATCATCTCCATACACTTCTC	332	9798	AP017831.1 Turnip mosaic virus RNA, nearly complete sequence, isolate: GRC27
TRINITY_DN507_c0_g1_i1	KY225542.1	74.026	77	20	0	24	100	5821	5745	2.05e-05	50	KY225542.1	54	57	57	0	74.03	1	-1	TTTCCTTTCTTAGTATACGCTTCTCCGAAATAGTGCTCAATTGTCCCATCATCTCCATAAACCTCTCGACCAAGCTT	TTCCCTCTTTTTGTGTAGGCTTCGCCGAATGTGCGACCAATTGTGTCATCATCTCCAAAAATCTCACGCCCAACCTT	332	9630	KY225542.1 Zucchini yellow mosaic virus isolate 695K polyprotein gene, complete cds
TRINITY_DN507_c0_g1_i1	KY225543.1	74.026	77	20	0	24	100	5713	5637	2.05e-05	50	KY225543.1	54	57	57	0	74.03	1	-1	TTTCCTTTCTTAGTATACGCTTCTCCGAAATAGTGCTCAATTGTCCCATCATCTCCATAAACCTCTCGACCAAGCTT	TTCCCTCTTTTTGTGTAGGCTTCGCCGAATGTGCGACCAATTGTGTCATCATCTCCAAAAATCTCACGCCCAACCTT	332	9521	KY225543.1 Zucchini yellow mosaic virus isolate 694K polyprotein gene, complete cds
TRINITY_DN507_c0_g1_i1	AB093614.1	70.707	99	29	0	2	100	6019	5921	7.15e-05	48.2	AB093614.1	52	70	70	0	70.71	1	-1	GCCATGCATCTTTCCTTTCTTGTTTCCTTTCTTAGTATACGCTTCTCCGAAATAGTGCTCAATTGTCCCATCATCTCCATAAACCTCTCGACCAAGCTT	GCCACGCGTTCTGCCTTTGCTCTTTCCCTTCTTTGTGTAGGCATCTCCAAAGAAGTGTTCTATGACGTCGTCATCTCCATATACCTCCCTACCCATCTT	332	9798	AB093614.1 Turnip mosaic virus gene for polyprotein, complete cds, isolate:CP845J
TRINITY_DN507_c0_g1_i1	AB218280.1	85.366	41	6	0	13	53	6230	6190	7.15e-05	48.2	AB218280.1	52	35	35	0	85.37	1	-1	TTCCTTTCTTGTTTCCTTTCTTAGTATACGCTTCTCCGAAA	TTCCTTTTTGCTTCCCTTTCTTAGTGTATGCTTCTCCGAAA	332	10039	AB218280.1 Watermelon mosaic virus genomic RNA, complete genome, strain:WMV-Pk
TRINITY_DN507_c0_g1_i1	FJ640981.1	72.093	86	24	0	15	100	5824	5739	7.15e-05	48.2	FJ640981.1	52	62	62	0	72.09	1	-1	CCTTTCTTGTTTCCTTTCTTAGTATACGCTTCTCCGAAATAGTGCTCAATTGTCCCATCATCTCCATAAACCTCTCGACCAAGCTT	CCTTTCTGCTTTCCTTTCTTGGTGTAGGCCTCCCCAAAGGTGTGCTCCATGGTGTAGTCATCTGCGTACACCTCACGGCCTACCTT	332	9585	FJ640981.1 Soybean mosaic virus strain G6H, complete genome
TRINITY_DN507_c0_g1_i1	HQ880242.1	72.619	84	23	0	13	96	6127	6044	7.15e-05	48.2	HQ880242.1	52	61	61	0	72.62	1	-1	TTCCTTTCTTGTTTCCTTTCTTAGTATACGCTTCTCCGAAATAGTGCTCAATTGTCCCATCATCTCCATAAACCTCTCGACCAA	TTCCTTTTTCTTTGCCTTTCTTGGTGTAAGCTTCTCCGAATGTATGTTCCATTGTGTAATCGTCGGCATACACTTCTCTCCCAA	332	9894	HQ880242.1 Cowpea aphid-borne mosaic virus isolate BR1, complete genome
TRINITY_DN507_c0_g1_i1	HQ880243.1	72.619	84	23	0	13	96	6162	6079	7.15e-05	48.2	HQ880243.1	52	61	61	0	72.62	1	-1	TTCCTTTCTTGTTTCCTTTCTTAGTATACGCTTCTCCGAAATAGTGCTCAATTGTCCCATCATCTCCATAAACCTCTCGACCAA	TTCCTTTTTCTTTGCCTTTCTTGGTGTAAGCTTCTCCGAATGTATGTTCCATTGTGTAATCGTCGGCATACACTTCTCTCCCAA	332	9930	HQ880243.1 Cowpea aphid-borne mosaic virus isolate MG-Avr, complete genome
TRINITY_DN507_c0_g1_i1	AB701740.1	70.707	99	29	0	2	100	6019	5921	7.15e-05	48.2	AB701740.1	52	70	70	0	70.71	1	-1	GCCATGCATCTTTCCTTTCTTGTTTCCTTTCTTAGTATACGCTTCTCCGAAATAGTGCTCAATTGTCCCATCATCTCCATAAACCTCTCGACCAAGCTT	GCCACGCGTTCTGCCTTTGCTCTTTCCCTTCTTTGTGTAGGCATCTCCAAAGAAGTGTTCTATGACGTCGTCATCTCCATACACCTCCCTACCCATCTT	332	9798	AB701740.1 Turnip mosaic virus genomic RNA, nearly complete genome, isolate: USA5
TRINITY_DN507_c0_g1_i1	AB701741.1	70.707	99	29	0	2	100	6019	5921	7.15e-05	48.2	AB701741.1	52	70	70	0	70.71	1	-1	GCCATGCATCTTTCCTTTCTTGTTTCCTTTCTTAGTATACGCTTCTCCGAAATAGTGCTCAATTGTCCCATCATCTCCATAAACCTCTCGACCAAGCTT	GCCACGCGTTCTGCCTTTGCTCTTTCCCTTCTTTGTGTAGGCATCTCCAAAGAAGTGTTCTATGACGTCGTCATCTCCATACACCTCCCTACCCATCTT	332	9798	AB701741.1 Turnip mosaic virus genomic RNA, nearly complete genome, isolate: USA6
TRINITY_DN507_c0_g1_i1	KF472134.1	73.418	79	21	0	10	88	5859	5781	7.15e-05	48.2	KF472134.1	52	58	58	0	73.42	1	-1	TCTTTCCTTTCTTGTTTCCTTTCTTAGTATACGCTTCTCCGAAATAGTGCTCAATTGTCCCATCATCTCCATAAACCTC	TCTTTCCTTTGCTCTTTCCTTTCTTTGAGTACGCAGAACCAAAGTAGTCCTCCATAGTTGAATCATCACCATACACTTC	332	9786	KF472134.1 Plum pox virus strain Rec, complete genome
TRINITY_DN507_c0_g1_i1	KP710865.1	72.093	86	24	0	15	100	6230	6145	7.15e-05	48.2	KP710865.1	52	62	62	0	72.09	1	-1	CCTTTCTTGTTTCCTTTCTTAGTATACGCTTCTCCGAAATAGTGCTCAATTGTCCCATCATCTCCATAAACCTCTCGACCAAGCTT	CCTTTCTGCTTTCCTTTCTTGGTATATGCCTCCCCAAAGGTGTGTTCCATAGTGTAGTCATCTGCGTACACCTCACGGCCTACCTT	332	9994	KP710865.1 Soybean mosaic virus isolate LJZ002, complete genome
TRINITY_DN507_c0_g1_i1	KM597165.1	72.619	84	23	0	13	96	6127	6044	7.15e-05	48.2	KM597165.1	52	61	61	0	72.62	1	-1	TTCCTTTCTTGTTTCCTTTCTTAGTATACGCTTCTCCGAAATAGTGCTCAATTGTCCCATCATCTCCATAAACCTCTCGACCAA	TTCCTTTTTCTTTGCCTTTCTTGGTGTAAGCTTCTCCGAATGTATGTTCCATTGTGTAATCGTCGGCATACACTTCTCTCCCAA	332	9894	KM597165.1 Cowpea aphid-borne mosaic virus isolate RR3, complete genome
TRINITY_DN507_c0_g1_i1	LC037232.1	72.093	86	24	0	15	100	5862	5777	7.15e-05	48.2	LC037232.1	52	62	62	0	72.09	1	-1	CCTTTCTTGTTTCCTTTCTTAGTATACGCTTCTCCGAAATAGTGCTCAATTGTCCCATCATCTCCATAAACCTCTCGACCAAGCTT	CCTTTTTGCTTTCCTTTCTTTGTGTAAGCCTCACCAAAAGTATGTTCCATTGTGTAATCATCGGCATACACTTCTCTTCCAACCTT	332	9651	LC037232.1 Soybean mosaic virus gene for polyprotein, complete cds, strain: Uraria
TRINITY_DN507_c0_g1_i1	NC_030293.1	78.571	56	12	0	3	58	5534	5479	7.15e-05	48.2	NC_030293.1	52	44	44	0	78.57	1	-1	CCATGCATCTTTCCTTTCTTGTTTCCTTTCTTAGTATACGCTTCTCCGAAATAGTG	CCATGCGTCTTACCAGACTTTTTCCCCTTCTTAGTATACGCCTCGCCGTAATAATG	332	9310	NC_030293.1 Pecan mosaic-associated virus isolate LA, complete genome
TRINITY_DN507_c0_g1_i1	KX096578.1	72.093	86	24	0	15	100	5743	5658	7.15e-05	48.2	KX096578.1	52	62	62	0	72.09	1	-1	CCTTTCTTGTTTCCTTTCTTAGTATACGCTTCTCCGAAATAGTGCTCAATTGTCCCATCATCTCCATAAACCTCTCGACCAAGCTT	CCTTTCTGCTTTCCTTTCTTGGTGTAGGCCTCCCCAAAGGTGTGCTCCATGGTGTAGTCATCTGCGTACACCTCACGGCCTACCTT	332	9507	KX096578.1 Soybean mosaic virus, complete genome
TRINITY_DN507_c0_g1_i1	KX664483.1	74.699	83	19	2	13	94	6232	6151	7.15e-05	48.2	KX664483.1	52	62	62	2	74.7	1	-1	TTCCTTTCTTGTTTCC-TTTCTTAGTATACGCTTCTCCGAAATAGTGCTCAATTGTCCCATCATCTCCATAAACCTCTCGACC	TTCCTT-CTTGCTTCCCTTTCTTAGTGTACGCTTCTCCAAAAGTATGTTCCATGGTGTAGTCATCAGCATACACTTCACGCCC	332	10040	KX664483.1 Watermelon mosaic virus isolate WMV-WS, complete genome
TRINITY_DN507_c0_g1_i1	AP017788.1	73.684	76	20	0	15	90	6006	5931	7.15e-05	48.2	AP017788.1	52	56	56	0	73.68	1	-1	CCTTTCTTGTTTCCTTTCTTAGTATACGCTTCTCCGAAATAGTGCTCAATTGTCCCATCATCTCCATAAACCTCTC	CCTTTGCTTTTTCCTTTCTTTGTGTAGGCGTCCCCAAAGAAGTGTTCTATGGTGTCGTCGTCTCCATAGACTTCTC	332	9797	AP017788.1 Turnip mosaic virus RNA, nearly complete sequence, isolate: IRNS1
TRINITY_DN507_c0_g1_i1	AP017789.1	73.684	76	20	0	15	90	6006	5931	7.15e-05	48.2	AP017789.1	52	56	56	0	73.68	1	-1	CCTTTCTTGTTTCCTTTCTTAGTATACGCTTCTCCGAAATAGTGCTCAATTGTCCCATCATCTCCATAAACCTCTC	CCTTTGCTTTTTCCTTTCTTTGTGTAGGCGTCCCCAAAGAAGTGTTCTATGGTGTCGTCGTCTCCATAGACTTCTC	332	9797	AP017789.1 Turnip mosaic virus RNA, nearly complete sequence, isolate: IRNS3
TRINITY_DN507_c0_g1_i1	AP017790.1	73.684	76	20	0	15	90	6006	5931	7.15e-05	48.2	AP017790.1	52	56	56	0	73.68	1	-1	CCTTTCTTGTTTCCTTTCTTAGTATACGCTTCTCCGAAATAGTGCTCAATTGTCCCATCATCTCCATAAACCTCTC	CCTTTGCTTTTTCCTTTCTTTGTGTAGGCGTCCCCAAAGAAGTGTTCTATGGTGTCGTCGTCTCCATAGACTTCTC	332	9797	AP017790.1 Turnip mosaic virus RNA, nearly complete sequence, isolate: IRNS4
TRINITY_DN507_c0_g1_i1	AP017821.1	74.648	71	18	0	24	94	5997	5927	7.15e-05	48.2	AP017821.1	52	53	53	0	74.65	1	-1	TTTCCTTTCTTAGTATACGCTTCTCCGAAATAGTGCTCAATTGTCCCATCATCTCCATAAACCTCTCGACC	TTTCCTTTCTTTGTGTAGGCATCACCGAAGAAATGTTCTATGGTGTCATCATCCCCGTACACTTCTCTACC	332	9798	AP017821.1 Turnip mosaic virus RNA, nearly complete sequence, isolate: GRC10
TRINITY_DN507_c0_g1_i1	AP017865.1	72.093	86	24	0	15	100	6006	5921	7.15e-05	48.2	AP017865.1	52	62	62	0	72.09	1	-1	CCTTTCTTGTTTCCTTTCTTAGTATACGCTTCTCCGAAATAGTGCTCAATTGTCCCATCATCTCCATAAACCTCTCGACCAAGCTT	CCTTTACTCTTTCCCTTCTTTGTGTAGGCATCTCCAAAGAAGTGTTCTATGACATCATCATCTCCATACACTTCCCTACCCATCTT	332	9798	AP017865.1 Turnip mosaic virus RNA, nearly complete sequence, isolate: TUR13
TRINITY_DN507_c0_g1_i1	AP017866.1	72.093	86	24	0	15	100	6006	5921	7.15e-05	48.2	AP017866.1	52	62	62	0	72.09	1	-1	CCTTTCTTGTTTCCTTTCTTAGTATACGCTTCTCCGAAATAGTGCTCAATTGTCCCATCATCTCCATAAACCTCTCGACCAAGCTT	CCTTTACTCTTTCCCTTCTTTGTGTAGGCATCTCCAAAGAAGTGTTCTATGACATCATCATCTCCATACACTTCCCTACCCATCTT	332	9798	AP017866.1 Turnip mosaic virus RNA, nearly complete sequence, isolate: TUR14
TRINITY_DN507_c0_g1_i1	AJ619757.1	72.5	80	22	0	15	94	5833	5754	0.000249	46.4	AJ619757.1	50	58	58	0	72.5	1	-1	CCTTTCTTGTTTCCTTTCTTAGTATACGCTTCTCCGAAATAGTGCTCAATTGTCCCATCATCTCCATAAACCTCTCGACC	CCTTTCTGCTTTCCTTTCTTGGTGTAGGCCTCCCCAAAGGTGTGCTCCATGGTGTAGTCATCTGCGTACACCTCACGGCC	332	9592	AJ619757.1 Soybean mosaic virus gene for polyprotein, genomic RNA
TRINITY_DN507_c0_g1_i1	AJ131401.1	82.979	47	7	1	15	61	5826	5781	0.000249	46.4	AJ131401.1	50	39	39	1	82.98	1	-1	CCTTTCTTGTTTCCTTTCTTAGTATACGCTTCTCCGAAATAGTGCTC	CCTTTGTT-TTTCCTTTCTTCGTGTACGCGCTTCCAAAATAGTGCTC	332	9598	AJ131401.1 Potato virus A RNA complete genome, isolate Ali
TRINITY_DN507_c0_g1_i1	AJ131402.1	82.979	47	7	1	15	61	5826	5781	0.000249	46.4	AJ131402.1	50	39	39	1	82.98	1	-1	CCTTTCTTGTTTCCTTTCTTAGTATACGCTTCTCCGAAATAGTGCTC	CCTTTGTT-TTTCCTTTCTTTGTGTACGCGCTTCCAAAATAGTGCTC	332	9598	AJ131402.1 Potato virus A RNA complete genome, isolate U
TRINITY_DN507_c0_g1_i1	AJ310200.1	72.5	80	22	0	15	94	5825	5746	0.000249	46.4	AJ310200.1	50	58	58	0	72.5	1	-1	CCTTTCTTGTTTCCTTTCTTAGTATACGCTTCTCCGAAATAGTGCTCAATTGTCCCATCATCTCCATAAACCTCTCGACC	CCTTTCTGCTTTCCTTTCTTGGTGTAGGCCTCCCCAAAGGTGTGCTCCATGGTGTAGTCATCTGCGTACACCTCACGGCC	332	9585	AJ310200.1 Soybean mosaic virus genomic RNA for polyprotein
TRINITY_DN507_c0_g1_i1	AJ312439.1	72.5	80	22	0	15	94	5824	5745	0.000249	46.4	AJ312439.1	50	58	58	0	72.5	1	-1	CCTTTCTTGTTTCCTTTCTTAGTATACGCTTCTCCGAAATAGTGCTCAATTGTCCCATCATCTCCATAAACCTCTCGACC	CCTTTCTGCTTTCCTTTCTTGGTGTAGGCCTCCCCAAAGGTGTGCTCCATGGTGTAGTCATCTGCGTACACCTCACGGCC	332	9588	AJ312439.1 Soybean mosaic virus severe strain, complete genome
TRINITY_DN507_c0_g1_i1	Z21670.1	82.979	47	7	1	15	61	5826	5781	0.000249	46.4	Z21670.1	50	39	39	1	82.98	1	-1	CCTTTCTTGTTTCCTTTCTTAGTATACGCTTCTCCGAAATAGTGCTC	CCTTTGTT-TTTCCTTTCTTTGTGTACGCGCTTCCAAAATAGTGCTC	332	9585	Z21670.1 Potato virus A complete genome
TRINITY_DN507_c0_g1_i1	EU871724.1	72.5	80	22	0	15	94	5821	5742	0.000249	46.4	EU871724.1	50	58	58	0	72.5	1	-1	CCTTTCTTGTTTCCTTTCTTAGTATACGCTTCTCCGAAATAGTGCTCAATTGTCCCATCATCTCCATAAACCTCTCGACC	CCCTTCTGCTTTCCTTTCTTGGTATATGCCTCCCCAAAGGTGTGTTCCATGGTGTAGTCATCTGCATACACCTCACGGCC	332	9585	EU871724.1 Soybean mosaic virus isolate L, complete genome
TRINITY_DN507_c0_g1_i1	EU871725.1	72.5	80	22	0	15	94	5821	5742	0.000249	46.4	EU871725.1	50	58	58	0	72.5	1	-1	CCTTTCTTGTTTCCTTTCTTAGTATACGCTTCTCCGAAATAGTGCTCAATTGTCCCATCATCTCCATAAACCTCTCGACC	CCCTTCTGCTTTCCTTTCTTGGTATATGCCTCCCCAAAGGTGTGTTCCATGGTGTAGTCATCTGCATACACCTCACGGCC	332	9585	EU871725.1 Soybean mosaic virus isolate L-RB, complete genome
TRINITY_DN507_c0_g1_i1	FJ807701.1	72.5	80	22	0	15	94	5824	5745	0.000249	46.4	FJ807701.1	50	58	58	0	72.5	1	-1	CCTTTCTTGTTTCCTTTCTTAGTATACGCTTCTCCGAAATAGTGCTCAATTGTCCCATCATCTCCATAAACCTCTCGACC	CCTTTCTGCTTTCCTTTCTTGGTGTAGGCCTCCCCAAAGGTGTGCTCCATGGTGTAGTCATCTGCGTACACCTCACGGCC	332	9588	FJ807701.1 Soybean mosaic virus strain G5H, complete genome
TRINITY_DN507_c0_g1_i1	AY216010.1	72.5	80	22	0	15	94	5824	5745	0.000249	46.4	AY216010.1	50	58	58	0	72.5	1	-1	CCTTTCTTGTTTCCTTTCTTAGTATACGCTTCTCCGAAATAGTGCTCAATTGTCCCATCATCTCCATAAACCTCTCGACC	CCTTTCTGCTTTCCTTTCTTGGTGTAGGCCTCCCCAAAGGTGTGCTCCATGGTGTAGTCATCTGCGTACACCTCACGGCC	332	9588	AY216010.1 Soybean mosaic virus strain G7, complete sequence
TRINITY_DN507_c0_g1_i1	AY216987.1	72.5	80	22	0	15	94	5824	5745	0.000249	46.4	AY216987.1	50	58	58	0	72.5	1	-1	CCTTTCTTGTTTCCTTTCTTAGTATACGCTTCTCCGAAATAGTGCTCAATTGTCCCATCATCTCCATAAACCTCTCGACC	CCTTTCTGCTTTCCTTTCTTGGTGTAGGCCTCCCCAAAGGTGTGCTCCATGGTGTAGTCATCTGCGTACACCTCACGGCC	332	9588	AY216987.1 Soybean mosaic virus strain G7d polyprotein precursor, mRNA, complete cds
TRINITY_DN507_c0_g1_i1	DQ399708.1	71.591	88	25	0	13	100	6229	6142	0.000249	46.4	DQ399708.1	50	63	63	0	71.59	1	-1	TTCCTTTCTTGTTTCCTTTCTTAGTATACGCTTCTCCGAAATAGTGCTCAATTGTCCCATCATCTCCATAAACCTCTCGACCAAGCTT	TTCCTTTTTGCTTTCCTTTCTTAGTGTACGCTTCCCCAAAGGTATGTTCCATAGTGTAATCGTCGGCATACACTTCACGCCCTACCTT	332	10037	DQ399708.1 Watermelon mosaic virus strain WMV-CHN, complete genome
TRINITY_DN507_c0_g1_i1	FJ640954.1	72.5	80	22	0	15	94	5824	5745	0.000249	46.4	FJ640954.1	50	58	58	0	72.5	1	-1	CCTTTCTTGTTTCCTTTCTTAGTATACGCTTCTCCGAAATAGTGCTCAATTGTCCCATCATCTCCATAAACCTCTCGACC	CCTTTCTGCTTTCCTTTCTTGGTGTAGGCCTCCCCAAAGGTGTGCTCCATGGTGTAGTCATCTGCGTACACCTCACGGCC	332	9585	FJ640954.1 Soybean mosaic virus isolate WS32, complete genome
TRINITY_DN507_c0_g1_i1	FJ640955.1	72.5	80	22	0	15	94	5821	5742	0.000249	46.4	FJ640955.1	50	58	58	0	72.5	1	-1	CCTTTCTTGTTTCCTTTCTTAGTATACGCTTCTCCGAAATAGTGCTCAATTGTCCCATCATCTCCATAAACCTCTCGACC	CCCTTCTGCTTTCCTTTCTTGGTATATGCCTCCCCAAAGGTGTGTTCCATGGTGTAGTCATCTGCATACACCTCACGGCC	332	9585	FJ640955.1 Soybean mosaic virus isolate WS37, complete genome
TRINITY_DN507_c0_g1_i1	FJ640957.1	72.5	80	22	0	15	94	5824	5745	0.000249	46.4	FJ640957.1	50	58	58	0	72.5	1	-1	CCTTTCTTGTTTCCTTTCTTAGTATACGCTTCTCCGAAATAGTGCTCAATTGTCCCATCATCTCCATAAACCTCTCGACC	CCTTTCTGCTTTCCTTTCTTGGTGTAGGCCTCCCCAAAGGTGTGCTCCATGGTGTAGTCATCTGCGTACACCTCACGGCC	332	9585	FJ640957.1 Soybean mosaic virus isolate WS101, complete genome
TRINITY_DN507_c0_g1_i1	FJ640960.1	72.5	80	22	0	15	94	5824	5745	0.000249	46.4	FJ640960.1	50	58	58	0	72.5	1	-1	CCTTTCTTGTTTCCTTTCTTAGTATACGCTTCTCCGAAATAGTGCTCAATTGTCCCATCATCTCCATAAACCTCTCGACC	CCCTTCTGCTTTCCTTTCTTGGTGTAGGCCTCCCCAAAGGTGTGCTCCATGGTGTAGTCATCTGCATACACCTCACGGCC	332	9588	FJ640960.1 Soybean mosaic virus isolate WS110, complete genome
TRINITY_DN507_c0_g1_i1	FJ640961.1	72.5	80	22	0	15	94	5824	5745	0.000249	46.4	FJ640961.1	50	58	58	0	72.5	1	-1	CCTTTCTTGTTTCCTTTCTTAGTATACGCTTCTCCGAAATAGTGCTCAATTGTCCCATCATCTCCATAAACCTCTCGACC	CCCTTCTGCTTTCCTTTCTTGGTGTAGGCCTCCCCAAAGGTGTGCTCCATGGTGTAGTCATCTGCATACACCTCACGGCC	332	9588	FJ640961.1 Soybean mosaic virus isolate WS116, complete genome
TRINITY_DN507_c0_g1_i1	FJ640963.1	72.5	80	22	0	15	94	5824	5745	0.000249	46.4	FJ640963.1	50	58	58	0	72.5	1	-1	CCTTTCTTGTTTCCTTTCTTAGTATACGCTTCTCCGAAATAGTGCTCAATTGTCCCATCATCTCCATAAACCTCTCGACC	CCCTTCTGCTTTCCTTTCTTGGTATATGCCTCCCCAAAGGTGTGTTCCATGGTGTAGTCATCTGCATACACCTCACGGCC	332	9588	FJ640963.1 Soybean mosaic virus isolate WS128, complete genome
TRINITY_DN507_c0_g1_i1	FJ640967.1	72.5	80	22	0	15	94	5821	5742	0.000249	46.4	FJ640967.1	50	58	58	0	72.5	1	-1	CCTTTCTTGTTTCCTTTCTTAGTATACGCTTCTCCGAAATAGTGCTCAATTGTCCCATCATCTCCATAAACCTCTCGACC	CCCTTCTGCTTTCCTTTCTTGGTATATGCCTCCCCAAAGGTGTGTTCCATGGTGTAGTCATCTGCATACACCTCACGGCC	332	9585	FJ640967.1 Soybean mosaic virus isolate WS145, complete genome
TRINITY_DN507_c0_g1_i1	FJ640979.1	72.5	80	22	0	15	94	5821	5742	0.000249	46.4	FJ640979.1	50	58	58	0	72.5	1	-1	CCTTTCTTGTTTCCTTTCTTAGTATACGCTTCTCCGAAATAGTGCTCAATTGTCCCATCATCTCCATAAACCTCTCGACC	CCCTTCTGCTTTCCTTTCTTGGTATATGCCTCCCCAAAGGTGTGTTCCATGGTGTAGTCATCTGCATACACCTCACGGCC	332	9585	FJ640979.1 Soybean mosaic virus strain G4, complete genome
TRINITY_DN507_c0_g1_i1	FJ640980.1	72.5	80	22	0	15	94	5824	5745	0.000249	46.4	FJ640980.1	50	58	58	0	72.5	1	-1	CCTTTCTTGTTTCCTTTCTTAGTATACGCTTCTCCGAAATAGTGCTCAATTGTCCCATCATCTCCATAAACCTCTCGACC	CCTTTCTGTTTTCCTTTCTTGGTGTAGGCCTCCCCAAAGGTGTGCTCCATGGTGTAGTCATCTGCGTACACCTCACGGCC	332	9585	FJ640980.1 Soybean mosaic virus strain G6, complete genome
TRINITY_DN507_c0_g1_i1	FJ640982.1	72.5	80	22	0	15	94	5824	5745	0.000249	46.4	FJ640982.1	50	58	58	0	72.5	1	-1	CCTTTCTTGTTTCCTTTCTTAGTATACGCTTCTCCGAAATAGTGCTCAATTGTCCCATCATCTCCATAAACCTCTCGACC	CCTTTCTGCTTTCCTTTCTTGGTGTAGGCCTCCCCAAAGGTGTGCTCCATGGTGTAGTCATCTGCGTACACCTCACGGCC	332	9588	FJ640982.1 Soybean mosaic virus strain G7A, complete genome
TRINITY_DN507_c0_g1_i1	AF543212.1	82.979	47	7	1	15	61	5826	5781	0.000249	46.4	AF543212.1	50	39	39	1	82.98	1	-1	CCTTTCTTGTTTCCTTTCTTAGTATACGCTTCTCCGAAATAGTGCTC	CCTTTGTT-TTTCCTTTCTTTGTGTACGCGCTTCCAAAATAGTGCTC	332	9598	AF543212.1 Potato virus A isolate U infectious clone 1, complete genome
TRINITY_DN507_c0_g1_i1	AF543709.1	82.979	47	7	1	15	61	5826	5781	0.000249	46.4	AF543709.1	50	39	39	1	82.98	1	-1	CCTTTCTTGTTTCCTTTCTTAGTATACGCTTCTCCGAAATAGTGCTC	CCTTTGTT-TTTCCTTTCTTTGTGTACGCGCTTCCAAAATAGTGCTC	332	9598	AF543709.1 Potato virus A isolate U clone 2, complete genome
TRINITY_DN507_c0_g1_i1	AY294045.1	72.5	80	22	0	15	94	5824	5745	0.000249	46.4	AY294045.1	50	58	58	0	72.5	1	-1	CCTTTCTTGTTTCCTTTCTTAGTATACGCTTCTCCGAAATAGTGCTCAATTGTCCCATCATCTCCATAAACCTCTCGACC	CCTTTCTGCTTTCCTTTCTTGGTGTATGCCTCCCCAAAGGTGTGCTCCATGGTGTAGTCATCTGCGTACACCTCACGGCC	332	9588	AY294045.1 Soybean mosaic virus strain G7H, complete genome
TRINITY_DN507_c0_g1_i1	AF241739.1	72.5	80	22	0	15	94	5821	5742	0.000249	46.4	AF241739.1	50	58	58	0	72.5	1	-1	CCTTTCTTGTTTCCTTTCTTAGTATACGCTTCTCCGAAATAGTGCTCAATTGTCCCATCATCTCCATAAACCTCTCGACC	CCTTTCTGCTTTCCTTTCTTGGTGTAGGCCTCCCCAAAGGTGTGCTCCATGGTGTAGTCATCTGCGTACACCTCACGGCC	332	9588	AF241739.1 Soybean mosaic virus G7 polyprotein gene, complete cds
TRINITY_DN507_c0_g1_i1	S42280.1	72.5	80	22	0	15	94	5821	5742	0.000249	46.4	S42280.1	50	58	58	0	72.5	1	-1	CCTTTCTTGTTTCCTTTCTTAGTATACGCTTCTCCGAAATAGTGCTCAATTGTCCCATCATCTCCATAAACCTCTCGACC	CCCTTCTGCTTTCCTTTCTTGGTATATGCCTCCCCAAACCTGTGTTCCATGGTGTAGTCATCTGCATACACCTCACGGCC	332	9588	S42280.1 SMV genome [soybean mosaic virus SMV, strain G2, Genomic RNA Complete, 9588 nt]
TRINITY_DN507_c0_g1_i1	GU144321.1	82.979	47	7	1	15	61	5825	5780	0.000249	46.4	GU144321.1	50	39	39	1	82.98	1	-1	CCTTTCTTGTTTCCTTTCTTAGTATACGCTTCTCCGAAATAGTGCTC	CCTTTGTT-TTTCCTTTCTTTGTGTACGCGCTTCCAAAATAGTGCTC	332	9513	GU144321.1 Potato virus A isolate 143-PVA, complete genome
TRINITY_DN507_c0_g1_i1	JN416770.1	72.5	80	22	0	15	94	5821	5742	0.000249	46.4	JN416770.1	50	58	58	0	72.5	1	-1	CCTTTCTTGTTTCCTTTCTTAGTATACGCTTCTCCGAAATAGTGCTCAATTGTCCCATCATCTCCATAAACCTCTCGACC	CCCTTCTGCTTTCCTTTCTTGGTATATGCCTCCCCAAAGGTGTGTTCCATGGTGTAGTCATCTGCATACACCTCACGGCC	332	9617	JN416770.1 Soybean mosaic virus isolate Rsv4-RB3, complete genome
TRINITY_DN507_c0_g1_i1	NC_002634.1	72.5	80	22	0	15	94	5821	5742	0.000249	46.4	NC_002634.1	50	58	58	0	72.5	1	-1	CCTTTCTTGTTTCCTTTCTTAGTATACGCTTCTCCGAAATAGTGCTCAATTGTCCCATCATCTCCATAAACCTCTCGACC	CCCTTCTGCTTTCCTTTCTTGGTATATGCCTCCCCAAAGGTGTGTTCCATGGTGTAGTCATCTGCATACACCTCACGGCC	332	9588	NC_002634.1 Soybean mosaic virus, complete genome
TRINITY_DN507_c0_g1_i1	NC_005904.1	80	50	10	0	27	76	5638	5589	0.000249	46.4	NC_005904.1	50	40	40	0	80	1	-1	CCTTTCTTAGTATACGCTTCTCCGAAATAGTGCTCAATTGTCCCATCATC	CCTTTCTTAGTGTAAGCTTCTCCGAAATTTTCCTTAATGGTTTCATCGTC	332	9463	NC_005904.1 Hordeum mosaic virus, complete genome
TRINITY_DN507_c0_g1_i1	KC845321.1	72.5	80	22	0	15	94	5824	5745	0.000249	46.4	KC845321.1	50	58	58	0	72.5	1	-1	CCTTTCTTGTTTCCTTTCTTAGTATACGCTTCTCCGAAATAGTGCTCAATTGTCCCATCATCTCCATAAACCTCTCGACC	CCTTTCTGCTTTCCTTTCTTGGTGTATGCCTCCCCAAAGGTATGCTCCATGGTGTAATCATCTGCGTATACCTCACGGCC	332	9586	KC845321.1 Soybean mosaic virus isolate SX, complete genome
TRINITY_DN507_c0_g1_i1	KC020125.1	73.077	78	21	0	15	92	5854	5777	0.000249	46.4	KC020125.1	50	57	57	0	73.08	1	-1	CCTTTCTTGTTTCCTTTCTTAGTATACGCTTCTCCGAAATAGTGCTCAATTGTCCCATCATCTCCATAAACCTCTCGA	CCTTTGCTCTTACCTTTCTTCGAGTAGGCTGATCCAAAATACTCTTCCATTGTGGAGTCGTCGCCATAAACCTCTCGA	332	9792	KC020125.1 Plum pox virus isolate RU-18sc, complete genome
TRINITY_DN507_c0_g1_i1	KC020126.1	73.077	78	21	0	15	92	5854	5777	0.000249	46.4	KC020126.1	50	57	57	0	73.08	1	-1	CCTTTCTTGTTTCCTTTCTTAGTATACGCTTCTCCGAAATAGTGCTCAATTGTCCCATCATCTCCATAAACCTCTCGA	CCTTTGCTCTTACCTTTCTTCGAGTAGGCTGATCCAAAATACTCTTCCATTGTGGAGTCGTCGCCATAAACCTCTCGA	332	9792	KC020126.1 Plum pox virus isolate RU-30sc, complete genome
TRINITY_DN507_c0_g1_i1	KF135489.1	72.5	80	22	0	15	94	5821	5742	0.000249	46.4	KF135489.1	50	58	58	0	72.5	1	-1	CCTTTCTTGTTTCCTTTCTTAGTATACGCTTCTCCGAAATAGTGCTCAATTGTCCCATCATCTCCATAAACCTCTCGACC	CCCTTCTGCTTTCCTTTCTTGGTATATGCCTCCCCAAAGGTGTGTTCCATGGTGTAGTCATCTGCATACACCTCACGGCC	332	9584	KF135489.1 Soybean mosaic virus isolate Ar33, complete genome
TRINITY_DN507_c0_g1_i1	KF135490.1	72.5	80	22	0	15	94	5821	5742	0.000249	46.4	KF135490.1	50	58	58	0	72.5	1	-1	CCTTTCTTGTTTCCTTTCTTAGTATACGCTTCTCCGAAATAGTGCTCAATTGTCCCATCATCTCCATAAACCTCTCGACC	CCCTTCTGCTTTCCTTTCTTGGTATATGCCTCCCCAAAGGTGTGTTCCATGGTGTAGTCATCTGCATACACCTCACGGCC	332	9584	KF135490.1 Soybean mosaic virus isolate Lo3, complete genome
TRINITY_DN507_c0_g1_i1	KF135491.1	72.5	80	22	0	15	94	5821	5742	0.000249	46.4	KF135491.1	50	58	58	0	72.5	1	-1	CCTTTCTTGTTTCCTTTCTTAGTATACGCTTCTCCGAAATAGTGCTCAATTGTCCCATCATCTCCATAAACCTCTCGACC	CCCTTCTGCTTTCCTTTCTTGGTATATGCCTCCCCAAAGGTGTGTTCCATGGTGTAGTCATCTGCATACACCTCACGGCC	332	9584	KF135491.1 Soybean mosaic virus isolate Go11, complete genome
TRINITY_DN507_c0_g1_i1	KF297335.1	72.5	80	22	0	15	94	5821	5742	0.000249	46.4	KF297335.1	50	58	58	0	72.5	1	-1	CCTTTCTTGTTTCCTTTCTTAGTATACGCTTCTCCGAAATAGTGCTCAATTGTCCCATCATCTCCATAAACCTCTCGACC	CCCTTCTGCTTTCCTTTCTTGGTATATGCCTCCCCAAAGGTGTGTTCCATGGTGTAGTCATCTGCATACACCTCACGGCC	332	9584	KF297335.1 Soybean mosaic virus isolate Ar33, complete genome
TRINITY_DN507_c0_g1_i1	KF977085.1	82.979	47	7	1	15	61	5826	5781	0.000249	46.4	KF977085.1	50	39	39	1	82.98	1	-1	CCTTTCTTGTTTCCTTTCTTAGTATACGCTTCTCCGAAATAGTGCTC	CCTTTGTT-TTTCCTTTCTTTGTGTACGCGCTTCCAAAATAGTGCTC	332	9587	KF977085.1 Potato virus A isolate Hunan, complete genome
TRINITY_DN507_c0_g1_i1	KJ807820.1	73.034	89	22	2	13	100	6228	6141	0.000249	46.4	KJ807820.1	50	65	65	2	73.03	1	-1	TTCCTTTCTTGTTT-CCTTTCTTAGTATACGCTTCTCCGAAATAGTGCTCAATTGTCCCATCATCTCCATAAACCTCTCGACCAAGCTT	TTCCTTT-TTGTTTGCCTTTCTTAGTGTATGCCTCACCAAATGTATGTTCCATTGTGTAGTCATCAGCATACACTTCACGCCCAACCTT	332	10053	KJ807820.1 Bean common mosaic virus isolate NKY022, complete genome
TRINITY_DN507_c0_g1_i1	NC_004039.1	82.979	47	7	1	15	61	5826	5781	0.000249	46.4	NC_004039.1	50	39	39	1	82.98	1	-1	CCTTTCTTGTTTCCTTTCTTAGTATACGCTTCTCCGAAATAGTGCTC	CCTTTGTT-TTTCCTTTCTTTGTGTACGCGCTTCCAAAATAGTGCTC	332	9585	NC_004039.1 Potato virus A, complete genome
TRINITY_DN507_c0_g1_i1	FJ376388.1	72.5	80	22	0	15	94	5824	5745	0.000249	46.4	FJ376388.1	50	58	58	0	72.5	1	-1	CCTTTCTTGTTTCCTTTCTTAGTATACGCTTCTCCGAAATAGTGCTCAATTGTCCCATCATCTCCATAAACCTCTCGACC	CCTTTCTGCTTTCCTTTCTTGGTGTAGGCCTCCCCAAAGGTGTGCTCCATGGTGTAGTCATCTGCGTACACCTCACGGCC	332	9588	FJ376388.1 Soybean mosaic virus clone pSMV-G5H, complete genome
TRINITY_DN507_c0_g1_i1	KP710862.1	72.5	80	22	0	15	94	6206	6127	0.000249	46.4	KP710862.1	50	58	58	0	72.5	1	-1	CCTTTCTTGTTTCCTTTCTTAGTATACGCTTCTCCGAAATAGTGCTCAATTGTCCCATCATCTCCATAAACCTCTCGACC	CCTTTCTGCTTTCCTTTCTTGGTATATGCCTCCCCAAAGGTGTGTTCCATGGTGTAGTCATCTGCGTACACCTCACGGCC	332	9970	KP710862.1 Soybean mosaic virus isolate HGT005, complete genome
TRINITY_DN507_c0_g1_i1	KP710863.1	72.5	80	22	0	15	94	6206	6127	0.000249	46.4	KP710863.1	50	58	58	0	72.5	1	-1	CCTTTCTTGTTTCCTTTCTTAGTATACGCTTCTCCGAAATAGTGCTCAATTGTCCCATCATCTCCATAAACCTCTCGACC	CCTTTCTGCTTTCCTTTCTTGGTATATGCCTCCCCAAAGGTGTGTTCCATGGTGTAGTCATCTGCGTACACCTCACGGCC	332	9970	KP710863.1 Soybean mosaic virus isolate HGT008, complete genome
TRINITY_DN507_c0_g1_i1	KP710864.1	72.5	80	22	0	15	94	6206	6127	0.000249	46.4	KP710864.1	50	58	58	0	72.5	1	-1	CCTTTCTTGTTTCCTTTCTTAGTATACGCTTCTCCGAAATAGTGCTCAATTGTCCCATCATCTCCATAAACCTCTCGACC	CCTTTCTGCTTTCCTTTCTTGGTATATGCCTCCCCAAAGGTGTGTTCCATGGTGTAGTCATCTGCGTACACCTCACGGCC	332	9970	KP710864.1 Soybean mosaic virus isolate HGT009, complete genome
TRINITY_DN507_c0_g1_i1	KP710874.1	72.5	80	22	0	15	94	5821	5742	0.000249	46.4	KP710874.1	50	58	58	0	72.5	1	-1	CCTTTCTTGTTTCCTTTCTTAGTATACGCTTCTCCGAAATAGTGCTCAATTGTCCCATCATCTCCATAAACCTCTCGACC	CCCTTCTGCTTTCCTTTCTTGGTATATGCCTCCCCAAAGGTGTGTTCCATGGTGTAGTCATCTGCATACACCTCACGGCC	332	9584	KP710874.1 Soybean mosaic virus isolate XFQ010, complete genome
TRINITY_DN507_c0_g1_i1	KP710876.1	72.5	80	22	0	15	94	5821	5742	0.000249	46.4	KP710876.1	50	58	58	0	72.5	1	-1	CCTTTCTTGTTTCCTTTCTTAGTATACGCTTCTCCGAAATAGTGCTCAATTGTCCCATCATCTCCATAAACCTCTCGACC	CCCTTCTGCTTTCCTTTCTTGGTATATGCCTCCCCAAAGGTGTGTTCCATGGTGTAGTCATCTGCATACACCTCACGGCC	332	9584	KP710876.1 Soybean mosaic virus isolate XFQ014, complete genome
TRINITY_DN507_c0_g1_i1	KT992069.1	78.182	55	12	0	13	67	6217	6163	0.000249	46.4	KT992069.1	50	43	43	0	78.18	1	-1	TTCCTTTCTTGTTTCCTTTCTTAGTATACGCTTCTCCGAAATAGTGCTCAATTGT	TTCCTTTTTGCTTTCCTTTCTTGGTGTATGCTTCTCCAAAAGTGTGTTCCATGGT	332	10034	KT992069.1 Watermelon mosaic virus isolate Buan2_2014, complete genome
TRINITY_DN507_c0_g1_i1	KX834323.1	72.5	80	22	0	15	94	5766	5687	0.000249	46.4	KX834323.1	50	58	58	0	72.5	1	-1	CCTTTCTTGTTTCCTTTCTTAGTATACGCTTCTCCGAAATAGTGCTCAATTGTCCCATCATCTCCATAAACCTCTCGACC	CCCTTCTGCTTTCCTTTCTTGGTATATGCCTCCCCAAAGGTGTGTTCCATGGTGTAGTCATCTGCATACACCTCACGGCC	332	9529	KX834323.1 Soybean mosaic virus isolate HLJSB001, complete genome
TRINITY_DN507_c0_g1_i1	KX834324.1	72.5	80	22	0	15	94	5760	5681	0.000249	46.4	KX834324.1	50	58	58	0	72.5	1	-1	CCTTTCTTGTTTCCTTTCTTAGTATACGCTTCTCCGAAATAGTGCTCAATTGTCCCATCATCTCCATAAACCTCTCGACC	CCCTTCTGCTTTCCTTTCTTGGTATATGCCTCCCCAAAGGTGTGTTCCATGGTGTAGTCATCTGCATACACCTCACGGCC	332	9525	KX834324.1 Soybean mosaic virus isolate HLJBADS001, complete genome
TRINITY_DN507_c0_g1_i1	AP017808.1	72.5	80	22	0	15	94	6006	5927	0.000249	46.4	AP017808.1	50	58	58	0	72.5	1	-1	CCTTTCTTGTTTCCTTTCTTAGTATACGCTTCTCCGAAATAGTGCTCAATTGTCCCATCATCTCCATAAACCTCTCGACC	CCTTTGCTCTTTCCTTTCTTTGTGTAGGCATCACCAAAGAAGTGTTCTATGGTGTCGTCATCTCCGTAGACTTCCCTACC	332	9797	AP017808.1 Turnip mosaic virus RNA, nearly complete sequence, isolate: IRNTuSh18
TRINITY_DN507_c0_g1_i1	KJ161185.1	75	68	17	0	21	88	6285	6218	0.000249	46.4	KJ161185.1	50	51	51	0	75	1	-1	TTGTTTCCTTTCTTAGTATACGCTTCTCCGAAATAGTGCTCAATTGTCCCATCATCTCCATAAACCTC	TTCTTCCCTTTTTCTGTATATGCAGCACCAAAGTAGTGTTCCATCGTTGCATCATCGCCATAAACCTC	332	10065	KJ161185.1 Lettuce mosaic virus isolate ES16, complete genome
TRINITY_DN507_c0_g1_i1	AB093613.1	69.697	99	30	0	2	100	6019	5921	0.000871	44.6	AB093613.1	48	69	69	0	69.7	1	-1	GCCATGCATCTTTCCTTTCTTGTTTCCTTTCTTAGTATACGCTTCTCCGAAATAGTGCTCAATTGTCCCATCATCTCCATAAACCTCTCGACCAAGCTT	GCCACGCGTTCTGCCTTTGCTCTTTCCCTTCTTTGTGTAGGCATCCCCAAAGAAGTGTTCTATGACGTCGTCATCTCCATACACCTCCCTACCCATCTT	332	9798	AB093613.1 Turnip mosaic virus gene for polyprotein, complete cds, isolate:KYD81J
TRINITY_DN507_c0_g1_i1	X81083.1	72.152	79	22	0	10	88	5859	5781	0.000871	44.6	X81083.1	48	57	57	0	72.15	1	-1	TCTTTCCTTTCTTGTTTCCTTTCTTAGTATACGCTTCTCCGAAATAGTGCTCAATTGTCCCATCATCTCCATAAACCTC	TCTTTCCTTTGCTCTTTCCTTTCTTTGTGTATGCAGAACCAAAGTAGTTCTCCATAGTTGAATCGTCACCATACACTTC	332	9786	X81083.1 Plum pox potyvirus complete genomic RNA
TRINITY_DN507_c0_g1_i1	AB252132.1	69.697	99	30	0	2	100	6019	5921	0.000871	44.6	AB252132.1	48	69	69	0	69.7	1	-1	GCCATGCATCTTTCCTTTCTTGTTTCCTTTCTTAGTATACGCTTCTCCGAAATAGTGCTCAATTGTCCCATCATCTCCATAAACCTCTCGACCAAGCTT	GCCACGCGTTCTGCCTTTGCTCTTTCCCTTCTTTGTGTAGGCATCCCCAAAGAAGTGTTCTATGACGTCGTCATCTCCATACACCTCCCTACCCATCTT	332	9798	AB252132.1 Turnip mosaic virus gene for polyprotein, complete cds, isolate: NID119J
TRINITY_DN507_c0_g1_i1	DQ465243.1	72.152	79	22	0	10	88	5859	5781	0.000871	44.6	DQ465243.1	48	57	57	0	72.15	1	-1	TCTTTCCTTTCTTGTTTCCTTTCTTAGTATACGCTTCTCCGAAATAGTGCTCAATTGTCCCATCATCTCCATAAACCTC	TCTTTCCTTTGCTCTTTCCTTTCTTTGAGTATGCAGAACCAAAGTAGTCCTCCATAGTTGAATCGTCTCCATACACTTC	332	9786	DQ465243.1 Plum pox virus isolate Penn4, complete genome
TRINITY_DN507_c0_g1_i1	EU660582.1	71.951	82	23	0	13	94	6232	6151	0.000871	44.6	EU660582.1	48	59	59	0	71.95	1	-1	TTCCTTTCTTGTTTCCTTTCTTAGTATACGCTTCTCCGAAATAGTGCTCAATTGTCCCATCATCTCCATAAACCTCTCGACC	TTCCTTTTTGCTTCCCTTTCTTAGTGTATGCTTCTCCAAAAGTATGTTCCATGGTGTAGTCATCAGCATACACTTCACGCCC	332	10041	EU660582.1 Watermelon mosaic virus isolate CHI02-481, complete genome
TRINITY_DN507_c0_g1_i1	EU660587.1	71.951	82	23	0	13	94	6232	6151	0.000871	44.6	EU660587.1	48	59	59	0	71.95	1	-1	TTCCTTTCTTGTTTCCTTTCTTAGTATACGCTTCTCCGAAATAGTGCTCAATTGTCCCATCATCTCCATAAACCTCTCGACC	TTCCTTTTTGCTTCCCTTTCTTAGTGTATGCCTCTCCGAAAGTATGTTCCATGGTGTAGTCATCAGCATACACTTCACGCCC	332	10042	EU660587.1 Watermelon mosaic virus isolate C06-188, complete genome
TRINITY_DN507_c0_g1_i1	EU660588.1	71.951	82	23	0	13	94	6232	6151	0.000871	44.6	EU660588.1	48	59	59	0	71.95	1	-1	TTCCTTTCTTGTTTCCTTTCTTAGTATACGCTTCTCCGAAATAGTGCTCAATTGTCCCATCATCTCCATAAACCTCTCGACC	TTCCTTTTTGCTTCCCTTTCTTGGTGTATGCTTCTCCGAAAGTATGTTCCATGGTGTAGTCATCAGCATACACTTCACGCCC	332	10045	EU660588.1 Watermelon mosaic virus isolate C06-666, complete genome
TRINITY_DN507_c0_g1_i1	AY864314.2	75	64	16	0	13	76	6154	6091	0.000871	44.6	AY864314.2	48	48	48	0	75	1	-1	TTCCTTTCTTGTTTCCTTTCTTAGTATACGCTTCTCCGAAATAGTGCTCAATTGTCCCATCATC	TTCCTTTTTGCTTTCCTTTCTTCGTGTACGCCTCTCCAAACGTGTGTTCCATGGTGTAATCATC	332	9893	AY864314.2 Bean common mosaic necrosis virus strain NL-3 K polyprotein gene, complete cds
TRINITY_DN507_c0_g1_i1	EU117116.1	72.152	79	22	0	10	88	5859	5781	0.000871	44.6	EU117116.1	48	57	57	0	72.15	1	-1	TCTTTCCTTTCTTGTTTCCTTTCTTAGTATACGCTTCTCCGAAATAGTGCTCAATTGTCCCATCATCTCCATAAACCTC	TCTTTCCTTTGCTCTTTCCTTTCTTTGAGTACGCAGAACCAAAGTAGTCCTCCATAGTTGAATCGTCACCATACACTTC	332	9786	EU117116.1 Plum pox virus isolate J4c, complete genome
TRINITY_DN507_c0_g1_i1	AY282577.1	75	64	16	0	13	76	5888	5825	0.000871	44.6	AY282577.1	48	48	48	0	75	1	-1	TTCCTTTCTTGTTTCCTTTCTTAGTATACGCTTCTCCGAAATAGTGCTCAATTGTCCCATCATC	TTCCTTTTTGCTTTCCTTTCTTCGTGTACGCCTCTCCAAACGTGTGTTCCATGGTGTAATCATC	332	9642	AY282577.1 Bean common mosaic necrosis virus strain NL-3 polyprotein mRNA, complete cds
TRINITY_DN507_c0_g1_i1	EU734434.1	69.697	99	30	0	2	100	6054	5956	0.000871	44.6	EU734434.1	48	69	69	0	69.7	1	-1	GCCATGCATCTTTCCTTTCTTGTTTCCTTTCTTAGTATACGCTTCTCCGAAATAGTGCTCAATTGTCCCATCATCTCCATAAACCTCTCGACCAAGCTT	GCCACGCGTTCTGCCTTTACTCTTTCCCTTCTTTGTGTAGGCATCCCCAAAGAAGTGTTCTATGACGTCGTCATCTCCATACACCTCCCTACCCATCTT	332	9833	EU734434.1 Turnip mosaic virus isolate WFLB06, complete genome
TRINITY_DN507_c0_g1_i1	AY138897.1	75	64	16	0	13	76	5888	5825	0.000871	44.6	AY138897.1	48	48	48	0	75	1	-1	TTCCTTTCTTGTTTCCTTTCTTAGTATACGCTTCTCCGAAATAGTGCTCAATTGTCCCATCATC	TTCCTTTTTGCTTTCCTTTCTTCGTGTACGCCTCTCCAAACGTGTGTTCCATGGTGTAATCATC	332	9626	AY138897.1 Bean common mosaic necrosis virus polyprotein gene, complete cds
TRINITY_DN507_c0_g1_i1	AY028309.2	72.152	79	22	0	10	88	5859	5781	0.000871	44.6	AY028309.2	48	57	57	0	72.15	1	-1	TCTTTCCTTTCTTGTTTCCTTTCTTAGTATACGCTTCTCCGAAATAGTGCTCAATTGTCCCATCATCTCCATAAACCTC	TCTTTCCTTTGCTCTTTCCTTTCTTTGAGTACGCAGAACCAAAGTAGTTCTCCATAGTTGAATCGTCACCATACACTTC	332	9786	AY028309.2 Plum pox virus isolate BOR-3, complete genome
TRINITY_DN507_c0_g1_i1	GU461889.1	72.152	79	22	0	10	88	5859	5781	0.000871	44.6	GU461889.1	48	57	57	0	72.15	1	-1	TCTTTCCTTTCTTGTTTCCTTTCTTAGTATACGCTTCTCCGAAATAGTGCTCAATTGTCCCATCATCTCCATAAACCTC	TCTTTCCTTTGCTCTTTCCTTTCTTTGAGTACGCAGAACCAAAGTAGTCCTCCATAGTTGAATCGTCACCATACACTTC	332	9785	GU461889.1 Plum pox virus isolate BULG, complete genome
TRINITY_DN507_c0_g1_i1	GU461890.1	72.152	79	22	0	10	88	5859	5781	0.000871	44.6	GU461890.1	48	57	57	0	72.15	1	-1	TCTTTCCTTTCTTGTTTCCTTTCTTAGTATACGCTTCTCCGAAATAGTGCTCAATTGTCCCATCATCTCCATAAACCTC	TCTTTCCTTTGCTCTTTCCTTTCTTTGAGTACGCAGAACCAAAGTAGTCCTCCATAGTTGAATCGTCACCATACACTTC	332	9785	GU461890.1 Plum pox virus isolate BIII/2, complete genome
TRINITY_DN507_c0_g1_i1	GU474956.1	72.152	79	22	0	10	88	5859	5781	0.000871	44.6	GU474956.1	48	57	57	0	72.15	1	-1	TCTTTCCTTTCTTGTTTCCTTTCTTAGTATACGCTTCTCCGAAATAGTGCTCAATTGTCCCATCATCTCCATAAACCTC	TCTTTCCTTTGCTCTTTCCTTTCTTTGAGTACGCAGAACCAAAGTAGTCCTCCATAGTTGAATCGTCACCATACACTTC	332	9784	GU474956.1 Plum pox virus isolate o6, complete genome
TRINITY_DN507_c0_g1_i1	HQ229993.1	75	64	16	0	13	76	5888	5825	0.000871	44.6	HQ229993.1	48	48	48	0	75	1	-1	TTCCTTTCTTGTTTCCTTTCTTAGTATACGCTTCTCCGAAATAGTGCTCAATTGTCCCATCATC	TTCCTTTTTGCTTTCCTTTCTTCGTGTACGCCTCTCCAAACGTGTGTTCCATGGTGTAATCATC	332	9627	HQ229993.1 Bean common mosaic necrosis virus strain NL5, complete genome
TRINITY_DN507_c0_g1_i1	HQ229995.1	75	64	16	0	13	76	5888	5825	0.000871	44.6	HQ229995.1	48	48	48	0	75	1	-1	TTCCTTTCTTGTTTCCTTTCTTAGTATACGCTTCTCCGAAATAGTGCTCAATTGTCCCATCATC	TTCCTTTTTGCTTTCCTTTCTTCGTGTACGCCTCTCCAAACGTGTGTTCCATGGTGTAATCATC	332	9627	HQ229995.1 Bean common mosaic necrosis virus strain TN1, complete genome
TRINITY_DN507_c0_g1_i1	JQ794501.1	72.152	79	22	0	10	88	6048	5970	0.000871	44.6	JQ794501.1	48	57	57	0	72.15	1	-1	TCTTTCCTTTCTTGTTTCCTTTCTTAGTATACGCTTCTCCGAAATAGTGCTCAATTGTCCCATCATCTCCATAAACCTC	TCTTTCCTTTGCTCTTTCCTTTCTTTGAGTACGCAGAACCAAAGTAGTTCTCCATGGTTGAATCGTCACCATACACTTC	332	9975	JQ794501.1 Plum pox virus strain PPV-Rec isolate BOR-3, complete genome
TRINITY_DN507_c0_g1_i1	JX013532.1	72.152	79	22	0	10	88	5859	5781	0.000871	44.6	JX013532.1	48	57	57	0	72.15	1	-1	TCTTTCCTTTCTTGTTTCCTTTCTTAGTATACGCTTCTCCGAAATAGTGCTCAATTGTCCCATCATCTCCATAAACCTC	TCTTTCCTTTGCTCTTTCCTTTCTTTGAGTACGCAGAACCAAAGTAGTCCTCCATAGTTGAATCGTCACCATACACTTC	332	9786	JX013532.1 Plum pox virus isolate Valjevka, complete genome
TRINITY_DN507_c0_g1_i1	HF585098.1	72.152	79	22	0	10	88	5859	5781	0.000871	44.6	HF585098.1	48	57	57	0	72.15	1	-1	TCTTTCCTTTCTTGTTTCCTTTCTTAGTATACGCTTCTCCGAAATAGTGCTCAATTGTCCCATCATCTCCATAAACCTC	TCTTTCCTTTGCTCTTTCCTTTCTTTGAGTACGCAGAACCAAAGTAGTCCTCCATAGTTGAATCGTCACCATACACTTC	332	9784	HF585098.1 Plum pox virus strain Dideron complete genome, isolate SK-272pe
TRINITY_DN507_c0_g1_i1	AB761400.1	72.727	77	21	0	24	100	5874	5798	0.000871	44.6	AB761400.1	48	56	56	0	72.73	1	-1	TTTCCTTTCTTAGTATACGCTTCTCCGAAATAGTGCTCAATTGTCCCATCATCTCCATAAACCTCTCGACCAAGCTT	TTGCCTCTCTTTGTGTACGCTTCTCCGAATGTGTGCTCTAAAGTGTTATCGTCTGCATATGCAACACGACCAACCTT	332	9681	AB761400.1 Passion fruit woodiness virus genomic RNA, complete genome, isolate: Gld-1
TRINITY_DN507_c0_g1_i1	HG792063.1	75	64	16	0	13	76	5888	5825	0.000871	44.6	HG792063.1	48	48	48	0	75	1	-1	TTCCTTTCTTGTTTCCTTTCTTAGTATACGCTTCTCCGAAATAGTGCTCAATTGTCCCATCATC	TTCCTTTTTGCTTTCCTTTCTTCGTGTACGCCTCTCCAAACGTGTGTTCCATGGTGTAATCATC	332	9628	HG792063.1 Bean common mosaic necrosis virus complete genome, isolate PV 0413
TRINITY_DN507_c0_g1_i1	JX079685.1	71.951	82	23	0	13	94	6229	6148	0.000871	44.6	JX079685.1	48	59	59	0	71.95	1	-1	TTCCTTTCTTGTTTCCTTTCTTAGTATACGCTTCTCCGAAATAGTGCTCAATTGTCCCATCATCTCCATAAACCTCTCGACC	TTCCTTTTTGCTTCCCTTTCTTAGTGTATGCTTCTCCAAAAGTATGTTCCATGGTGTAGTCATCAGCATACACTTCACGCCC	332	10046	JX079685.1 Watermelon mosaic virus strain WMV-ShanXi, complete genome
TRINITY_DN507_c0_g1_i1	KM273015.1	72.152	79	22	0	10	88	5859	5781	0.000871	44.6	KM273015.1	48	57	57	0	72.15	1	-1	TCTTTCCTTTCTTGTTTCCTTTCTTAGTATACGCTTCTCCGAAATAGTGCTCAATTGTCCCATCATCTCCATAAACCTC	TCTTTCCTTTGCTCTTTCCTTTCTTTGAGTACGCAGAACCAAAGTAGTCCTCCATAGTTGAATCGTCACCATATACTTC	332	9786	KM273015.1 Plum pox virus isolate Kisl-1pl, complete genome
TRINITY_DN507_c0_g1_i1	LN614587.1	72.152	79	22	0	10	88	5859	5781	0.000871	44.6	LN614587.1	48	57	57	0	72.15	1	-1	TCTTTCCTTTCTTGTTTCCTTTCTTAGTATACGCTTCTCCGAAATAGTGCTCAATTGTCCCATCATCTCCATAAACCTC	TCTTTCCTTTGCTCTTTCCTTTCTTTGAGTACGCAGAACCAAAGTAGTCCTCCATAGTTGAATCGTCACCATACACTTC	332	9784	LN614587.1 Plum pox virus gene for polyprotein, strain PPV-Rec, isolate SK-514
TRINITY_DN507_c0_g1_i1	NC_004047.1	75	64	16	0	13	76	5888	5825	0.000871	44.6	NC_004047.1	48	48	48	0	75	1	-1	TTCCTTTCTTGTTTCCTTTCTTAGTATACGCTTCTCCGAAATAGTGCTCAATTGTCCCATCATC	TTCCTTTTTGCTTTCCTTTCTTCGTGTACGCCTCTCCAAACGTGTGTTCCATGGTGTAATCATC	332	9612	NC_004047.1 Bean common mosaic necrosis virus, complete genome
TRINITY_DN507_c0_g1_i1	AB989659.1	70.652	92	27	0	3	94	6018	5927	0.000871	44.6	AB989659.1	48	65	65	0	70.65	1	-1	CCATGCATCTTTCCTTTCTTGTTTCCTTTCTTAGTATACGCTTCTCCGAAATAGTGCTCAATTGTCCCATCATCTCCATAAACCTCTCGACC	CCACGCGTCCTACCCTTGCTCTTTCCTTTCTTTGTGTAAGCATCTCCGAAGAAATGCTCTATGGTGTTGTCGTCGCCATAGACTTCCCTACC	332	9796	AB989659.1 Turnip mosaic virus genomic RNA, nearly complete genome, isolate: NZ415
TRINITY_DN507_c0_g1_i1	KP115623.1	77.941	68	12	3	11	76	6791	6725	0.000871	44.6	KP115623.1	48	53	53	3	77.94	1	-1	CTTTCCTTTCTTGTTT-CCTTTCTTAGTATACGCTTCTCCGAAATAG-TGCTCAATTGTCCCATCATC	CTTTCCCTTTTTGTTTTCCTTTCTTGGTATATGC-ACTACCAAAGAGATGTTCAATAGTTCCGTCATC	332	10800	KP115623.1 Sweet potato virus G isolate SC11, complete genome
TRINITY_DN507_c0_g1_i1	KM025054.1	83.333	42	7	0	13	54	5714	5673	0.000871	44.6	KM025054.1	48	35	35	0	83.33	1	-1	TTCCTTTCTTGTTTCCTTTCTTAGTATACGCTTCTCCGAAAT	TTCCTTTATTCTTTCCTTTCTTCGTATAGGCTGTTCCAAAAT	332	9652	KM025054.1 Sorghum mosaic virus isolate YN-ROC221, complete genome
TRINITY_DN507_c0_g1_i1	KR006729.1	72.152	79	22	0	10	88	5859	5781	0.000871	44.6	KR006729.1	48	57	57	0	72.15	1	-1	TCTTTCCTTTCTTGTTTCCTTTCTTAGTATACGCTTCTCCGAAATAGTGCTCAATTGTCCCATCATCTCCATAAACCTC	TCTTTCCTTTGCTCTTTCCTTTCTTTGAGTAGGCAGAACCAAAATAGTCCTCCATAGTTGAATCGTCACCATACACTTC	332	9786	KR006729.1 Plum pox virus isolate K9, complete genome
TRINITY_DN507_c0_g1_i1	KU240098.1	71.951	82	23	0	13	94	6176	6095	0.000871	44.6	KU240098.1	48	59	59	0	71.95	1	-1	TTCCTTTCTTGTTTCCTTTCTTAGTATACGCTTCTCCGAAATAGTGCTCAATTGTCCCATCATCTCCATAAACCTCTCGACC	TTCCTTTTTGCTTCCCTTTCTTAGTGTACGCTTCCCCAAAAGTATGTTCCATGGTGTAATCATCAGCGTACACTTCACGTCC	332	9932	KU240098.1 Watermelon mosaic virus isolate Jeongeup1-1_2012, complete genome
TRINITY_DN507_c0_g1_i1	KU981083.1	72.727	77	21	0	14	90	5726	5650	0.000871	44.6	KU981083.1	48	56	56	0	72.73	1	-1	TCCTTTCTTGTTTCCTTTCTTAGTATACGCTTCTCCGAAATAGTGCTCAATTGTCCCATCATCTCCATAAACCTCTC	TCCTTTTGTCTTTCCCTTTGCAGTATATGCTGAACCAAAGTGGTGTTCGATCGTGTCGTCATCTCCATACACCTCTC	332	9475	KU981083.1 Ornithogalum mosaic virus isolate Taean, complete genome
TRINITY_DN507_c0_g1_i1	LT600779.1	72.152	79	22	0	10	88	5859	5781	0.000871	44.6	LT600779.1	48	57	57	0	72.15	1	-1	TCTTTCCTTTCTTGTTTCCTTTCTTAGTATACGCTTCTCCGAAATAGTGCTCAATTGTCCCATCATCTCCATAAACCTC	TCTTTCCTTTGCTCTTTCCTTTCTTTGAGTACGCAGAACCAAAGTAGTCCTCCATAGTTGAATCGTCACCATACACTTC	332	9780	LT600779.1 Plum pox virus strain D genome assembly, complete genome: monopartite
TRINITY_DN507_c0_g1_i1	LT600780.1	72.152	79	22	0	10	88	5859	5781	0.000871	44.6	LT600780.1	48	57	57	0	72.15	1	-1	TCTTTCCTTTCTTGTTTCCTTTCTTAGTATACGCTTCTCCGAAATAGTGCTCAATTGTCCCATCATCTCCATAAACCTC	TCTTTCCTTTGCTCTTTCCTTTCTTTGAGTACGCAGAACCAAAGTAGTCCTCCATAGTTGAATCGTCACCATACACTTC	332	9786	LT600780.1 Plum pox virus strain D genome assembly, complete genome: monopartite
TRINITY_DN507_c0_g1_i1	LT600782.1	72.152	79	22	0	10	88	5859	5781	0.000871	44.6	LT600782.1	48	57	57	0	72.15	1	-1	TCTTTCCTTTCTTGTTTCCTTTCTTAGTATACGCTTCTCCGAAATAGTGCTCAATTGTCCCATCATCTCCATAAACCTC	TCTTTCCTTTGCTCTTTCCTTTCTTTGAGTACGCAGAACCAAAGTAGTCCTCCATAGTTGAATCGTCACCATACACTTC	332	9786	LT600782.1 Plum pox virus strain D genome assembly, complete genome: monopartite
TRINITY_DN507_c0_g1_i1	MF040762.1	72.727	77	21	0	24	100	5881	5805	0.000871	44.6	MF040762.1	48	56	56	0	72.73	1	-1	TTTCCTTTCTTAGTATACGCTTCTCCGAAATAGTGCTCAATTGTCCCATCATCTCCATAAACCTCTCGACCAAGCTT	TTTCCTCTTTTTGTGTATGCTTCCCCAAATGTATGTTCCATTGTGTTATCATCGGCATACACTTCACGACCAAGCTT	332	9621	MF040762.1 Hardenbergia mosaic virus polyprotein gene, complete cds
TRINITY_DN507_c0_g1_i1	KY659305.1	75	64	16	0	13	76	5888	5825	0.000871	44.6	KY659305.1	48	48	48	0	75	1	-1	TTCCTTTCTTGTTTCCTTTCTTAGTATACGCTTCTCCGAAATAGTGCTCAATTGTCCCATCATC	TTCCTTTTTGCTTTCCTTTCTTCGTGTACGCCTCTCCAAACGTGTGTTCCATGGTGTAATCATC	332	9628	KY659305.1 Bean common mosaic necrosis virus isolate 1755b, complete genome
TRINITY_DN507_c0_g1_i1	KY659306.1	75	64	16	0	13	76	5888	5825	0.000871	44.6	KY659306.1	48	48	48	0	75	1	-1	TTCCTTTCTTGTTTCCTTTCTTAGTATACGCTTCTCCGAAATAGTGCTCAATTGTCCCATCATC	TTCCTTTTTGCTTTCCTTTCTTCGTGTACGCCTCTCCAAACGTGTGTTCCATGGTGTAATCATC	332	9628	KY659306.1 Bean common mosaic necrosis virus isolate TN1a, complete genome
TRINITY_DN507_c0_g1_i1	AP017752.1	72.973	74	20	0	15	88	6006	5933	0.000871	44.6	AP017752.1	48	54	54	0	72.97	1	-1	CCTTTCTTGTTTCCTTTCTTAGTATACGCTTCTCCGAAATAGTGCTCAATTGTCCCATCATCTCCATAAACCTC	CCTTTGCTTTTTCCTTTCTTTGTGTAGGCATCCCCAAAGAAGTGTTCTATGGTGTCGTCATCTCCGTAGACTTC	332	9796	AP017752.1 Turnip mosaic virus RNA, nearly complete sequence, isolate: IRNCV1
TRINITY_DN507_c0_g1_i1	AP017753.1	72.973	74	20	0	15	88	6006	5933	0.000871	44.6	AP017753.1	48	54	54	0	72.97	1	-1	CCTTTCTTGTTTCCTTTCTTAGTATACGCTTCTCCGAAATAGTGCTCAATTGTCCCATCATCTCCATAAACCTC	CCTTTGCTTTTTCCTTTCTTTGTGTAGGCATCCCCAAAGAAGTGTTCTATGGTGTCGTCATCTCCGTAGACTTC	332	9796	AP017753.1 Turnip mosaic virus RNA, nearly complete sequence, isolate: IRNCV2
TRINITY_DN520_c0_g1_i1	S46722.1	96.711	304	10	0	1	304	4595	4898	2.93e-142	504	S46722.1	558	294	294	0	96.71	1	1	GGTAACGTGTTGTTAATAGAGCCCACCAGACCTCTTTGTGAGAACGTTTGTAAGCAATTACGTGGTGAACCATTCCATTGTAATCCAACTATTCGCATGCGCGGATTAACGGCTTTCGGTTCTACCAACATCACAATAATGACAAGCGGATTTGCCTTACATTATTATGCTCACAATATTCAACAATTGAGGCTCTTTGATTTCATAATCTTCGATGAATGTCATGTCATAGATAGCCAAGCCATGGCCTTCTATTGTCTGATGGAAGGGAACGCCATTGAGAAGAAGATCCTTAAAGTTTCTG	GGTAGTGTGTTGTTAATAGAGCCCACCAGACCTCTTTGTGAGAACGTTTGTAAGCAATTACGTGGTGAACCATTCCATTGTAATCCAACTATTCGCATGCGCGGATTAACGGCTTTTGGTTCTACCAACATCACAATAATGACAAGCGGATTCGCTTTACATTATTACGCTCACAATATTCAACAATTGAGGCTCTTTGATTTCATAATCTTTGATGAATGTCATGTCATAGATAGTCAAGCCATGGCCTTCTATTGTCTGATGGAGGGGAACGCTATTGAGAAGAAGATCCTTAAAGTTTCTG	304	10326	S46722.1 polyprotein [papaya ringspot virus PRSV, HA, Hawaii isolate, Genomic RNA Complete, 10326 nt]
TRINITY_DN520_c0_g1_i1	NC_001785.1	96.711	304	10	0	1	304	4595	4898	2.93e-142	504	NC_001785.1	558	294	294	0	96.71	1	1	GGTAACGTGTTGTTAATAGAGCCCACCAGACCTCTTTGTGAGAACGTTTGTAAGCAATTACGTGGTGAACCATTCCATTGTAATCCAACTATTCGCATGCGCGGATTAACGGCTTTCGGTTCTACCAACATCACAATAATGACAAGCGGATTTGCCTTACATTATTATGCTCACAATATTCAACAATTGAGGCTCTTTGATTTCATAATCTTCGATGAATGTCATGTCATAGATAGCCAAGCCATGGCCTTCTATTGTCTGATGGAAGGGAACGCCATTGAGAAGAAGATCCTTAAAGTTTCTG	GGTAGTGTGTTGTTAATAGAGCCCACCAGACCTCTTTGTGAGAACGTTTGTAAGCAATTACGTGGTGAACCATTCCATTGTAATCCAACTATTCGCATGCGCGGATTAACGGCTTTTGGTTCTACCAACATCACAATAATGACAAGCGGATTCGCTTTACATTATTACGCTCACAATATTCAACAATTGAGGCTCTTTGATTTCATAATCTTTGATGAATGTCATGTCATAGATAGTCAAGCCATGGCCTTCTATTGTCTGATGGAGGGGAACGCTATTGAGAAGAAGATCCTTAAAGTTTCTG	304	10326	NC_001785.1 Papaya ringspot virus, complete genome
TRINITY_DN520_c0_g1_i1	EU126128.1	96.053	304	12	0	1	304	4595	4898	1.52e-139	495	EU126128.1	548	292	292	0	96.05	1	1	GGTAACGTGTTGTTAATAGAGCCCACCAGACCTCTTTGTGAGAACGTTTGTAAGCAATTACGTGGTGAACCATTCCATTGTAATCCAACTATTCGCATGCGCGGATTAACGGCTTTCGGTTCTACCAACATCACAATAATGACAAGCGGATTTGCCTTACATTATTATGCTCACAATATTCAACAATTGAGGCTCTTTGATTTCATAATCTTCGATGAATGTCATGTCATAGATAGCCAAGCCATGGCCTTCTATTGTCTGATGGAAGGGAACGCCATTGAGAAGAAGATCCTTAAAGTTTCTG	GGTAGTGTGTTGTTAATAGAGCCCACCAGACCTCTTTGTGAGAACGTTTGTAAGCAATTGCGTGGTGAACCATTCCATTGTAATCCAACTATTCGCATGCGCGGATTAACGGCTTTTGGTTCTACCAACATCACAATAATGACAAGCGGATTCGCTTTACATTATTATGCTCACAATATTCAACAATTGAGGCTCTTTGATTTCGTAATCTTTGATGAATGTCATGTCATAGATAGTCAAGCCATGGCCTTCTATTGTCTGATGGAGGGGAACGCTATTGAAAAGAAGATCCTTAAAGTTTCTG	304	10320	EU126128.1 Papaya ringspot virus isolate PG, complete genome
TRINITY_DN520_c0_g1_i1	AY231130.1	95.066	304	15	0	1	304	4595	4898	3.34e-135	480	AY231130.1	532	289	289	0	95.07	1	1	GGTAACGTGTTGTTAATAGAGCCCACCAGACCTCTTTGTGAGAACGTTTGTAAGCAATTACGTGGTGAACCATTCCATTGTAATCCAACTATTCGCATGCGCGGATTAACGGCTTTCGGTTCTACCAACATCACAATAATGACAAGCGGATTTGCCTTACATTATTATGCTCACAATATTCAACAATTGAGGCTCTTTGATTTCATAATCTTCGATGAATGTCATGTCATAGATAGCCAAGCCATGGCCTTCTATTGTCTGATGGAAGGGAACGCCATTGAGAAGAAGATCCTTAAAGTTTCTG	GGTAGCGTGTTGTTAATAGAGCCCACCAGACCTCTTTGTGAGAACGTCTGTAAGCAATTACGTGGTGAACCGTTCCATTGTAATCCAACCATTCGCATGCGTGGATTAACAGCTTTTGGTTCTACCAACATCACAATAATGACAAGCGGATTTGCTTTACATTATTATGCTCACAATGTTCAACAATTGAGACTCTTTGATTTCATAATCTTTGATGAATGTCATGTCATAGATAGCCAAGCCATGGCTTTCTATTGTCTGATGGAGGGGAACGCTATTGAGAAAAAGATCCTTAAAGTTTCTG	304	10320	AY231130.1 Papaya ringspot virus Mex-VrPO, complete genome
TRINITY_DN520_c0_g1_i1	KT275937.1	95.286	297	14	0	6	302	4600	4896	4.96e-133	473	KT275937.1	524	283	283	0	95.29	1	1	CGTGTTGTTAATAGAGCCCACCAGACCTCTTTGTGAGAACGTTTGTAAGCAATTACGTGGTGAACCATTCCATTGTAATCCAACTATTCGCATGCGCGGATTAACGGCTTTCGGTTCTACCAACATCACAATAATGACAAGCGGATTTGCCTTACATTATTATGCTCACAATATTCAACAATTGAGGCTCTTTGATTTCATAATCTTCGATGAATGTCATGTCATAGATAGCCAAGCCATGGCCTTCTATTGTCTGATGGAAGGGAACGCCATTGAGAAGAAGATCCTTAAAGTTTC	CGTGTTGTTAATAGAGCCCACCAGACCTCTTTGTGAGAACGTTTGTAAGCAACTACGTGGTGAACCATTCCATTGTAATCCAACTGTTCGCATGCGTGGATTAACGGCTTTTGGTTCTACCAACATCACAATAATGACAAGCGGATTCGCTTTACATTATTATGCTCACAACATTCAACAATTGAGGCTCTTTGATTTCATAATCTTTGATGAATGTCACGTCATAGATAGCCAAGCCATGGCTTTCTATTGTTTGATGGAGGGGAACGCTATTGAGAAGAAGATCCTTAAAGTGTC	304	10326	KT275937.1 Papaya ringspot virus isolate PRSV_VR, complete genome
TRINITY_DN520_c0_g1_i1	DQ374152.1	94.408	304	17	0	1	304	4595	4898	1.73e-132	471	DQ374152.1	522	287	287	0	94.41	1	1	GGTAACGTGTTGTTAATAGAGCCCACCAGACCTCTTTGTGAGAACGTTTGTAAGCAATTACGTGGTGAACCATTCCATTGTAATCCAACTATTCGCATGCGCGGATTAACGGCTTTCGGTTCTACCAACATCACAATAATGACAAGCGGATTTGCCTTACATTATTATGCTCACAATATTCAACAATTGAGGCTCTTTGATTTCATAATCTTCGATGAATGTCATGTCATAGATAGCCAAGCCATGGCCTTCTATTGTCTGATGGAAGGGAACGCCATTGAGAAGAAGATCCTTAAAGTTTCTG	GGTAGCGTGCTGTTAATAGAGCCCACTAGACCCCTTTGTGAAAACGTTTGTAAGCAACTACGTGGTGAACCATTCCATTGCAATCCAACTATTCGCATGCGTGGATTAACGGCTTTCGGTTCCACCAACATCACAATAATGACAAGCGGATTCGCTTTACATTATTATGCTCACAACATTCAACAATTGAGGCTCTTTGATTTTATAATCTTTGATGAATGTCATGTCATAGATAGCCAAGCCATGGCCTTCTATTGTCTGATGGAGGGGAATGCTATTGAGAAGAAGATCCTTAAAGTTTCTG	304	10326	DQ374152.1 Papaya ringspot virus isolate PRSV-W-C, complete genome
TRINITY_DN520_c0_g1_i1	DQ374153.1	94.079	304	18	0	1	304	4595	4898	2.11e-131	468	DQ374153.1	518	286	286	0	94.08	1	1	GGTAACGTGTTGTTAATAGAGCCCACCAGACCTCTTTGTGAGAACGTTTGTAAGCAATTACGTGGTGAACCATTCCATTGTAATCCAACTATTCGCATGCGCGGATTAACGGCTTTCGGTTCTACCAACATCACAATAATGACAAGCGGATTTGCCTTACATTATTATGCTCACAATATTCAACAATTGAGGCTCTTTGATTTCATAATCTTCGATGAATGTCATGTCATAGATAGCCAAGCCATGGCCTTCTATTGTCTGATGGAAGGGAACGCCATTGAGAAGAAGATCCTTAAAGTTTCTG	GGTAGCGTGCTGTTAATAGAGCCCACCAGACCTCTTTGTGAGAACGTTTGCAAGCAACTACGTGGTGAACCATTCCATTGTAATCCAACTATTCGCATGCGTGGATTAACGGCTTTCGGTTCTACCAACATTACAATAATGACAAGCGGATTCGCTTTACATTATTATGCTCACAACATCCAACAATTGAGGCTCTTTGATTTTATACCCTTTGATGAATGTCATGTTATAGATAGCCAAGCCATGGCCTTCTATTGTTTGATGGAGGGGAACGCTATTGAGAAGAAGATCCTTAAAGTTTCTG	304	10332	DQ374153.1 Papaya ringspot virus isolate PRSV-W-1, complete genome
TRINITY_DN520_c0_g1_i1	KC345609.1	94.079	304	18	0	1	304	4595	4898	2.11e-131	468	KC345609.1	518	286	286	0	94.08	1	1	GGTAACGTGTTGTTAATAGAGCCCACCAGACCTCTTTGTGAGAACGTTTGTAAGCAATTACGTGGTGAACCATTCCATTGTAATCCAACTATTCGCATGCGCGGATTAACGGCTTTCGGTTCTACCAACATCACAATAATGACAAGCGGATTTGCCTTACATTATTATGCTCACAATATTCAACAATTGAGGCTCTTTGATTTCATAATCTTCGATGAATGTCATGTCATAGATAGCCAAGCCATGGCCTTCTATTGTCTGATGGAAGGGAACGCCATTGAGAAGAAGATCCTTAAAGTTTCTG	GGTAGCGTGTTGTTAATAGAGCCCACCAGACCTCTTTGTGAGAACGTCTGTAAGCAATTACGTGGTGAACCATTCCATTGTAACCCAACTATTCGCATGCGTGGATTAACAGCTTTTGGTTCTACCAACATCACAATAATGACAAGCGGGTTTGCTTTGCATTATTATGCTCACAATATTCAGCAATTGAAGCTCTTTGATTTCATAATCTTTGATGAGTGTCATGTCATAGATAGCCAAGCTATGGCCTTCTATTGTCTGATGGAGGGGAACGCAATTGAGAAAAAGATTCTTAAAGTTTCTG	304	10343	KC345609.1 Papaya ringspot virus isolate E2, complete genome
TRINITY_DN520_c0_g1_i1	KP462721.1	93.75	304	19	0	1	304	4604	4907	8.97e-130	462	KP462721.1	512	285	285	0	93.75	1	1	GGTAACGTGTTGTTAATAGAGCCCACCAGACCTCTTTGTGAGAACGTTTGTAAGCAATTACGTGGTGAACCATTCCATTGTAATCCAACTATTCGCATGCGCGGATTAACGGCTTTCGGTTCTACCAACATCACAATAATGACAAGCGGATTTGCCTTACATTATTATGCTCACAATATTCAACAATTGAGGCTCTTTGATTTCATAATCTTCGATGAATGTCATGTCATAGATAGCCAAGCCATGGCCTTCTATTGTCTGATGGAAGGGAACGCCATTGAGAAGAAGATCCTTAAAGTTTCTG	GGTAGCGTGCTATTAATTGAGCCCACCAGACCTCTTTGTGAAAACGTTTGTAAGCAATTACGTGGTGAACCATTCCATTGCAATCCAACCATACGCATGCGTGGATTAACGGCTTTCGGTTCCACCAACATTACAATAATGACAAGCGGATTCGCTTTACATTATTATGCTCACAACATTCAACAATTGAGGCTCTTTGATTTCATAATCTTTGATGAATGTCATGTCATAGATAGCCAAGCCATGGCCTTCTATTGTCTGATGGAGGGGAATGCTATTGAGAAGAAGGTCCTTAAAGTTTCTG	304	10349	KP462721.1 Papaya ringspot virus isolate FEV polyprotein gene, complete cds
TRINITY_DN520_c0_g1_i1	KP743981.1	93.311	299	20	0	6	304	4597	4895	5.66e-126	450	KP743981.1	498	279	279	0	93.31	1	1	CGTGTTGTTAATAGAGCCCACCAGACCTCTTTGTGAGAACGTTTGTAAGCAATTACGTGGTGAACCATTCCATTGTAATCCAACTATTCGCATGCGCGGATTAACGGCTTTCGGTTCTACCAACATCACAATAATGACAAGCGGATTTGCCTTACATTATTATGCTCACAATATTCAACAATTGAGGCTCTTTGATTTCATAATCTTCGATGAATGTCATGTCATAGATAGCCAAGCCATGGCCTTCTATTGTCTGATGGAAGGGAACGCCATTGAGAAGAAGATCCTTAAAGTTTCTG	CGTGTTGTTAATAGAACCCACTAGACCTCTTTGTGAGAACGTTTGTAAGCAACTACGCGGTGAGCCATTCCATTGTAATCCAACCATTCGCATGCGAGGATTAACGGCTTTTGGTTCTACCAACATAACAATAATGACAAGCGGATTCGCTTTACATTATTATGCTCACAACATCCAACAATTGAGGCTTTTTGATTTCATAATCTTTGATGAATGTCATGTCATAGATAGCCAAGCCATGGCCTTTTATTGTCTGATGGAAGGGAACGCTATCGAAAAGAAGATTCTTAAAGTTTCTG	304	10341	KP743981.1 Papaya ringspot virus isolate HYD, complete genome
TRINITY_DN520_c0_g1_i1	KT275938.1	93.266	297	20	0	6	302	4600	4896	6.89e-125	446	KT275938.1	494	277	277	0	93.27	1	1	CGTGTTGTTAATAGAGCCCACCAGACCTCTTTGTGAGAACGTTTGTAAGCAATTACGTGGTGAACCATTCCATTGTAATCCAACTATTCGCATGCGCGGATTAACGGCTTTCGGTTCTACCAACATCACAATAATGACAAGCGGATTTGCCTTACATTATTATGCTCACAATATTCAACAATTGAGGCTCTTTGATTTCATAATCTTCGATGAATGTCATGTCATAGATAGCCAAGCCATGGCCTTCTATTGTCTGATGGAAGGGAACGCCATTGAGAAGAAGATCCTTAAAGTTTC	CGTGTTGTTAATAGAGCCCACCAGACCTCTTTGTGAGAACGTTTGTAAGCAACTACGTGGTGAACCATTCCATTGTAATCCAACCGTTCGCATGCGTGGATTAACGGCTTTTGGCTCTACTAACATTACAATAATGACAAGCGGATTCGCTTTACATTATTATGCTCACAACATCCAACAATTGAGGCTCTTTGATTTTATAATCTTTGATGAATGTCACGTCATAGATAGCCAAGCCATGGCTTTCTATTGTTTGATGGAGGGGAACGCTATTGAGAAGAAGATCCTTAAAGTGTC	304	10326	KT275938.1 Papaya ringspot virus isolate PRSV_CH, complete genome
TRINITY_DN520_c0_g1_i1	KX655873.1	92.977	299	21	0	6	304	4590	4888	2.41e-124	444	KX655873.1	492	278	278	0	92.98	1	1	CGTGTTGTTAATAGAGCCCACCAGACCTCTTTGTGAGAACGTTTGTAAGCAATTACGTGGTGAACCATTCCATTGTAATCCAACTATTCGCATGCGCGGATTAACGGCTTTCGGTTCTACCAACATCACAATAATGACAAGCGGATTTGCCTTACATTATTATGCTCACAATATTCAACAATTGAGGCTCTTTGATTTCATAATCTTCGATGAATGTCATGTCATAGATAGCCAAGCCATGGCCTTCTATTGTCTGATGGAAGGGAACGCCATTGAGAAGAAGATCCTTAAAGTTTCTG	CGTGTTGTTAATAGAGCCCACCAGACCTCTTTGCGAGAACGTTTGTAAGCAACTACGTGGTGACCCATTCCATTGCAATCCAACCATTCGCATGCGTGGATTAACGGCTTTCGGTTCTACCAACATCACGATAATGACAAGTGGATTTGCTTTACATTATTACGCTCACAACATTCAACAATTGAGGCTCTTTGATTTCATAATTTTTGATGAGTGTCATGTCATAGATAGCCAAGCCATGGCCTTCTACTGCCTGATGGAGGGGAACGCTCTTGAGAAAAAGATTCTTAAAGTTTCTG	304	10317	KX655873.1 Papaya ringspot virus W isolate 16R, complete genome
TRINITY_DN520_c0_g1_i1	KY039583.1	92.905	296	21	0	7	302	4601	4896	1.02e-122	439	KY039583.1	486	275	275	0	92.91	1	1	GTGTTGTTAATAGAGCCCACCAGACCTCTTTGTGAGAACGTTTGTAAGCAATTACGTGGTGAACCATTCCATTGTAATCCAACTATTCGCATGCGCGGATTAACGGCTTTCGGTTCTACCAACATCACAATAATGACAAGCGGATTTGCCTTACATTATTATGCTCACAATATTCAACAATTGAGGCTCTTTGATTTCATAATCTTCGATGAATGTCATGTCATAGATAGCCAAGCCATGGCCTTCTATTGTCTGATGGAAGGGAACGCCATTGAGAAGAAGATCCTTAAAGTTTC	GTGTTGTTGATAGAGCCCACCAGACCTCTTTGTGAGAACGTCTGTAAACAATTACGTGGTGAACCATTTCATTGTAATCCAACTATTCGCATGCGTGGATTAACAGCTTTTGGTTCTACCAACATCACAATAATGACAAGTGGATTCGCTCTACATTATTATGCTCACAATATTCAACAATTGAGGCTCTTTGATTTCATAATCTTTGATGAATGTCATGTCATAGATAGCCGAGCCATGGCTTTCTATTGTCTGATGGAGGGAAACGCTATTGAAAAGAAAATTCTCAAAGTTTC	304	10302	KY039583.1 Papaya ringspot virus-W isolate TUL15, complete genome
TRINITY_DN520_c0_g1_i1	EF017707.1	91.973	299	24	0	6	304	4597	4895	1.52e-120	432	EF017707.1	478	275	275	0	91.97	1	1	CGTGTTGTTAATAGAGCCCACCAGACCTCTTTGTGAGAACGTTTGTAAGCAATTACGTGGTGAACCATTCCATTGTAATCCAACTATTCGCATGCGCGGATTAACGGCTTTCGGTTCTACCAACATCACAATAATGACAAGCGGATTTGCCTTACATTATTATGCTCACAATATTCAACAATTGAGGCTCTTTGATTTCATAATCTTCGATGAATGTCATGTCATAGATAGCCAAGCCATGGCCTTCTATTGTCTGATGGAAGGGAACGCCATTGAGAAGAAGATCCTTAAAGTTTCTG	CGTGTTGTTAATAGAGCCCACCAGACCTCTTTGTGAGAATGTTTGTAAGCAACTACGTGGTGAGCCATTTCATTGTAATCCAACCATTCGCATGCGAGGATTAACGGCTTTTGGATCCACCAACATAACAATAATGACAAGCGGATTCGCTTTACATTATTATGCTCACAACATTCAACAATTGAAGCTTTTTGATTTTATAATCTTTGATGAATGTCATGTCATAGATAGCCAAGCCATGGCCTTTTATTGTCTGATGGAGGGGAATGCTATCGAAAAGAAGATTCTTAAAGTTTCTG	304	10317	EF017707.1 Papaya ringspot virus P isolate DEL, complete genome
TRINITY_DN520_c0_g1_i1	KX655867.1	91.973	299	24	0	6	304	4591	4889	1.52e-120	432	KX655867.1	478	275	275	0	91.97	1	1	CGTGTTGTTAATAGAGCCCACCAGACCTCTTTGTGAGAACGTTTGTAAGCAATTACGTGGTGAACCATTCCATTGTAATCCAACTATTCGCATGCGCGGATTAACGGCTTTCGGTTCTACCAACATCACAATAATGACAAGCGGATTTGCCTTACATTATTATGCTCACAATATTCAACAATTGAGGCTCTTTGATTTCATAATCTTCGATGAATGTCATGTCATAGATAGCCAAGCCATGGCCTTCTATTGTCTGATGGAAGGGAACGCCATTGAGAAGAAGATCCTTAAAGTTTCTG	CGTGCTGTTAATAGAGCCCACCAGACCTCTTTGCGAGAACGTTTGTAAGCAACTACGTGGTGACCCATTCCATTGCAATCCAACCATTCGCATGCGTGGATTAACGGCTTTTGGTTCTACCAACATCACGATAATGACAAGCGGATTTGCTTTACATTATTACGCTCACAACATTCAGCAATTGAGGCTCTTCGATTTCATAATTTTTGATGAATGTCATGTCATAGACAGCCAAGCCATGGCCTTCTACTGCCTGATGGAGGGGAACGCTATTGAGAAAAAGATTCTCAAAGTTTCTG	304	10318	KX655867.1 Papaya ringspot virus W isolate B9, complete genome
TRINITY_DN520_c0_g1_i1	KX655860.1	90.789	304	28	0	1	304	4576	4879	7.86e-118	423	KX655860.1	468	276	276	0	90.79	1	1	GGTAACGTGTTGTTAATAGAGCCCACCAGACCTCTTTGTGAGAACGTTTGTAAGCAATTACGTGGTGAACCATTCCATTGTAATCCAACTATTCGCATGCGCGGATTAACGGCTTTCGGTTCTACCAACATCACAATAATGACAAGCGGATTTGCCTTACATTATTATGCTCACAATATTCAACAATTGAGGCTCTTTGATTTCATAATCTTCGATGAATGTCATGTCATAGATAGCCAAGCCATGGCCTTCTATTGTCTGATGGAAGGGAACGCCATTGAGAAGAAGATCCTTAAAGTTTCTG	GGTAGCGTACTGTTAATAGAGCCCACCAGACCTCTTTGCGAGAATGTTTGTAAGCAACTACGTGGTGACCCATTCCATTGCAATCCAACCATTCGCATGCGTGGATTAACGGCTTTCGGTTCTACCAACATCACGATAATGACAAGCGGATTTGCTCTACATTATTACGCTCACAACATTCAGCAATTGAGGCTCTTCGATTTCATAATTTTTGATGAATGTCATGTCATAGACAGCCAAGCCATGGCCTTCTACTGCCTGATGGAGGGGAACGCTATTGAGAGAAAGATTCTCAAAGTTTCTG	304	10307	KX655860.1 Papaya ringspot virus W isolate 4NT, complete genome
TRINITY_DN520_c0_g1_i1	KX655871.1	90.789	304	28	0	1	304	4510	4813	7.86e-118	423	KX655871.1	468	276	276	0	90.79	1	1	GGTAACGTGTTGTTAATAGAGCCCACCAGACCTCTTTGTGAGAACGTTTGTAAGCAATTACGTGGTGAACCATTCCATTGTAATCCAACTATTCGCATGCGCGGATTAACGGCTTTCGGTTCTACCAACATCACAATAATGACAAGCGGATTTGCCTTACATTATTATGCTCACAATATTCAACAATTGAGGCTCTTTGATTTCATAATCTTCGATGAATGTCATGTCATAGATAGCCAAGCCATGGCCTTCTATTGTCTGATGGAAGGGAACGCCATTGAGAAGAAGATCCTTAAAGTTTCTG	GGTAGCGTACTGTTAATAGAGCCCACCAGACCTCTTTGCGAGAATGTTTGTAAGCAACTACGTGGTGACCCATTCCATTGCAATCCAACCATTCGCATGCGTGGATTAACGGCTTTCGGTTCTACCAACATCACGATAATGACAAGCGGATTTGCTCTACATTATTACGCTCACAACATTCAGCAATTGAGGCTCTTCGATTTCATAATTTTTGATGAATGTCATGTCATAGACAGCCAAGCCATGGCCTTCTACTGCCTGATGGAGGGGAACGCTATTGAGAGAAAGATTCTCAAAGTTTCTG	304	10035	KX655871.1 Papaya ringspot virus W isolate 24NT, complete genome
TRINITY_DN520_c0_g1_i1	KX655872.1	90.789	304	28	0	1	304	4594	4897	7.86e-118	423	KX655872.1	468	276	276	0	90.79	1	1	GGTAACGTGTTGTTAATAGAGCCCACCAGACCTCTTTGTGAGAACGTTTGTAAGCAATTACGTGGTGAACCATTCCATTGTAATCCAACTATTCGCATGCGCGGATTAACGGCTTTCGGTTCTACCAACATCACAATAATGACAAGCGGATTTGCCTTACATTATTATGCTCACAATATTCAACAATTGAGGCTCTTTGATTTCATAATCTTCGATGAATGTCATGTCATAGATAGCCAAGCCATGGCCTTCTATTGTCTGATGGAAGGGAACGCCATTGAGAAGAAGATCCTTAAAGTTTCTG	GGTAGCGTACTGTTAATAGAGCCCACCAGACCTCTTTGCGAGAATGTTTGTAAGCAACTACGTGGTGACCCATTCCATTGCAATCCAACCATTCGCATGCGTGGATTAACGGCTTTCGGTTCTACCAACATCACGATAATGACAAGCGGATTTGCTCTACATTATTACGCTCACAACATTCAGCAATTGAGGCTCTTCGATTTCATAATTTTTGATGAATGTCATGTCATAGACAGCCAAGCCATGGCCTTCTACTGCCTGATGGAGGGGAACGCTATTGAGAGAAAGATTCTCAAAGTTTCTG	304	10325	KX655872.1 Papaya ringspot virus W isolate 38NT, complete genome
TRINITY_DN520_c0_g1_i1	EU475877.1	91.275	298	26	0	7	304	4610	4907	2.74e-117	421	EU475877.1	466	272	272	0	91.28	1	1	GTGTTGTTAATAGAGCCCACCAGACCTCTTTGTGAGAACGTTTGTAAGCAATTACGTGGTGAACCATTCCATTGTAATCCAACTATTCGCATGCGCGGATTAACGGCTTTCGGTTCTACCAACATCACAATAATGACAAGCGGATTTGCCTTACATTATTATGCTCACAATATTCAACAATTGAGGCTCTTTGATTTCATAATCTTCGATGAATGTCATGTCATAGATAGCCAAGCCATGGCCTTCTATTGTCTGATGGAAGGGAACGCCATTGAGAAGAAGATCCTTAAAGTTTCTG	GTGTTGTTAATAGAGCCCACCAGACCTCTTTGTGAGAATGTTTGTAAACAACTACGTGGTGAACCATTCCATTGCAATCCAACTATTCGAATGCGTGGATTAACGGCTTTTGGTTCTACCAACATCACAATAATGACGAGCGGTTTCGCTTTACATTACTATGCTCACAACATTCAACAATTGAGGCTCTTCGATTTCATAATTTTTGATGAATGTCATGTCATAGACAGTCAAGCCATGGCCTTCTATTGTCTAATGGAGGGAAACGCAATTGAAAAGAAGATTCTCAAAGTGTCTG	304	10335	EU475877.1 Papaya ringspot virus W from India, complete genome
TRINITY_DN520_c0_g1_i1	KX655861.1	90.461	304	29	0	1	304	4577	4880	3.34e-116	417	KX655861.1	462	275	275	0	90.46	1	1	GGTAACGTGTTGTTAATAGAGCCCACCAGACCTCTTTGTGAGAACGTTTGTAAGCAATTACGTGGTGAACCATTCCATTGTAATCCAACTATTCGCATGCGCGGATTAACGGCTTTCGGTTCTACCAACATCACAATAATGACAAGCGGATTTGCCTTACATTATTATGCTCACAATATTCAACAATTGAGGCTCTTTGATTTCATAATCTTCGATGAATGTCATGTCATAGATAGCCAAGCCATGGCCTTCTATTGTCTGATGGAAGGGAACGCCATTGAGAAGAAGATCCTTAAAGTTTCTG	GGTAGCGTACTGTTAATAGAGCCCACCAGACCTCTTTGCGAGAATGTTTGTAAGCAACTACGTGGTGACCCATTCCATTGCAATCCAACCATTCGCATGCGTGGATTAACGGCTTTCGGTTCTACCAACATCACGATAATGACAAGCGGATTTGCTCTACATTATTACGCTCACAACATTCAGCAATTGAGGCTCTTCGATTTCATAATTTTTGATGAATGTCATGTCATAGACAGCCAAGCCATGGCCTTCTACTGCCTTATGGAGGGGAACGCTATTGAGAGAAAGATTCTCAAAGTTTCTG	304	10263	KX655861.1 Papaya ringspot virus W isolate 23C, complete genome
TRINITY_DN520_c0_g1_i1	KX655862.1	90.461	304	29	0	1	304	4583	4886	3.34e-116	417	KX655862.1	462	275	275	0	90.46	1	1	GGTAACGTGTTGTTAATAGAGCCCACCAGACCTCTTTGTGAGAACGTTTGTAAGCAATTACGTGGTGAACCATTCCATTGTAATCCAACTATTCGCATGCGCGGATTAACGGCTTTCGGTTCTACCAACATCACAATAATGACAAGCGGATTTGCCTTACATTATTATGCTCACAATATTCAACAATTGAGGCTCTTTGATTTCATAATCTTCGATGAATGTCATGTCATAGATAGCCAAGCCATGGCCTTCTATTGTCTGATGGAAGGGAACGCCATTGAGAAGAAGATCCTTAAAGTTTCTG	GGTAGCGTACTGTTAATAGAGCCCACCAGACCTCTTTGCGAGAATGTTTGTAAGCAACTACGTGGTGACCCATTCCATTGCAATCCAACCATTCGCATGCGTGGATTAACGGCTTTCGGTTCTACCAACATCACGATAATGACAAGCGGATTTGCTCTACATTATTACGCTCACAACATTCAGCAATTGAGGCTCTTCGATTTCATAATTTTTGATGAATGTCATGTCATAGACAGCCAAGCCATGGCCTTCTACTGCCTTATGGAGGGGAACGCTATTGAGAGAAAGATTCTCAAAGTTTCTG	304	10264	KX655862.1 Papaya ringspot virus W isolate 51C, complete genome
TRINITY_DN520_c0_g1_i1	KX655866.1	90.461	304	29	0	1	304	4595	4898	3.34e-116	417	KX655866.1	462	275	275	0	90.46	1	1	GGTAACGTGTTGTTAATAGAGCCCACCAGACCTCTTTGTGAGAACGTTTGTAAGCAATTACGTGGTGAACCATTCCATTGTAATCCAACTATTCGCATGCGCGGATTAACGGCTTTCGGTTCTACCAACATCACAATAATGACAAGCGGATTTGCCTTACATTATTATGCTCACAATATTCAACAATTGAGGCTCTTTGATTTCATAATCTTCGATGAATGTCATGTCATAGATAGCCAAGCCATGGCCTTCTATTGTCTGATGGAAGGGAACGCCATTGAGAAGAAGATCCTTAAAGTTTCTG	GGTAGCGTACTGTTAATAGAGCCCACCAGACCTCTTTGCGAGAATGTTTGTAAGCAACTACGTGGTGACCCATTCCATTGCAATCCAACCATTCGCATGCGTGGATTAACGGCTTTCGGTTCTACCAACATCACGATAATGACAAGCGGATTTGCTCTACATTATTACGCTCACAACATTCAGCAATTGAGGCTCTTCGATTTCATAATTTTTGATGAATGTCATGTCATAGACAGCCAAGCCATGGCCTTCTACTGCCTTATGGAGGGGAACGCTATTGAGAGAAAGATTCTCAAAGTTTCTG	304	10326	KX655866.1 Papaya ringspot virus W isolate 53C, complete genome
TRINITY_DN520_c0_g1_i1	KX655868.1	90.461	304	29	0	1	304	4592	4895	3.34e-116	417	KX655868.1	462	275	275	0	90.46	1	1	GGTAACGTGTTGTTAATAGAGCCCACCAGACCTCTTTGTGAGAACGTTTGTAAGCAATTACGTGGTGAACCATTCCATTGTAATCCAACTATTCGCATGCGCGGATTAACGGCTTTCGGTTCTACCAACATCACAATAATGACAAGCGGATTTGCCTTACATTATTATGCTCACAATATTCAACAATTGAGGCTCTTTGATTTCATAATCTTCGATGAATGTCATGTCATAGATAGCCAAGCCATGGCCTTCTATTGTCTGATGGAAGGGAACGCCATTGAGAAGAAGATCCTTAAAGTTTCTG	GGTAGCGTACTGTTAATAGAGCCCACCAGACCTCTTTGCGAGAATGTTTGTAAGCAACTACGTGGTGACCCATTCCATTGCAATCCAACCATTCGCATGCGTGGATTAACGGCTTTCGGTTCTACCAACATCACGATAATGACAAGCGGATTTGCTCTACATTATTACGCTCACAACATTCAGCAATTGAGGCTCTTCGATTTCATAATTTTTGATGAATGTCATGTCATAGACAGCCAAGCCATGGCCTTCTACTGCCTTATGGAGGGGAACGCTATTGAGAGAAAGATTCTCAAAGTTTCTG	304	10268	KX655868.1 Papaya ringspot virus W isolate 55C, complete genome
TRINITY_DN520_c0_g1_i1	KX655869.1	90.461	304	29	0	1	304	4593	4896	3.34e-116	417	KX655869.1	462	275	275	0	90.46	1	1	GGTAACGTGTTGTTAATAGAGCCCACCAGACCTCTTTGTGAGAACGTTTGTAAGCAATTACGTGGTGAACCATTCCATTGTAATCCAACTATTCGCATGCGCGGATTAACGGCTTTCGGTTCTACCAACATCACAATAATGACAAGCGGATTTGCCTTACATTATTATGCTCACAATATTCAACAATTGAGGCTCTTTGATTTCATAATCTTCGATGAATGTCATGTCATAGATAGCCAAGCCATGGCCTTCTATTGTCTGATGGAAGGGAACGCCATTGAGAAGAAGATCCTTAAAGTTTCTG	GGTAGCGTACTGTTAATAGAGCCCACCAGACCTCTTTGCGAGAATGTTTGTAAGCAACTACGTGGTGACCCATTCCATTGCAATCCAACCATTCGCATGCGTGGATTAACGGCTTTCGGTTCTACCAACATCACGATAATGACAAGCGGATTTGCTCTACATTATTACGCTCACAACATTCAGCAATTGAGGCTCTTCGATTTCATAATTTTTGATGAATGTCATGTCATAGACAGCCAAGCCATGGCCTTCTACTGCCTTATGGAGGGGAACGCTATTGAGAGAAAGATTCTCAAAGTTTCTG	304	10223	KX655869.1 Papaya ringspot virus W isolate 43C, complete genome
TRINITY_DN520_c0_g1_i1	KX655870.1	90.461	304	29	0	1	304	4588	4891	3.34e-116	417	KX655870.1	462	275	275	0	90.46	1	1	GGTAACGTGTTGTTAATAGAGCCCACCAGACCTCTTTGTGAGAACGTTTGTAAGCAATTACGTGGTGAACCATTCCATTGTAATCCAACTATTCGCATGCGCGGATTAACGGCTTTCGGTTCTACCAACATCACAATAATGACAAGCGGATTTGCCTTACATTATTATGCTCACAATATTCAACAATTGAGGCTCTTTGATTTCATAATCTTCGATGAATGTCATGTCATAGATAGCCAAGCCATGGCCTTCTATTGTCTGATGGAAGGGAACGCCATTGAGAAGAAGATCCTTAAAGTTTCTG	GGTAGCGTACTGTTAATAGAGCCCACCAGACCTCTTTGCGAGAATGTTTGTAAGCAACTACGTGGTGACCCATTCCATTGCAATCCAACCATTCGCATGCGTGGATTAACGGCTTTCGGTTCTACCAACATCACGATAATGACAAGCGGATTTGCTCTACATTATTACGCTCACAACATTCAGCAATTGAGGCTCTTCGATTTCATAATTTTTGATGAATGTCATGTCATAGACAGCCAAGCCATGGCCTTCTACTGCCTTATGGAGGGGAACGCTATTGAGAGAAAGATTCTCAAAGTTTCTG	304	10282	KX655870.1 Papaya ringspot virus W isolate 45C, complete genome
TRINITY_DN520_c0_g1_i1	KX998708.1	90.461	304	29	0	1	304	4580	4883	3.34e-116	417	KX998708.1	462	275	275	0	90.46	1	1	GGTAACGTGTTGTTAATAGAGCCCACCAGACCTCTTTGTGAGAACGTTTGTAAGCAATTACGTGGTGAACCATTCCATTGTAATCCAACTATTCGCATGCGCGGATTAACGGCTTTCGGTTCTACCAACATCACAATAATGACAAGCGGATTTGCCTTACATTATTATGCTCACAATATTCAACAATTGAGGCTCTTTGATTTCATAATCTTCGATGAATGTCATGTCATAGATAGCCAAGCCATGGCCTTCTATTGTCTGATGGAAGGGAACGCCATTGAGAAGAAGATCCTTAAAGTTTCTG	GGTAGCGTACTGTTAATAGAGCCCACCAGACCTCTTTGCGAGAATGTTTGTAAGCAACTACGTGGTGACCCATTCCATTGCAATCCAACCATTCGCATGCGTGGATTAACGGCTTTCGGTTCTACCAACATCACGATAATGACAAGCGGATTTGCTCTACATTATTACGCTCACAACATTCAGCAATTGAGGCTCTTCGATTTCATAATTTTTGATGAATGTCATGTCATAGACAGCCAAGCCATGGCCTTCTACTGCCTTATGGAGGGGAACGCTATTGAGAGAAAGATTCTCAAAGTTTCTG	304	10298	KX998708.1 Papaya ringspot virus W isolate 54C, complete genome
TRINITY_DN520_c0_g1_i1	EF183499.1	88.816	304	34	0	1	304	4595	4898	1.09e-109	396	EF183499.1	438	270	270	0	88.82	1	1	GGTAACGTGTTGTTAATAGAGCCCACCAGACCTCTTTGTGAGAACGTTTGTAAGCAATTACGTGGTGAACCATTCCATTGTAATCCAACTATTCGCATGCGCGGATTAACGGCTTTCGGTTCTACCAACATCACAATAATGACAAGCGGATTTGCCTTACATTATTATGCTCACAATATTCAACAATTGAGGCTCTTTGATTTCATAATCTTCGATGAATGTCATGTCATAGATAGCCAAGCCATGGCCTTCTATTGTCTGATGGAAGGGAACGCCATTGAGAAGAAGATCCTTAAAGTTTCTG	GGAAATGTGTTGTTAATAGAGCCCACCAGGCCCCTTTGTGAAAATGTTTGCAAACAACTGCGCAGTGAACCGTTTCATTGTAATCCAACTATTCGCATGCGTGGATTAACGGCTTTTGGTTCGACCAATATCACAATCATGACGAGCGGATTTGCCTTGCATTATTATGCTCATAATATTCAACAATTAAGGCTCTTTGATTTCATAATCTTTGATGAATGTCATGTCATAGATAGCCAAGCAATGGCCTTTTATTGTTTGATGGAGGGTAATGCGATTGAAAAGAAAATTCTTAAAGTTTCTG	304	10323	EF183499.1 Papaya ringspot virus P, complete genome
TRINITY_DN520_c0_g1_i1	AY162218.1	87.417	302	38	0	1	302	4595	4896	3.57e-103	374	AY162218.1	414	264	264	0	87.42	1	1	GGTAACGTGTTGTTAATAGAGCCCACCAGACCTCTTTGTGAGAACGTTTGTAAGCAATTACGTGGTGAACCATTCCATTGTAATCCAACTATTCGCATGCGCGGATTAACGGCTTTCGGTTCTACCAACATCACAATAATGACAAGCGGATTTGCCTTACATTATTATGCTCACAATATTCAACAATTGAGGCTCTTTGATTTCATAATCTTCGATGAATGTCATGTCATAGATAGCCAAGCCATGGCCTTCTATTGTCTGATGGAAGGGAACGCCATTGAGAAGAAGATCCTTAAAGTTTC	GGCAACGTGTTACTTATAGAGCCCACCAGACCTCTTTGTGAGAATGTTTGCAAGCAACTGCGCGGTGAGCCATTTCACTGTAATCCAACCATTCGCATGCGTGGACTAACGGCTTTTGGTTCGACCAATATCACAATCATGACGAGTGGATTTGCCTTGCATTATTATGCTCATAATCTTCAACAATTGAGGCTCTTTGATTTTATAATCTTTGATGAATGTCATGTCATAGACAGCCAAGCAATGGCCTTTTACTGTTTAATGGAGGGGAACGCGATTGAAAAGAAAGTTCTTAAAGTTTC	304	10323	AY162218.1 Papaya ringspot virus type P from Thailand, complete genome
TRINITY_DN520_c0_g1_i1	KX655863.1	87.879	297	36	0	6	302	4582	4878	3.57e-103	374	KX655863.1	414	261	261	0	87.88	1	1	CGTGTTGTTAATAGAGCCCACCAGACCTCTTTGTGAGAACGTTTGTAAGCAATTACGTGGTGAACCATTCCATTGTAATCCAACTATTCGCATGCGCGGATTAACGGCTTTCGGTTCTACCAACATCACAATAATGACAAGCGGATTTGCCTTACATTATTATGCTCACAATATTCAACAATTGAGGCTCTTTGATTTCATAATCTTCGATGAATGTCATGTCATAGATAGCCAAGCCATGGCCTTCTATTGTCTGATGGAAGGGAACGCCATTGAGAAGAAGATCCTTAAAGTTTC	CGTGTTACTAATAGAGCCCACTAGACCCCTTTGTGAAAACGTTTGTAAGCAACTACGTGGCGAGCCGTTTCATTGTAATCCAACCATACGCATGCGCGGATTAACGGCTTTTGGTTCAACCAACATCACAATCATGACGAGTGGATTTGCTTTACATTACTATGCTCACAACCTTCAACAATTAAGGCTCTTTGATTTTATAATTTTTGATGAATGTCATGTCATAGACAGTCAAGCAATGGCCTTTTATTGTTTGATGGAAGGAAACGCGATTGAGAAGAAAGTCCTCAAAGTCTC	304	10246	KX655863.1 Papaya ringspot virus W isolate TM29, complete genome
TRINITY_DN520_c0_g1_i1	HQ424465.1	87.171	304	39	0	1	304	4595	4898	1.25e-102	372	HQ424465.1	412	265	265	0	87.17	1	1	GGTAACGTGTTGTTAATAGAGCCCACCAGACCTCTTTGTGAGAACGTTTGTAAGCAATTACGTGGTGAACCATTCCATTGTAATCCAACTATTCGCATGCGCGGATTAACGGCTTTCGGTTCTACCAACATCACAATAATGACAAGCGGATTTGCCTTACATTATTATGCTCACAATATTCAACAATTGAGGCTCTTTGATTTCATAATCTTCGATGAATGTCATGTCATAGATAGCCAAGCCATGGCCTTCTATTGTCTGATGGAAGGGAACGCCATTGAGAAGAAGATCCTTAAAGTTTCTG	GGGAATGTGTTGTTAATAGAGCCCACCAGGCCCCTTTGCGAAAACGTTTGCAAACAACTGCGCGGTGAGCCGTTTCATTGTAATCCAACCGTCCGTATGCGTGGATTAACGGCTTTTGGTTCGACCAATATCACAATCATGACGAGCGGATTTGCCTTGCATTATTACGCTCATAACATTCAACAATTAAGGCTCTTTGATTTCATAATCTTTGATGAATGTCATGTTATAGATAGCCAAGCAATGGCCTTTTATTGTTTGATGGAGGGGAACGCGATTGAAAAGAAAATTCTTAAAGTTTCTG	304	10332	HQ424465.1 Papaya ringspot virus P isolate HN-1, complete genome
TRINITY_DN520_c0_g1_i1	KT633943.1	87.171	304	39	0	1	304	4595	4898	1.25e-102	372	KT633943.1	412	265	265	0	87.17	1	1	GGTAACGTGTTGTTAATAGAGCCCACCAGACCTCTTTGTGAGAACGTTTGTAAGCAATTACGTGGTGAACCATTCCATTGTAATCCAACTATTCGCATGCGCGGATTAACGGCTTTCGGTTCTACCAACATCACAATAATGACAAGCGGATTTGCCTTACATTATTATGCTCACAATATTCAACAATTGAGGCTCTTTGATTTCATAATCTTCGATGAATGTCATGTCATAGATAGCCAAGCCATGGCCTTCTATTGTCTGATGGAAGGGAACGCCATTGAGAAGAAGATCCTTAAAGTTTCTG	GGAAATGTGTTGTTAATAGAGCCCACTAGGCCCCTTTGCGAAAATGTTTGCAAACAACTGCGCAGTGAGCCGTTTCACTGTAATCCAACCATTCGCATGCGTGGATTAACGGCTTTTGGTTCAACCAATATCACAATCATGACGAGCGGATTTGCCTTGCATTATTATGCCCATAATATTCAACAATTAAGGCTCTTTGATTTCATAATCTTTGATGAATGTCATGTCATAGATAGCCAAGCAATGGCCTTTTATTGTTTGATGGAGGGTAACGCGATTGAGAAGAAAGTTCTTAAAGTTTCTG	304	10325	KT633943.1 Papaya ringspot virus P isolate PRSV-LM, complete genome
TRINITY_DN520_c0_g1_i1	AY010722.1	86.842	304	40	0	1	304	4595	4898	1.52e-101	369	AY010722.1	408	264	264	0	86.84	1	1	GGTAACGTGTTGTTAATAGAGCCCACCAGACCTCTTTGTGAGAACGTTTGTAAGCAATTACGTGGTGAACCATTCCATTGTAATCCAACTATTCGCATGCGCGGATTAACGGCTTTCGGTTCTACCAACATCACAATAATGACAAGCGGATTTGCCTTACATTATTATGCTCACAATATTCAACAATTGAGGCTCTTTGATTTCATAATCTTCGATGAATGTCATGTCATAGATAGCCAAGCCATGGCCTTCTATTGTCTGATGGAAGGGAACGCCATTGAGAAGAAGATCCTTAAAGTTTCTG	GGTAGTGTGTTGTTAATAGAGCCCACCAGACCCCTTTGCGAAAATGTTTGCAAGCAATTGCGCGGTGAGCCGTTTCATTGTAATCCAACCATTCGCATGCGTGGGTTAACGGCCTTTGGTTCGACCAATATCACTATCATGACGAGTGGATTTGCTTTACACTATTATGCTCATAACCTTCAGCAATTAAGGCTCTTTGATTTCATAATTTTCGATGAATGTCATGTTATAGATAGTCAAGCAATGGCTTTCTACTGTCTGATGGAAGGGAACGCGATTGAGAAGAAAGTTCTTAAAGTTTCTG	304	10323	AY010722.1 Papaya ringspot virus strain W, complete genome
TRINITY_DN520_c0_g1_i1	KF734962.1	86.842	304	40	0	1	304	4595	4898	1.52e-101	369	KF734962.1	408	264	264	0	86.84	1	1	GGTAACGTGTTGTTAATAGAGCCCACCAGACCTCTTTGTGAGAACGTTTGTAAGCAATTACGTGGTGAACCATTCCATTGTAATCCAACTATTCGCATGCGCGGATTAACGGCTTTCGGTTCTACCAACATCACAATAATGACAAGCGGATTTGCCTTACATTATTATGCTCACAATATTCAACAATTGAGGCTCTTTGATTTCATAATCTTCGATGAATGTCATGTCATAGATAGCCAAGCCATGGCCTTCTATTGTCTGATGGAAGGGAACGCCATTGAGAAGAAGATCCTTAAAGTTTCTG	GGGAATGTGTTGTTAATAGAGCCCACCAGGCCCCTTTGCGAAAATGTTTGCAAGCAACTGCGAGGTGAGCCGTTTCATTGTAATCCAACCATCCGCATGCGTGGATTAACGGCTTTTGGTTCGACCAATATCACAATCATGACGAGCGGGTTTGCCTTACATTATTATGCTCATAACATTCAGCAATTAAGGCTCTTTGATTTCGTTATCTTTGATGAGTGTCATGTTATAGATAGCCAAGCAATGGCCTTTTATTGTCTGATGGAGGGTAACGCGATTGAAAAGAAAATTCTTAAAGTTTCTG	304	10332	KF734962.1 Papaya ringspot virus strain Hainan, complete genome
TRINITY_DN520_c0_g1_i1	KF791028.1	87.248	298	38	0	7	304	4602	4899	5.3e-101	367	KF791028.1	406	260	260	0	87.25	1	1	GTGTTGTTAATAGAGCCCACCAGACCTCTTTGTGAGAACGTTTGTAAGCAATTACGTGGTGAACCATTCCATTGTAATCCAACTATTCGCATGCGCGGATTAACGGCTTTCGGTTCTACCAACATCACAATAATGACAAGCGGATTTGCCTTACATTATTATGCTCACAATATTCAACAATTGAGGCTCTTTGATTTCATAATCTTCGATGAATGTCATGTCATAGATAGCCAAGCCATGGCCTTCTATTGTCTGATGGAAGGGAACGCCATTGAGAAGAAGATCCTTAAAGTTTCTG	GTGTTGTTAATAGAGCCCACCAGGCCCCTTTGCGAAAATGTTTGCAAGCAACTGCGCGGTGAGCCGTTTCATTGTAATCCAACCATTCGCATGCGTGGATTAACGGCTTTTGGTTCGACCAATATCACAGTCATGACGAGCGGATTTGCCTTGCACTATTATGCTCATAACATTCAACAACTAAGGCTCTTTGATTTCATAATCTTTGATGAGTGTCATGTCATGGATAGCCAAGCAATGGCCTTTTATTGTCTAATGGAGGGTAACGCGATTGAAAAGAAAATTCTTAAAGTTTCTG	304	10326	KF791028.1 Papaya ringspot virus isolate PRSV-HNVb, complete genome
TRINITY_DN520_c0_g1_i1	AY027810.2	86.184	304	42	0	1	304	4597	4900	7.87e-99	360	AY027810.2	398	262	262	0	86.18	1	1	GGTAACGTGTTGTTAATAGAGCCCACCAGACCTCTTTGTGAGAACGTTTGTAAGCAATTACGTGGTGAACCATTCCATTGTAATCCAACTATTCGCATGCGCGGATTAACGGCTTTCGGTTCTACCAACATCACAATAATGACAAGCGGATTTGCCTTACATTATTATGCTCACAATATTCAACAATTGAGGCTCTTTGATTTCATAATCTTCGATGAATGTCATGTCATAGATAGCCAAGCCATGGCCTTCTATTGTCTGATGGAAGGGAACGCCATTGAGAAGAAGATCCTTAAAGTTTCTG	GGCAATGTGTTGTTAATAGAGCCCACCAGACCCCTCTGCGAAAATGTTTGCAAGCAACTGCGCGGTGAACCGTTTCACTGTAATCCAACCATTCGTATGCGTGGATTAACGGCTTTTGGTTCAACCAATATCACAATCATGACGAGTGGGTTTGCTTTACACTACTATGCGCACAATATTCCACAATTAAGGCTTTTCGATTTCATAATTTTCGATGAATGTCATGTCATAGATAGCCAAGCAATGGCCTTTTATTGTTTGATGGAAGGGAATGCGATTGAAAAGAAAATTCTCAAAGTTTCTG	304	10334	AY027810.2 Papaya ringspot virus W isolate CI, complete genome
TRINITY_DN520_c0_g1_i1	KX655874.1	86.869	297	39	0	6	302	4589	4885	7.87e-99	360	KX655874.1	398	258	258	0	86.87	1	1	CGTGTTGTTAATAGAGCCCACCAGACCTCTTTGTGAGAACGTTTGTAAGCAATTACGTGGTGAACCATTCCATTGTAATCCAACTATTCGCATGCGCGGATTAACGGCTTTCGGTTCTACCAACATCACAATAATGACAAGCGGATTTGCCTTACATTATTATGCTCACAATATTCAACAATTGAGGCTCTTTGATTTCATAATCTTCGATGAATGTCATGTCATAGATAGCCAAGCCATGGCCTTCTATTGTCTGATGGAAGGGAACGCCATTGAGAAGAAGATCCTTAAAGTTTC	CGTGTTACTAATAGAGCCCACTAGACCCCTTTGTGAAAACGTTTGCAAGCAACTACGTGGTGAGCCGTTTCACTGTAATCCAACCATACGCATGCGCGGATTAACGGCTTTTGGTTCAACCAACATCACAATCATGACGAGTGGATTTGCTTTACATTACTATGCTCACAACCTTCAACAATTAAGGCTCTTTGATTTTATAATTTTTGATGAATGTCATGTCATAGACAGTCAAGCAATGGCCTTTTATTGTTTGATGGAGGGAAACGCGATTGAAAAGAAAGTCCTCAAAGTCTC	304	10316	KX655874.1 Papaya ringspot virus W isolate TM50, complete genome
TRINITY_DN520_c0_g1_i1	KX655864.1	86.093	302	42	0	1	302	4519	4820	9.59e-98	356	KX655864.1	394	260	260	0	86.09	1	1	GGTAACGTGTTGTTAATAGAGCCCACCAGACCTCTTTGTGAGAACGTTTGTAAGCAATTACGTGGTGAACCATTCCATTGTAATCCAACTATTCGCATGCGCGGATTAACGGCTTTCGGTTCTACCAACATCACAATAATGACAAGCGGATTTGCCTTACATTATTATGCTCACAATATTCAACAATTGAGGCTCTTTGATTTCATAATCTTCGATGAATGTCATGTCATAGATAGCCAAGCCATGGCCTTCTATTGTCTGATGGAAGGGAACGCCATTGAGAAGAAGATCCTTAAAGTTTC	GGCAACGTGTTACTAATAGAGCCCACTAGACCCCTTTGCGAAAACGTGTGCAAGCAACTACGTGGTGAGCCGTTTCACTGTAATCCAACCATACGCATGCGCGGATTAACGGCTTTTGGTTCAACCAACATCACAATCATGACGAGTGGATTTGCTTTACATTACTATGCTCACAACCTTCAACAATTAAGGCTCTTTGATTTTATAATTTTTGATGAATGTCATGTCATAGACAGTCAAGCAATGGCCTTTTATTGTTTGATGGAGGGAAACGCAATTGAAAAGAAAGTCCTCAAAGTCTC	304	10247	KX655864.1 Papaya ringspot virus W isolate TM4, complete genome
TRINITY_DN520_c0_g1_i1	KX655865.1	86.093	302	42	0	1	302	4595	4896	9.59e-98	356	KX655865.1	394	260	260	0	86.09	1	1	GGTAACGTGTTGTTAATAGAGCCCACCAGACCTCTTTGTGAGAACGTTTGTAAGCAATTACGTGGTGAACCATTCCATTGTAATCCAACTATTCGCATGCGCGGATTAACGGCTTTCGGTTCTACCAACATCACAATAATGACAAGCGGATTTGCCTTACATTATTATGCTCACAATATTCAACAATTGAGGCTCTTTGATTTCATAATCTTCGATGAATGTCATGTCATAGATAGCCAAGCCATGGCCTTCTATTGTCTGATGGAAGGGAACGCCATTGAGAAGAAGATCCTTAAAGTTTC	GGCAACGTGTTACTAATAGAGCCCACTAGACCCCTTTGCGAAAACGTGTGCAAGCAACTACGTGGTGAGCCGTTTCACTGTAATCCAACCATACGCATGCGCGGATTAACGGCTTTTGGTTCAACCAACATCACAATCATGACGAGTGGATTTGCTTTACATTACTATGCTCACAACCTTCAACAATTAAGGCTCTTTGATTTTATAATTTTTGATGAATGTCATGTCATAGACAGTCAAGCAATGGCCTTTTATTGTTTGATGGAGGGAAACGCAATTGAAAAGAAAGTCCTCAAAGTCTC	304	10265	KX655865.1 Papaya ringspot virus W isolate TM3, complete genome
TRINITY_DN520_c0_g1_i1	KX998707.1	86.532	297	40	0	6	302	4595	4891	9.59e-98	356	KX998707.1	394	257	257	0	86.53	1	1	CGTGTTGTTAATAGAGCCCACCAGACCTCTTTGTGAGAACGTTTGTAAGCAATTACGTGGTGAACCATTCCATTGTAATCCAACTATTCGCATGCGCGGATTAACGGCTTTCGGTTCTACCAACATCACAATAATGACAAGCGGATTTGCCTTACATTATTATGCTCACAATATTCAACAATTGAGGCTCTTTGATTTCATAATCTTCGATGAATGTCATGTCATAGATAGCCAAGCCATGGCCTTCTATTGTCTGATGGAAGGGAACGCCATTGAGAAGAAGATCCTTAAAGTTTC	CGTGTTACTAATAGAGCCCACTAGACCCCTTTGTGAAAACGTTTGCAAGCAACTACGTGGTGAGCCGTTTCACTGTAATCCAACCATACGCATGCGCGGATTAACGGCTTTTGGTTCAACCAACATCACAATCATGACGAGTGGATTTGCTTTACATTACTATGCTCACAACCTTCAACAATTAAGGCTCTTTGATTTTATAATTTTTGATGAATGTCATGTCATAGACAGTCAAGCAATGGCCTTTTATTGTTTGATGGAGGGAAATGCGATTGAAAAGAAAGTCCTCAAAGTCTC	304	10327	KX998707.1 Papaya ringspot virus W isolate TM32, complete genome
TRINITY_DN520_c0_g1_i1	EU882728.1	85.526	304	44	0	1	304	4595	4898	4.08e-96	351	EU882728.1	388	260	260	0	85.53	1	1	GGTAACGTGTTGTTAATAGAGCCCACCAGACCTCTTTGTGAGAACGTTTGTAAGCAATTACGTGGTGAACCATTCCATTGTAATCCAACTATTCGCATGCGCGGATTAACGGCTTTCGGTTCTACCAACATCACAATAATGACAAGCGGATTTGCCTTACATTATTATGCTCACAATATTCAACAATTGAGGCTCTTTGATTTCATAATCTTCGATGAATGTCATGTCATAGATAGCCAAGCCATGGCCTTCTATTGTCTGATGGAAGGGAACGCCATTGAGAAGAAGATCCTTAAAGTTTCTG	GGCAATGTGTTACTAATAGAGCCCACCAGACCCCTTTGCGAAAATGTTTGCAAGCAACTGCGCGGTGAACCGTTTCACTGTAATCCAACCATTCGTATGCGTGGATTAACGGCTTTTGGTTCAACCAATATCACAATCATGACGAGTGGGTTTGCTTTACACTACTATGCGCATAACATTCAACAATTAAGACTTTTTGATTTCATAATTTTCGATGAATGTCATGTCATAGATAGCCAAGCAATGGCCTTTTATTGTTTGATGGAGGGGAATGCGATTGAAAAGAAAATTCTTAAAGTTTCTG	304	10320	EU882728.1 Papaya ringspot virus isolate P-5-19, complete genome
TRINITY_DN520_c0_g1_i1	X97251.1	85.526	304	44	0	1	304	4595	4898	4.08e-96	351	X97251.1	388	260	260	0	85.53	1	1	GGTAACGTGTTGTTAATAGAGCCCACCAGACCTCTTTGTGAGAACGTTTGTAAGCAATTACGTGGTGAACCATTCCATTGTAATCCAACTATTCGCATGCGCGGATTAACGGCTTTCGGTTCTACCAACATCACAATAATGACAAGCGGATTTGCCTTACATTATTATGCTCACAATATTCAACAATTGAGGCTCTTTGATTTCATAATCTTCGATGAATGTCATGTCATAGATAGCCAAGCCATGGCCTTCTATTGTCTGATGGAAGGGAACGCCATTGAGAAGAAGATCCTTAAAGTTTCTG	GGCAATGTGTTATTAATAGAGCCCACCAGACCTCTTTGCGAAAATGTTTGCAAGCAACTGCGCAGTGAGCCGTTTCACTGTAATCCAACCATTCGCATGCGTGGATTAACGGCTTTTGATTCAACCAATATCACAATCATGACGAGTGGGTTTGCTTTACACTACTATGCACACAACATTCAACAATTAAGGCTTTTTGATTTCATAATTTTCGATGAATGCCATGTCATAGATAGCCAAGCAATGGCCTTTTATTGTTTGATGGAGGGAAATGCGATTGAAAAGAAAATTCTTAAAGTTTCTG	304	10326	X97251.1 Papaya ringspot virus complete genome
TRINITY_DN520_c0_g1_i1	AB369277.1	85.574	305	42	2	1	304	4595	4898	1.73e-94	345	AB369277.1	382	261	261	2	85.57	1	1	GGTAACGTGTTGTTAATAGAGCCCACCAGACCTCTTTGTGAGAACGTTTGTAAGCAATTACGTGGTGAACCATTCCATTGTAATCCAACTATTCGCATGCGCGGATTAACGGCTTTCGGTTCTACCAACATCACAATAATGACAAGCGGATTTGCCTTACATTATTATGCTCACAATATTCAACAATTGAGGCTCTTTGATTTCATAATCTTCGATGAATGTCATGTCATAGATAGCCAAGCCATGGCCTTCTATTGTCTGATGGAAGGGAAC-GCCATTGAGAAGAAGATCCTTAAAGTTTCTG	GGGAATGTGTTGTTAATAGAGCCCACCAGGCCCCTTTGCGAAAATGTTTGCAAGCAACTGCGCGGTGAGCCGTTTCACTGTAATCCAACCATCCGCATGCGTGGATTGACGGCTTTTGGTTCAACCAATATCACAATCATGACGAGCGGATTTGCCTTGCATTATTATGCTCATAACATTCAACAATTAAGGCTTTTCGATTTCATAATTTTCGATGAGTGCCATGTCATAGATAGCCAAGCAATGGCTTTTTACTGTCTAATGG-AGGGAACTGCGATTGAAAAGAAAATTCTTAAAGTTTCTG	304	10326	AB369277.1 Papaya ringspot virus genomic RNA, complete genome, strain: Korean watermelon
TRINITY_DN520_c0_g1_i1	DQ340771.1	85.197	304	45	0	1	304	4595	4898	1.73e-94	345	DQ340771.1	382	259	259	0	85.2	1	1	GGTAACGTGTTGTTAATAGAGCCCACCAGACCTCTTTGTGAGAACGTTTGTAAGCAATTACGTGGTGAACCATTCCATTGTAATCCAACTATTCGCATGCGCGGATTAACGGCTTTCGGTTCTACCAACATCACAATAATGACAAGCGGATTTGCCTTACATTATTATGCTCACAATATTCAACAATTGAGGCTCTTTGATTTCATAATCTTCGATGAATGTCATGTCATAGATAGCCAAGCCATGGCCTTCTATTGTCTGATGGAAGGGAACGCCATTGAGAAGAAGATCCTTAAAGTTTCTG	GGCAATGTGTTACTAATAGAGCCCACCAGACCCCTTTGCGAAAATGTTTGCAAGCAACTGCGCGGTGAACCGTTTCACTGTAATCCAACCATTCGCATGCGTGGATTAACGGCTTTTGGCTCAACCAATATCACAATCATGACGAGTGGGTTTGCTTTACACTACTATGCGCACAACATTCAACAATTAAGGCTTTTTGATTTCATAATTTTCGATGAATGTCATGTCATAGACAGCCAAGCAATGGCCTTTTATTGTTTGATGGAGGGAAATGCGATTGAAAAGAAAATTCTCAAAGTTTCTG	304	10326	DQ340771.1 Papaya ringspot virus strain Leaf-mottling, complete genome
TRINITY_DN520_c0_g1_i1	JX448371.1	85.197	304	45	0	1	304	4595	4898	1.73e-94	345	JX448371.1	382	259	259	0	85.2	1	1	GGTAACGTGTTGTTAATAGAGCCCACCAGACCTCTTTGTGAGAACGTTTGTAAGCAATTACGTGGTGAACCATTCCATTGTAATCCAACTATTCGCATGCGCGGATTAACGGCTTTCGGTTCTACCAACATCACAATAATGACAAGCGGATTTGCCTTACATTATTATGCTCACAATATTCAACAATTGAGGCTCTTTGATTTCATAATCTTCGATGAATGTCATGTCATAGATAGCCAAGCCATGGCCTTCTATTGTCTGATGGAAGGGAACGCCATTGAGAAGAAGATCCTTAAAGTTTCTG	GGCAATGTGTTACTAATAGAGCCCACCAGACCCCTTTGCGAAAATGTTTGCAAGCAACTGCGCGGTGAACCGTTTCACTGTAATCCAACCATTCGCATGCGTGGATTAACGGCTTTTGGCTCAACCAATATCACAATCATGACGAGTGGGTTTGCTTTACACTACTATGCGCACAACATTCAACAATTAAGGCTTTTTGATTTCATAATTTTCGATGAATGTCATGTCATAGACAGCCAAGCAATGGCCTTTTATTGTTTGATGGAGGGAAATGCGATTGAAAAGAAAATTCTCAAAGTTTCTG	304	10326	JX448371.1 Papaya ringspot virus P isolate prT3-AX-M-Ph, complete genome
TRINITY_DN520_c0_g1_i1	DQ340769.1	84.868	304	46	0	1	304	4595	4898	2.11e-93	342	DQ340769.1	378	258	258	0	84.87	1	1	GGTAACGTGTTGTTAATAGAGCCCACCAGACCTCTTTGTGAGAACGTTTGTAAGCAATTACGTGGTGAACCATTCCATTGTAATCCAACTATTCGCATGCGCGGATTAACGGCTTTCGGTTCTACCAACATCACAATAATGACAAGCGGATTTGCCTTACATTATTATGCTCACAATATTCAACAATTGAGGCTCTTTGATTTCATAATCTTCGATGAATGTCATGTCATAGATAGCCAAGCCATGGCCTTCTATTGTCTGATGGAAGGGAACGCCATTGAGAAGAAGATCCTTAAAGTTTCTG	GGCAATGTGTTACTAATAGAGCCCACCAGACCCCTTTGCGAAAATGTTTGCAAGCAACTACGCGGTGAACCGTTTCACTGTAATCCAACCATTCGCATGCGTGGATTGACGGCTTTTGGCTCAACCAATATAACAATCATGACGAGTGGGTTTGCTTTACACTACTATGCGTACAACATTCAACAATTAAGGCTTTTCGATTTCATAATTTTCGATGAATGTCATGTCATAGATAGCCAAGCAATGGCCTTTTATTGTTTGATGGAGGGGAATGCGATTGAAAAGAAAATTCTCAAAGTTTCTG	304	10326	DQ340769.1 Papaya ringspot virus strain Leaf-deformation, complete genome
TRINITY_DN520_c0_g1_i1	DQ340770.1	84.868	304	46	0	1	304	4595	4898	2.11e-93	342	DQ340770.1	378	258	258	0	84.87	1	1	GGTAACGTGTTGTTAATAGAGCCCACCAGACCTCTTTGTGAGAACGTTTGTAAGCAATTACGTGGTGAACCATTCCATTGTAATCCAACTATTCGCATGCGCGGATTAACGGCTTTCGGTTCTACCAACATCACAATAATGACAAGCGGATTTGCCTTACATTATTATGCTCACAATATTCAACAATTGAGGCTCTTTGATTTCATAATCTTCGATGAATGTCATGTCATAGATAGCCAAGCCATGGCCTTCTATTGTCTGATGGAAGGGAACGCCATTGAGAAGAAGATCCTTAAAGTTTCTG	GGCAATGTGTTACTAATAGAGCCCACCAGACCCCTTTGCGAAAATGTTTGCAAGCAACTGCGCGGTGAACCGTTTCACTGTAATCCAACCATTCGCATGCGTGGATTGACGGCTTTTGGCTCAACCAATATCACAATCATGACGAGTGGATTTGCTTTACACTACTATGCGTATAACATTCAACAATTAAGGCTTTTTGATTTCATAATTTTCGATGAATGTCATGTCATAGATAGCCAAGCAATGGCCTTTTACTGTTTGATGGAGGGGAATGCGATTGAAAAGAAAATTCTCAAAGTTTCTG	304	10326	DQ340770.1 Papaya ringspot virus strain Leaf-mottling and necrosis, complete genome
TRINITY_DN520_c0_g1_i1	JX448369.1	84.868	304	46	0	1	304	4595	4898	2.11e-93	342	JX448369.1	378	258	258	0	84.87	1	1	GGTAACGTGTTGTTAATAGAGCCCACCAGACCTCTTTGTGAGAACGTTTGTAAGCAATTACGTGGTGAACCATTCCATTGTAATCCAACTATTCGCATGCGCGGATTAACGGCTTTCGGTTCTACCAACATCACAATAATGACAAGCGGATTTGCCTTACATTATTATGCTCACAATATTCAACAATTGAGGCTCTTTGATTTCATAATCTTCGATGAATGTCATGTCATAGATAGCCAAGCCATGGCCTTCTATTGTCTGATGGAAGGGAACGCCATTGAGAAGAAGATCCTTAAAGTTTCTG	GGCAATGTGTTACTAATAGAGCCCACCAGACCCCTTTGCGAAAATGTTTGCAAGCAACTGCGCGGTGAACCGTTTCACTGTAATCCAACCATTCGCATGCGTGGATTGACGGCTTTTGGCTCAACCAATATCACAATCATGACGAGTGGATTTGCTTTACACTACTATGCGTATAACATTCAACAATTAAGGCTTTTTGATTTCATAATTTTCGATGAATGTCATGTCATAGATAGCCAAGCAATGGCCTTTTACTGTTTGATGGAGGGGAATGCGATTGAAAAGAAAATTCTCAAAGTTTCTG	304	10326	JX448369.1 Papaya ringspot virus P isolate prT3-AX-N-Ad6, complete genome
TRINITY_DN520_c0_g1_i1	JX448370.1	84.868	304	46	0	1	304	4595	4898	2.11e-93	342	JX448370.1	378	258	258	0	84.87	1	1	GGTAACGTGTTGTTAATAGAGCCCACCAGACCTCTTTGTGAGAACGTTTGTAAGCAATTACGTGGTGAACCATTCCATTGTAATCCAACTATTCGCATGCGCGGATTAACGGCTTTCGGTTCTACCAACATCACAATAATGACAAGCGGATTTGCCTTACATTATTATGCTCACAATATTCAACAATTGAGGCTCTTTGATTTCATAATCTTCGATGAATGTCATGTCATAGATAGCCAAGCCATGGCCTTCTATTGTCTGATGGAAGGGAACGCCATTGAGAAGAAGATCCTTAAAGTTTCTG	GGCAATGTGTTACTAATAGAGCCCACCAGACCCCTTTGCGAAAATGTTTGCAAGCAACTGCGCGGTGAACCGTTTCACTGTAATCCAACCATTCGCATGCGTGGATTGACGGCTTTTGGCTCAACCAATATCACAATCATGACGAGTGGATTTGCTTTACACTACTATGCGTATAACATTCAACAATTAAGGCTTTTTGATTTCATAATTTTCGATGAATGTCATGTCATAGATAGCCAAGCAATGGCCTTTTACTGTTTGATGGAGGGGAATGCGATTGAAAAGAAAATTCTCAAAGTTTCTG	304	10326	JX448370.1 Papaya ringspot virus P isolate prT3-AX-N-Ph, complete genome
TRINITY_DN520_c0_g1_i1	JX448372.1	84.868	304	46	0	1	304	4595	4898	2.11e-93	342	JX448372.1	378	258	258	0	84.87	1	1	GGTAACGTGTTGTTAATAGAGCCCACCAGACCTCTTTGTGAGAACGTTTGTAAGCAATTACGTGGTGAACCATTCCATTGTAATCCAACTATTCGCATGCGCGGATTAACGGCTTTCGGTTCTACCAACATCACAATAATGACAAGCGGATTTGCCTTACATTATTATGCTCACAATATTCAACAATTGAGGCTCTTTGATTTCATAATCTTCGATGAATGTCATGTCATAGATAGCCAAGCCATGGCCTTCTATTGTCTGATGGAAGGGAACGCCATTGAGAAGAAGATCCTTAAAGTTTCTG	GGCAATGTGTTACTAATAGAGCCCACCAGACCCCTTTGCGAAAATGTTTGCAAGCAACTACGCGGTGAACCGTTTCACTGTAATCCAACCATTCGCATGCGTGGATTGACGGCTTTTGGCTCAACCAATATAACAATCATGACGAGTGGGTTTGCTTTACACTACTATGCGTACAACATTCAACAATTAAGGCTTTTCGATTTCATAATTTTCGATGAATGTCATGTCATAGATAGCCAAGCAATGGCCTTTTATTGTTTGATGGAGGGGAATGCGATTGAAAAGAAAATTCTCAAAGTTTCTG	304	10326	JX448372.1 Papaya ringspot virus P isolate pfT3-AX-D-Ph, complete genome
TRINITY_DN520_c0_g1_i1	JX448373.1	84.211	304	48	0	1	304	4595	4898	1.09e-90	333	JX448373.1	368	256	256	0	84.21	1	1	GGTAACGTGTTGTTAATAGAGCCCACCAGACCTCTTTGTGAGAACGTTTGTAAGCAATTACGTGGTGAACCATTCCATTGTAATCCAACTATTCGCATGCGCGGATTAACGGCTTTCGGTTCTACCAACATCACAATAATGACAAGCGGATTTGCCTTACATTATTATGCTCACAATATTCAACAATTGAGGCTCTTTGATTTCATAATCTTCGATGAATGTCATGTCATAGATAGCCAAGCCATGGCCTTCTATTGTCTGATGGAAGGGAACGCCATTGAGAAGAAGATCCTTAAAGTTTCTG	GGCAATGTGTTACTAGTAGAGCCCACCAGACCCCTTTGCGAAAATGTTTGCAAGCAACTACGCGGTGAACCGTTTCACTGTAATCCAACCATTCGCATGCGTGGATTGACGGCTTTTGGCTCAACCAATATAACAATCATGACGAGTGGGTTTGCTTTACACTACTATGCGTACAACATTCAACAACTAAGGCTTTTCGATTTCATAATTTTCGATGAATGTCATGTCATAGATAGCCAAGCAATGGCCTTTTATTGTTTGATGGAGGGGAATGCGATTGAAAAGAAAATTCTCAAAGTTTCTG	304	10326	JX448373.1 Papaya ringspot virus P isolate pFT3-NP, complete genome
TRINITY_DN520_c0_g1_i1	KJ755852.1	84.211	304	48	0	1	304	4595	4898	1.09e-90	333	KJ755852.1	368	256	256	0	84.21	1	1	GGTAACGTGTTGTTAATAGAGCCCACCAGACCTCTTTGTGAGAACGTTTGTAAGCAATTACGTGGTGAACCATTCCATTGTAATCCAACTATTCGCATGCGCGGATTAACGGCTTTCGGTTCTACCAACATCACAATAATGACAAGCGGATTTGCCTTACATTATTATGCTCACAATATTCAACAATTGAGGCTCTTTGATTTCATAATCTTCGATGAATGTCATGTCATAGATAGCCAAGCCATGGCCTTCTATTGTCTGATGGAAGGGAACGCCATTGAGAAGAAGATCCTTAAAGTTTCTG	GGCAATGTGTTACTAGTAGAGCCCACCAGACCCCTTTGCGAAAATGTTTGCAAGCAACTACGCGGTGAACCGTTTCACTGTAATCCAACCATTCGCATGCGTGGATTGACGGCTTTTGGCTCAACCAATATAACAATCATGACGAGTGGGTTTGCTTTACACTACTATGCGTACAACATTCAACAACTAAGGCTTTTCGATTTCATAATTTTCGATGAATGTCATGTCATAGATAGCCAAGCAATGGCCTTTTATTGTTTGATGGAGGGGAATGCGATTGAAAAGAAAATTCTCAAAGTTTCTG	304	10326	KJ755852.1 Papaya ringspot virus isolate PRSVR3, complete genome
TRINITY_DN520_c0_g1_i1	KT895257.1	83.278	299	50	0	6	304	4600	4898	2.94e-85	315	KT895257.1	348	249	249	0	83.28	1	1	CGTGTTGTTAATAGAGCCCACCAGACCTCTTTGTGAGAACGTTTGTAAGCAATTACGTGGTGAACCATTCCATTGTAATCCAACTATTCGCATGCGCGGATTAACGGCTTTCGGTTCTACCAACATCACAATAATGACAAGCGGATTTGCCTTACATTATTATGCTCACAATATTCAACAATTGAGGCTCTTTGATTTCATAATCTTCGATGAATGTCATGTCATAGATAGCCAAGCCATGGCCTTCTATTGTCTGATGGAAGGGAACGCCATTGAGAAGAAGATCCTTAAAGTTTCTG	CGTGTTACTAATAGAGCCTACTAGGCCCCTCTGCGAAAACGTTTGCAAGCAACTGCGTGGTGAGCCGTTTCACTGCAATCCGACCATTCGCATGCGTGGATTGACGGCTTTTGGTTCGACCAACATTACGATCATGACAAGTGGGTTTGCTTTACATTACTACGCCCATAACATTCAACAATTAAAGCTCTTCGATTTCATAATTTTTGATGAATGTCATGTCATCGACAGCCAAGCGATGGCCTTTTATTGTTTGATGGAGGGGAACGCGATTGAAAAGAAAATTCTCAAAGTTTCTG	304	10332	KT895257.1 Papaya ringspot virus isolate HN-DF, complete genome
TRINITY_DN520_c0_g1_i1	KY996464.1	79.866	298	60	0	7	304	4602	4899	3.82e-71	268	KY996464.1	296	238	238	0	79.87	1	1	GTGTTGTTAATAGAGCCCACCAGACCTCTTTGTGAGAACGTTTGTAAGCAATTACGTGGTGAACCATTCCATTGTAATCCAACTATTCGCATGCGCGGATTAACGGCTTTCGGTTCTACCAACATCACAATAATGACAAGCGGATTTGCCTTACATTATTATGCTCACAATATTCAACAATTGAGGCTCTTTGATTTCATAATCTTCGATGAATGTCATGTCATAGATAGCCAAGCCATGGCCTTCTATTGTCTGATGGAAGGGAACGCCATTGAGAAGAAGATCCTTAAAGTTTCTG	GTGTTGCTGATTGAGCCAACTAGGCCTCTGTGTGAGAACGTGTGCAAGCAACTCCGAGGCGAACCATTCCATTGCAATCCTACAATTCGCATGCGCGGATTGACAGCTTTCGGTTCCACCAATATTACGATTATGACGAGTGGTTTTGCGCTGCATTATTACGCGCACAATCTTCAACAGCTACGTCTCTTTGACTTCATAATCTTTGACGAATGTCATGTTATAGATAGTCAAGCAATGGCATTTTACTGCTTAATGGAAGGCAATGCAATAGAAAGGAAAGTCCTGAAGGTCTCTG	304	10324	KY996464.1 Papaya ringspot virus isolate SK, complete genome
TRINITY_DN520_c0_g1_i1	KC345608.1	73.51	302	80	0	1	302	4588	4889	3.58e-46	185	KC345608.1	204	222	222	0	73.51	1	1	GGTAACGTGTTGTTAATAGAGCCCACCAGACCTCTTTGTGAGAACGTTTGTAAGCAATTACGTGGTGAACCATTCCATTGTAATCCAACTATTCGCATGCGCGGATTAACGGCTTTCGGTTCTACCAACATCACAATAATGACAAGCGGATTTGCCTTACATTATTATGCTCACAATATTCAACAATTGAGGCTCTTTGATTTCATAATCTTCGATGAATGTCATGTCATAGATAGCCAAGCCATGGCCTTCTATTGTCTGATGGAAGGGAACGCCATTGAGAAGAAGATCCTTAAAGTTTC	GGTAATGTTTTGCTAGTTGAACCTACACGACCATTGTGTGAGAACGTTTGCAAACAACTCCGAGGTACACCATTCCATTGTAATCCAACAATCAGAATGCGAGGTTTGTCCTCATTCGGTTCCTCAAAGATTACAATAATGACAAGTGGTTTTGCCCTTCATTACTTTGCGCACAACGTGGATCAACTGCGGGAATTTGATTTTATAATTTTTGATGAGTGTCACGTCATCGATTGTCAGGCAATGGGTTTGTATTGTTTAATGACCGGGCACAATGTCGAAACTAAGCTCCTTAAAGTTTC	304	10340	KC345608.1 Zucchini tigre mosaic virus isolate E11045, complete genome
TRINITY_DN520_c0_g1_i1	KC345605.1	76.623	231	54	0	17	247	4598	4828	6.48e-43	174	KC345605.1	192	177	177	0	76.62	1	1	TAGAGCCCACCAGACCTCTTTGTGAGAACGTTTGTAAGCAATTACGTGGTGAACCATTCCATTGTAATCCAACTATTCGCATGCGCGGATTAACGGCTTTCGGTTCTACCAACATCACAATAATGACAAGCGGATTTGCCTTACATTATTATGCTCACAATATTCAACAATTGAGGCTCTTTGATTTCATAATCTTCGATGAATGTCATGTCATAGATAGCCAAGCCATGG	TAGAACCAACACGACCATTGTGTGAAAATGTCTGCAAGCAACTTCGAGGAACACCATTTCATTGTAATCCAACGATTAGGATGCGAGGCTTGTCCTCGTTCGGTTCTTCAAAGATTACAATAATGACAAGTGGTTTCGCCCTTCATTATTTCGCGCACAATGTGGATCAACTGCGAGAGTTTGATTTCATAATCTTTGATGAATGTCATGTGATAGATTGCCAAGCAATGG	304	10340	KC345605.1 Zucchini tigre mosaic virus isolate Q10, complete genome
TRINITY_DN520_c0_g1_i1	NC_023175.1	71.382	304	83	2	1	302	4613	4914	7.39e-36	150	NC_023175.1	166	217	217	4	71.38	1	1	GGTAACGTGTTGTTAATAGAGCCCACCAGACCTCTTTGTGAGAACGTTTGTAAGCAATTACGTGGTGAACCATTCCATTGTAATCCAACTATTCGCATGCGCGGATTAACGGCTTTCGGTTCTACCAACATCACAATAATGACAAGCGGATTTGCCTTACATTATTATGCTCACAATATTCAACAATTGAGGCTCTTTGATTTCATAATCTTCGATGAATGTCATGTCATAGATAGCCAAGCCATGGCCTTCTATTGTCTGATGGAAGGGAACGCCA--TTGAGAAGAAGATCCTTAAAGTTTC	GGCAATGTTTTATTAGTGGAACCAACGCGCCCATTGTGTGAAAATGTTTGCAAACAGCTTCGAGGAACACCATTCCATTGTAATCCGACAATTAGAATGCGAGGCTTATCATCATTCGGTTCCTCAAAGATTACGATAATGACGAGTGGTTTTGCCCTTCACTACTTTGCGCACAATGTGGATCAGTTGCGGGAGTTTGATTTTATAATTTTCGATGAATGTCACGTAATTGATTGCCAAGCAATGGGACTGTATTGCTTAATG--AGTGGACATAATGTCGAGACTAAGCTCCTTAAAGTCTC	304	10346	NC_023175.1 Zucchini tigre mosaic virus isolate Re01-25, complete genome
TRINITY_DN520_c0_g1_i1	KC345606.1	71.103	263	76	0	1	263	4582	4844	1.98e-30	132	KC345606.1	146	187	187	0	71.1	1	1	GGTAACGTGTTGTTAATAGAGCCCACCAGACCTCTTTGTGAGAACGTTTGTAAGCAATTACGTGGTGAACCATTCCATTGTAATCCAACTATTCGCATGCGCGGATTAACGGCTTTCGGTTCTACCAACATCACAATAATGACAAGCGGATTTGCCTTACATTATTATGCTCACAATATTCAACAATTGAGGCTCTTTGATTTCATAATCTTCGATGAATGTCATGTCATAGATAGCCAAGCCATGGCCTTCTATTGTCTGAT	GGTAACGTTCTATTGGTTGAACCAACACGACCATTGTGTGAAAATGTCTGCAAGCAACTTCGAGGGACACCATTTCATTGTAATCCGACGATTAGGATGCGAGGCTTGTCCTCATTCGGTTCCTCAAAGATTACGATAATGACGAGTGGTTTTGCCCTTCATTACTTCGCACACAATGTGGACCAACTACGAGAGTTTGATTTCATAATTTTTGATGAATGTCACGTGGTGGACTGCCAAGCAATGGGTTTATACTGCCTAAT	304	10319	KC345606.1 Zucchini tigre mosaic virus isolate VET-026, complete genome
TRINITY_DN520_c0_g1_i1	NC_009995.1	70.227	309	82	5	1	304	4066	4369	2.42e-29	129	NC_009995.1	142	217	217	10	70.23	1	1	GGTAACGTGTTGTTAATAGAGCCCACCAGACCTCTTTGTGAGAACGTTTGTAAGCAATTACGTGGTGAACCATTCCATTGTAATCCAACTATTCGCATGCGCGGATTAACGGCTTTCGGTTCTACCAACATCACAATAATGACAAGCGGATTTGCCTTACATTATTATGCTCACAATATTCAACA---AT-TGAGGCTCTTTGATTTCATAATCTTCGATGAATGTCATGTCATAGATAGCCAAGCCATGGCCTTCTATTGTCTGATGGAAGGGAACGCCATT-GAGAAGAAGATCCTTAAAGTTTCTG	GGAAACGTGCTTCTTATTGAGCCAACACGACCACTATGTGAGAATGTATGTAAGCAGCTCAGGGGTGAACCATTTCATAAGAATCCAACCATTCGAATGAGAGGTCTCACCTCATTCGGATCAACTCCAATTACAGTAATGACAAGTGGATTCGCGTTGCACTTTTACGCGCATAATGTGGAGCAGCTATCTGAA----TACGACTTCATCATTTTTGATGAATGCCACGTGATTGATGCGCAGGCGATGGGATTTTATTGTCTGATGAAAGAGCACAACATTAAAGGAAAAG-TCCTCAAGGTTTCTG	304	9730	NC_009995.1 Moroccan watermelon mosaic virus, complete genome
TRINITY_DN520_c0_g1_i1	NC_035458.1	71.264	261	71	2	10	268	4527	4785	8.43e-29	127	NC_035458.1	140	186	186	4	71.26	1	1	TTGTTAATAGAGCCCACCAGACCTCTTTGTGAGAACGTTTGTAAGCAATTACGTGGTGAACCATTCCATTGTAATCCAACTATTCGCATGCGCGGATTAACGGCTTTCGGTTCT--ACCAACATCACAATAATGACAAGCGGATTTGCCTTACATTATTATGCTCACAATATTCAACAATTGAGGCTCTTTGATTTCATAATCTTCGATGAATGTCATGTCATAGATAGCCAAGCCATGGCCTTCTATTGTCTGATGGAAG	TTGCTAATCGAACCGACGAGGCCACTTTGCGAAAATGTAGGAAAGCAACTACGTGGAGCTCCTTTTCACAAGAACCCTACAGTGCGCATGCGTGGACTCACAACGTTCGGCTCTGCACCAA--TTACCATAATGACTAGCGGATTTGCCTTGCACTACTTTGCGCACAATGTGGAACAACTCAAAGAATTCGATTTTATAATGTTTGATGAATGTCATGTTGTAGATGCCTCAGCAATGGGATTTTACTGTCTTTTGCAAG	304	10152	NC_035458.1 Wild melon vein banding virus isolate Su03-07, complete genome
TRINITY_DN520_c0_g1_i1	LN810061.1	70.318	283	76	3	1	279	4029	4307	2.94e-28	125	LN810061.1	138	199	199	8	70.32	1	1	GGTAACGTGTTGTTAATAGAGCCCACCAGACCTCTTTGTGAGAACGTTTGTAAGCAATTACGTGGTGAACCATTCCATTGTAATCCAACTATTCGCATGCGCGGATTAACGGCTTTCGGTTCTACCAACATCACAATAATGACAAGCGGATTTGCCTTACATTATTATGCTCACAATAT---TCAACAAT-TGAGGCTCTTTGATTTCATAATCTTCGATGAATGTCATGTCATAGATAGCCAAGCCATGGCCTTCTATTGTCTGATGGAAGGGAACGCCATT	GGAAACGTGCTTCTTATTGAGCCAACACGACCACTATGTGAGAATGTATGTAAGCAGCTTAGGGGTGAACCATTTCATAAGAATCCAACCATCCGAATGAGAGGTCTCACCTCATTCGGATCAACTCCAATTACAATAATGACAAGTGGATTCGCGTTGCACTTTTACGCGCATAATGTGGAGCAGCTATCTGA----ATATGACTTCATCATTTTTGATGAATGCCACGTGATTGATGCGCAGGCGATGGGATTTTATTGTCTGATGAAAGAGCACAACATT	304	9694	LN810061.1 Moroccan watermelon mosaic virus, strain MWMV-GR, isolate GR13-DY5
TRINITY_DN520_c0_g1_i1	NC_010736.1	70.498	261	75	2	1	260	4193	4452	1.52e-25	116	NC_010736.1	128	184	184	2	70.5	1	1	GGTAACGTGTTGTTAATAGAGCCCACCAGACCTCTTTGTGAGAACGTTTGTAAGCAATTACGTGGTGAACCATTCCATTGTAATCCAACTATTCGCATGCGCGGATTAACGGCTTTCGGTTCTACCAACATCACAATAATGACAAGCGGATTTGCCTTACATTATTATGCTCACAATATTCAACAA-TTGAGGCTCTTTGATTTCATAATCTTCGATGAATGTCATGTCATAGATAGCCAAGCCATGGCCTTCTATTGTCT	GGTAATGTCCTTCTACTTGAGCCAACACGACCATTGTGTGAAAACGTATGCAAACAACTGCGAGGGGACCCATTCAATCAAAATCCCACAATTCGCATGCGTGGAATGACATCATTTGGTTCATCCCCTGTGACTATTATGACGAGTGGTTTTGCGCTACACTACTTCGCACATAATGTGGATCAGCTTCAGGAG-TTTGATTTCATAATCATTGATGAATGTCACGTTATAGATGCCCAAGCGATGGGATTTTACTGCCT	304	9842	NC_010736.1 Algerian watermelon mosaic virus, complete genome
TRINITY_DN520_c0_g1_i1	GU214748.1	71.806	227	62	2	1	226	3846	4071	5.32e-25	114	GU214748.1	126	163	163	2	71.81	1	1	GGTAACGTGTTGTTAATAGAGCCCACCAGACCTCTTTGTGAGAACGTTTGTAAGCAATTACGTGGTGAACCATTCCATTGTAATCCAACTATTCGCATGCGCGGATTAACGGCTTTCGGTTCTACCAACATCACAATAATGACAAGCGGATTTGCCTTACATTATTATGCTCACAA-TATTCAACAATTGAGGCTCTTTGATTTCATAATCTTCGATGAATGTCATG	GGAAAAGTGCTACTACTAGAACCAACAAGACCTCTCGCTGAGAACGTGTGCAAGCAACTGCGAAAGGATCCATTCAATGTGAACCCAACCCTGCGAATGCGTGGAATGACGACATTTGGGTCTTCGAACATAACCGTAATGACAAGCGGTTTCGCTTTACATTATTACGCTCATAACCCATCACTCATGGTGGAT-TTTGACTTTGTTATGTTTGATGAATGTCATG	304	9489	GU214748.1 Freesia mosaic virus isolate FreMV-Kr, complete genome
TRINITY_DN520_c0_g1_i1	NC_014064.1	71.806	227	62	2	1	226	3846	4071	5.32e-25	114	NC_014064.1	126	163	163	2	71.81	1	1	GGTAACGTGTTGTTAATAGAGCCCACCAGACCTCTTTGTGAGAACGTTTGTAAGCAATTACGTGGTGAACCATTCCATTGTAATCCAACTATTCGCATGCGCGGATTAACGGCTTTCGGTTCTACCAACATCACAATAATGACAAGCGGATTTGCCTTACATTATTATGCTCACAA-TATTCAACAATTGAGGCTCTTTGATTTCATAATCTTCGATGAATGTCATG	GGAAAAGTGCTACTACTAGAACCAACAAGACCTCTCGCTGAGAACGTGTGCAAGCAACTGCGAAAGGATCCATTCAATGTGAACCCAACCCTGCGAATGCGTGGAATGACGACATTTGGGTCTTCGAACATAACCGTAATGACAAGCGGTTTCGCTTTACATTATTACGCTCATAACCCATCACTCATGGTGGAT-TTTGACTTTGTTATGTTTGATGAATGTCATG	304	9489	NC_014064.1 Freesia mosaic virus, complete genome
TRINITY_DN520_c0_g1_i1	KU315175.1	68.506	308	89	3	1	304	4060	4363	1.86e-24	113	KU315175.1	124	211	211	8	68.51	1	1	GGTAACGTGTTGTTAATAGAGCCCACCAGACCTCTTTGTGAGAACGTTTGTAAGCAATTACGTGGTGAACCATTCCATTGTAATCCAACTATTCGCATGCGCGGATTAACGGCTTTCGGTTCTACCAACATCACAATAATGACAAGCGGATTTGCCTTACATTATTATGCTCACAATAT---TCAACAAT-TGAGGCTCTTTGATTTCATAATCTTCGATGAATGTCATGTCATAGATAGCCAAGCCATGGCCTTCTATTGTCTGATGGAAGGGAACGCCATTGAGAAGAAGATCCTTAAAGTTTCTG	GGAAACGTGCTTCTCATTGAACCAACAAGACCACTGTGTGAGAATGTATGTAAGCAGCTTAGAGGTGAACCATTTCACAAGAACCCAACTATCAGAATGAGAGGTCTCACTTCATTTGGTTCAACTCCAATTACAGTAATGACAAGTGGTTTCGCTTTGCACTTTTACGCACATAATGTAGAGCAACTATCTGA----ATACGACTTCATCATTTTTGATGAATGCCACGTAATTGACGCGCAGGCAATGGGGTTCTATTGTCTAATGAAGGAGCATAGCATTAAAGGGAAGGTCCTCAAAGTTTCTG	304	9729	KU315175.1 Moroccan watermelon mosaic virus isolate RSA_Marrow, complete genome
TRINITY_DN520_c0_g1_i1	NC_035459.1	70	250	75	0	19	268	4628	4877	1.86e-24	113	NC_035459.1	124	175	175	0	70	1	1	GAGCCCACCAGACCTCTTTGTGAGAACGTTTGTAAGCAATTACGTGGTGAACCATTCCATTGTAATCCAACTATTCGCATGCGCGGATTAACGGCTTTCGGTTCTACCAACATCACAATAATGACAAGCGGATTTGCCTTACATTATTATGCTCACAATATTCAACAATTGAGGCTCTTTGATTTCATAATCTTCGATGAATGTCATGTCATAGATAGCCAAGCCATGGCCTTCTATTGTCTGATGGAAG	GAACCAACAAGACCATTGTGCGAAAATGTGTGCAAGCAACTTAGAGGCGAGCCTTTTCACGTGAACCCAACTATTAGGATGAGAGGACTCACATCATTTGGTTCAACGCCAATAACAATCATGACAAGTGGATTCGCTCTACATTTCTTCGCACACAATGTGGACCAATTACAAGAATTTGATTTCATCATCTTCGATGAATGCCATGTGGTGGATGCGCAAGCAATGGGATTCTACTGTCTAATGAAAG	304	10232	NC_035459.1 Sudan watermelon mosaic virus isolate Su94-54, complete genome
TRINITY_DN520_c0_g1_i1	KU315176.1	68.182	308	90	3	1	304	4060	4363	7.9e-23	107	KU315176.1	118	210	210	8	68.18	1	1	GGTAACGTGTTGTTAATAGAGCCCACCAGACCTCTTTGTGAGAACGTTTGTAAGCAATTACGTGGTGAACCATTCCATTGTAATCCAACTATTCGCATGCGCGGATTAACGGCTTTCGGTTCTACCAACATCACAATAATGACAAGCGGATTTGCCTTACATTATTATGCTCACAATAT---TCAACAAT-TGAGGCTCTTTGATTTCATAATCTTCGATGAATGTCATGTCATAGATAGCCAAGCCATGGCCTTCTATTGTCTGATGGAAGGGAACGCCATTGAGAAGAAGATCCTTAAAGTTTCTG	GGAAACGTGCTTCTCATTGAACCAACAAGACCACTGTGTGAGAATGTATGTAAGCAGCTTAGAGGTGAACCATTTCACAAGAACCCAACTATCAGAATGAGAGGTCTCACTTCATTTGGTTCAACTCCAATTACAGTAATGACAAGTGGTTTCGCTTTGCACTTTTACGCACATAATGTAGAGCAGCTATCTGA----ATACGACTTCATCATTTTTGATGAATGCCACGTAATTGACGCACAGGCAATGGGGTTCTATTGTCTAATGAAGGAGCATAGCATTAAAGGGAAGGTCCTCAAAGTTTCTG	304	9729	KU315176.1 Moroccan watermelon mosaic virus isolate RSA_PattyPan, complete genome
TRINITY_DN520_c0_g1_i1	KJ152152.1	77.027	148	28	3	114	258	4086	4230	2.76e-22	105	KJ152152.1	116	114	114	6	77.03	1	1	TTTCGGTTCTACCAACATCACAATAATGACAAGCGGATTTGCCTTACATTATTATGCTCACAAT---ATTCAACAATTGAGGCTCTTTGATTTCATAATCTTCGATGAATGTCATGTCATAGATAGCCAAGCCATGGCCTTCTATTGT	TTTCGGTTCTAGCAACATCACAGTAATGACAAGTGGCTTTGCATTTCATTACTATGTTAATAATCCCACTCAAC--TTGCAGAT-TTTGATTTCATAATAATAGATGAGTGTCATGTTTTAGATAGCTCAACTATAGCTTTTAATTGT	304	9647	KJ152152.1 Hardenbergia mosaic virus isolate MD2, complete genome
TRINITY_DN520_c0_g1_i1	KJ152153.1	77.027	148	28	3	114	258	4086	4230	2.76e-22	105	KJ152153.1	116	114	114	6	77.03	1	1	TTTCGGTTCTACCAACATCACAATAATGACAAGCGGATTTGCCTTACATTATTATGCTCACAAT---ATTCAACAATTGAGGCTCTTTGATTTCATAATCTTCGATGAATGTCATGTCATAGATAGCCAAGCCATGGCCTTCTATTGT	TTTCGGTTCTAGCAACATCACAGTAATGACAAGTGGCTTTGCATTTCATTACTATGTTAATAATCCCACTCAAC--TTGCAGAT-TTTGATTTCATAATAATAGATGAGTGTCATGTTTTAGATAGCTCAACTATAGCTTTTAATTGT	304	9647	KJ152153.1 Hardenbergia mosaic virus isolate MD3, complete genome
TRINITY_DN520_c0_g1_i1	NC_015394.2	77.027	148	28	3	114	258	4111	4255	2.76e-22	105	NC_015394.2	116	114	114	6	77.03	1	1	TTTCGGTTCTACCAACATCACAATAATGACAAGCGGATTTGCCTTACATTATTATGCTCACAAT---ATTCAACAATTGAGGCTCTTTGATTTCATAATCTTCGATGAATGTCATGTCATAGATAGCCAAGCCATGGCCTTCTATTGT	TTTCGGTTCTAGCAACATCACAGTAATGACAAGTGGCTTCGCATTTCATTACTATGTTAATAATCCCACTCAAC--TTGCAGAT-TTTGATTTCATAATAATAGATGAGTGTCATGTTTTAGATAGCTCAACTATAGCTTTCAATTGT	304	9682	NC_015394.2 Hardenbergia mosaic virus, complete genome
TRINITY_DN520_c0_g1_i1	NC_018176.1	71.239	226	57	5	13	234	3966	4187	1.17e-20	100	NC_018176.1	110	161	161	8	71.24	1	1	TTAATAGAGCCCACCAGACCTCTTTGTGAGAACGTTTGTAAGCAATTACGTGGTGAACCATTCCATTGTAATCCAACTATTCGCATGCGCGGATT-AACGGCTTTCGGTTCTACCAACATCACAATAATGACAAGCGGATTTGCCTTACATTATTATGCTCACAAT---ATTCAACAATTGAGGCTCTTTGATTTCATAATCTTCGATGAATGTCATGTCATAGAT	TTGATTGAACCCACCAGACCATTAGCAGAGAACGTTCATCGGCAATTAAGTAGCGATCCATTCTTCCTGAAGCCAACTTTACGTATGCATGGTGTGAACGTATTT-GGATCTTCGCCGATCAGCATCATGACAAGCGGTTTTGCATTTCATTATTTTGCACACAATCCAATGCAAC--TTGAAGAT-TATAATTTCGTTATATTTGATGAATGTCATGTCATTGAT	304	9630	NC_018176.1 Arracacha mottle virus, complete genome
TRINITY_DN520_c0_g1_i1	NC_010954.1	68.605	258	81	0	1	258	3980	4237	1.17e-20	100	NC_010954.1	110	177	177	0	68.6	1	1	GGTAACGTGTTGTTAATAGAGCCCACCAGACCTCTTTGTGAGAACGTTTGTAAGCAATTACGTGGTGAACCATTCCATTGTAATCCAACTATTCGCATGCGCGGATTAACGGCTTTCGGTTCTACCAACATCACAATAATGACAAGCGGATTTGCCTTACATTATTATGCTCACAATATTCAACAATTGAGGCTCTTTGATTTCATAATCTTCGATGAATGTCATGTCATAGATAGCCAAGCCATGGCCTTCTATTGT	GGAAAAGTTTTATTGCTTGAACCCACAAGGCCTCTCGCTGAAAATGTGAGTAAGCAATTGAGTGGAGACCCTTTCCTTCAAAATGTAACATTGCGCATGCGGGGTTTAAGCAAGTATGGGTCTAGCAATATCACGGTTATGACAAGCGGCTATGCGTTCCACTATTATGTCAACAATCCAACACAGCTTTGCAATTTTGATTACATTATCATAGATGAATGTCACGTGTTGGATAGCCCAACAATCGCCTTTAATTGT	304	9656	NC_010954.1 Fritillary virus Y, complete genome
TRINITY_DN520_c0_g1_i1	NC_030293.1	69.841	252	70	4	16	264	3607	3855	1.17e-20	100	NC_030293.1	110	176	176	6	69.84	1	1	ATAGAGCCCACCAGACCTCTTTGTGAGAACGTTTGTAAGCAATTACGTGGTGAACCATTCCATTGTAATCCAACTATTCGCATGCGCGGATTAACGGCTTTCGGTTCTACCAACATCACAATAATGACAAGCGGATTTGCCTTACATTATTATGCTCACAATATTCAAC--AATTGAGGCTCTTTGATTTCATAATCTTCGATGAATGTCATGTCATAGATAGCCAA-GCCATGGCCTTCTATTGTCTGATG	ATAGAATCCACTAGGCCCCTAGCTGAGAACGTTTGTAAGCAGTTGCGGTGTGAACCCTTTTATCTTTCACCAACTTTGCGCATGCGTGGCTTGAGTGTCTTTGGTTCGTCGCCTATAACAGTCATGACGAGCGGATATGCACTGCATTACCTTGCAAACAACA--CAGCTGAGCTTAAGCAATTTAAATTCATAATCTTTGATGAGTGCCATGTCATAGA-CGCAAACGCAATGGCCTTTCGTTGTTTGCTG	304	9310	NC_030293.1 Pecan mosaic-associated virus isolate LA, complete genome
TRINITY_DN520_c0_g1_i1	KF919299.1	75	144	36	0	115	258	4394	4537	4.09e-20	98.7	KF919299.1	108	108	108	0	75	1	1	TTCGGTTCTACCAACATCACAATAATGACAAGCGGATTTGCCTTACATTATTATGCTCACAATATTCAACAATTGAGGCTCTTTGATTTCATAATCTTCGATGAATGTCATGTCATAGATAGCCAAGCCATGGCCTTCTATTGT	TTTGGATCTAGCAACATTACTGTGATGACTAGCGGCTTTGCATTTCATTACTATGTAAACAATCCACAGCAATTGAGTGACTTTGATTTCATCATTTTTGATGAATGCCATGTTATGGATACCTCAGCAATTGCGTTCAACTGT	304	9999	KF919299.1 Bean common mosaic virus isolate US10 polyprotein gene, complete cds
TRINITY_DN520_c0_g1_i1	KJ807813.1	73.457	162	43	0	97	258	4431	4592	4.09e-20	98.7	KJ807813.1	108	119	119	0	73.46	1	1	ATGCGCGGATTAACGGCTTTCGGTTCTACCAACATCACAATAATGACAAGCGGATTTGCCTTACATTATTATGCTCACAATATTCAACAATTGAGGCTCTTTGATTTCATAATCTTCGATGAATGTCATGTCATAGATAGCCAAGCCATGGCCTTCTATTGT	ATGCGCGGGTTGAGCAAGTTTGGATCTAGCAACATTACTGTGATGACTAGTGGATTTGCATTTCATTACTATGTAAACAATCCACAACAATTGAGTGATTTTGATTTCATCATTTTTGATGAATGTCATGTAATGGATGCTTCAGCAATTGCATTCAATTGT	304	10053	KJ807813.1 Bean common mosaic virus isolate PStV-JX014, complete genome
TRINITY_DN520_c0_g1_i1	KT175569.1	75	144	36	0	115	258	4446	4589	4.09e-20	98.7	KT175569.1	108	108	108	0	75	1	1	TTCGGTTCTACCAACATCACAATAATGACAAGCGGATTTGCCTTACATTATTATGCTCACAATATTCAACAATTGAGGCTCTTTGATTTCATAATCTTCGATGAATGTCATGTCATAGATAGCCAAGCCATGGCCTTCTATTGT	TTTGGATCTAGCAACATTACTGTGATGACTAGCGGCTTTGCATTTCATTACTATGTAAACAATCCACAGCAATTGAGTGACTTTGATTTCATCATTTTTGATGAATGCCATGTTATGGATACCTCAGCAATTGCGTTCAACTGT	304	10052	KT175569.1 Bean common mosaic virus isolate US1, complete genome
TRINITY_DN520_c0_g1_i1	KF439722.1	75.362	138	34	0	97	234	4433	4570	1.43e-19	96.9	KF439722.1	106	104	104	0	75.36	1	1	ATGCGCGGATTAACGGCTTTCGGTTCTACCAACATCACAATAATGACAAGCGGATTTGCCTTACATTATTATGCTCACAATATTCAACAATTGAGGCTCTTTGATTTCATAATCTTCGATGAATGTCATGTCATAGAT	ATGCGCGGGTTGAGCAAGTTTGGATCTAGCAACATTACTGTGATGACTAGTGGATTTGCATTTCATTACTATGTAAACAATCCACAACAATTGAGTGATTTTGATTTCATCATTTTTGATGAATGTCATGTAATGGAT	304	10056	KF439722.1 Bean common mosaic virus strain peanut stripe isolate Laixi, complete genome
TRINITY_DN520_c0_g1_i1	KJ152156.1	75.676	148	30	3	114	258	4098	4242	1.43e-19	96.9	KJ152156.1	106	112	112	6	75.68	1	1	TTTCGGTTCTACCAACATCACAATAATGACAAGCGGATTTGCCTTACATTATTATGCTCACAATAT---TCAACAATTGAGGCTCTTTGATTTCATAATCTTCGATGAATGTCATGTCATAGATAGCCAAGCCATGGCCTTCTATTGT	TTTCGGTTCTAGCAACATCACAGTAATGACAAGTGGCTTCGCATTTCATTACTATGTTAATAATCCCGCTCAAC--TTGCAGAT-TTTGATTTCATAATAATAGATGAGTGTCATGTTTTAGATAGCTCAACTATAGCTTTTAATTGT	304	9659	KJ152156.1 Hardenbergia mosaic virus isolate MD4-C, complete genome
TRINITY_DN520_c0_g1_i1	KY296450.1	70.229	262	71	7	11	269	5084	5341	1.43e-19	96.9	KY296450.1	106	184	184	7	70.23	1	1	TGTTAATAGAGCCCACCAGACCTCTTTGTGAGAACGTTTGTAAGCAATTACGTGGTGAACCATTCCATTGTA-ATCCAACTATTCGCATGCGCGGATTAACGGCTTTCGGTTCT-ACCAACATCACAATAATGACAAGCGGATTTGCCTTACATTATTATGCTCACAATATTCAACAATTGAGGCTCTTTGATTTCATAATCTTCGATGAATGTCATGT-CATAGATAGCCAAGCCATGGCCTTCTATTGTCTGATGGAAGG	TGTTACTAGAGCCTACTAGACCTCTTGCTGAAAACGTTCATAAGCAGCTTGGGGGTGAACCTTTC-ATGGTCCAGGCAACACTGAGGATGCGTGGCTTGACAGTTTTTGGATCACATCCA-ATCAACATTATGACAACGGGCTTTGCATTCCATTACTATGCAAACAATCCAGAACAACTTGGTGAGTATGACTTTATAATGTTCGATGAATGTCACGTGCAT-GACGCACAAGCAATGGCTTTTCGATGTCTG-TTGAAGG	304	10922	KY296450.1 Sweet potato feathery mottle virus strain O, complete genome
TRINITY_DN520_c0_g1_i1	AY968604.1	69.767	215	65	0	19	233	4308	4522	4.98e-19	95.1	AY968604.1	104	150	150	0	69.77	1	1	GAGCCCACCAGACCTCTTTGTGAGAACGTTTGTAAGCAATTACGTGGTGAACCATTCCATTGTAATCCAACTATTCGCATGCGCGGATTAACGGCTTTCGGTTCTACCAACATCACAATAATGACAAGCGGATTTGCCTTACATTATTATGCTCACAATATTCAACAATTGAGGCTCTTTGATTTCATAATCTTCGATGAATGTCATGTCATAGA	GAGCCGACGCGTCCTCTTGCTGAGAATGTCAGCAAACAGTTAAGCAAAGACCCATTTTATCAGAATGTCACACTTAGAATGCGTGGGTTGAGCAAGTTTGGTTCAAGCAACATTACTGTGATGACTAGTGGATTTGCATTTCATTACTATGTAAACAATCCACAACAATTAAGTGACTTTGATTTCATCATCTTTGATGAATGCCATGTTATGGA	304	10009	AY968604.1 Peanut stripe virus polyprotein gene, complete cds
TRINITY_DN520_c0_g1_i1	AB465608.1	69.925	266	73	7	7	269	5083	5344	4.98e-19	95.1	AB465608.1	104	186	186	7	69.92	1	1	GTGTTGTTAATAGAGCCCACCAGACCTCTTTGTGAGAACGTTTGTAAGCAATTACGTGGTGAACCATTCCATTGTA-ATCCAACTATTCGCATGCGCGGATTAACGGCTTTCGGTTCT-ACCAACATCACAATAATGACAAGCGGATTTGCCTTACATTATTATGCTCACAATATTCAACAATTGAGGCTCTTTGATTTCATAATCTTCGATGAATGTCATGT-CATAGATAGCCAAGCCATGGCCTTCTATTGTCTGATGGAAGG	GTATTGTTACTAGAGCCCACTAGACCTCTTGCTGAAAACGTTCATAGGCAACTTGGGGGTGAACCTTTT-ATGGTCCAGGCAACACTGAGAATGCGTGGCTTGACAGTTTTTGGATCGCATCCA-ATTAATATTATGACAACGGGCTTTGCATTTCATTACTATGCAAACAATCCAGAACAACTTGGTGAGTATGACTTTATAATGTTTGATGAATGTCATGTGCAT-GACGCACAAGCAATGGCTTTTCGATGTCTG-TTGAAGG	304	10895	AB465608.1 Sweet potato feathery mottle virus genomic RNA, complete genome, strain: ordinary
TRINITY_DN520_c0_g1_i1	KP115609.1	69.925	266	73	7	7	269	5007	5268	4.98e-19	95.1	KP115609.1	104	186	186	7	69.92	1	1	GTGTTGTTAATAGAGCCCACCAGACCTCTTTGTGAGAACGTTTGTAAGCAATTACGTGGTGAACCATTCCATTGTA-ATCCAACTATTCGCATGCGCGGATTAACGGCTTTCGGTTCT-ACCAACATCACAATAATGACAAGCGGATTTGCCTTACATTATTATGCTCACAATATTCAACAATTGAGGCTCTTTGATTTCATAATCTTCGATGAATGTCATGT-CATAGATAGCCAAGCCATGGCCTTCTATTGTCTGATGGAAGG	GTATTGTTACTAGAGCCCACTAGACCTCTTGCTGAAAACGTTCACAAGCAACTTGGGGGTGAACCTTTT-ATGGTCCAGGCAACACTGAGAATGCGTGGTTTGACAGTTTTTGGATCACATCCA-ATTAATATTATGACAACGGGCTTTGCATTTCATTACTATGCAAACAATCCAGAACAACTTGGTGAATATGACTTTATAATGTTTGATGAATGTCATGTGCAT-GACGCACAAGCAATGGCTTTTCGATGTCTG-TTGAAGG	304	10819	KP115609.1 Sweet potato feathery mottle virus isolate GJ122, complete genome
TRINITY_DN520_c0_g1_i1	KP729265.1	70.852	223	61	4	7	227	5082	5302	4.98e-19	95.1	KP729265.1	104	158	158	4	70.85	1	1	GTGTTGTTAATAGAGCCCACCAGACCTCTTTGTGAGAACGTTTGTAAGCAATTACGTGGTGAACCATTCCATTGTA-ATCCAACTATTCGCATGCGCGGATTAACGGCTTTCGGTTCT-ACCAACATCACAATAATGACAAGCGGATTTGCCTTACATTATTATGCTCACAATATTCAACAATTGAGGCTCTTTGATTTCATAATCTTCGATGAATGTCATGT	GTATTGTTACTAGAGCCTACTAGACCCCTTGCTGAAAACGTTCATAAGCAACTTGGGGGTGAACCATTT-ATGGTCCAGGCAACACTGAGAATGCGTGGCTTGACAGTTTTTGGATCACATCCA-ATTAATATTATGACAACGGGCTTTGCATTTCATTACTATGCCAACAATCCAGAACAACTTGGTGAGTATGACTTTATAATGTTCGATGAATGTCATGT	304	10894	KP729265.1 Sweet potato feathery mottle virus isolate Ruk73 polyprotein gene, complete cds
TRINITY_DN520_c0_g1_i1	AY863025.1	74.306	144	37	0	115	258	4398	4541	1.74e-18	93.3	AY863025.1	102	107	107	0	74.31	1	1	TTCGGTTCTACCAACATCACAATAATGACAAGCGGATTTGCCTTACATTATTATGCTCACAATATTCAACAATTGAGGCTCTTTGATTTCATAATCTTCGATGAATGTCATGTCATAGATAGCCAAGCCATGGCCTTCTATTGT	TTTGGGTCTAGTAATATCACTGTGATGACAAGCGGATTTGCTTTTCACTATTACGTGAACAATCCACAACAGTTGAGTGATTTTGATTACATCATTTTTGATGAGTGTCATGTGATGGATAGCTCAGCTATTGCTTTCAACTGT	304	10005	AY863025.1 Bean common mosaic virus strain RU-1 polyprotein gene, complete cds
TRINITY_DN520_c0_g1_i1	AY575773.1	74.306	144	37	0	115	258	4390	4533	1.74e-18	93.3	AY575773.1	102	107	107	0	74.31	1	1	TTCGGTTCTACCAACATCACAATAATGACAAGCGGATTTGCCTTACATTATTATGCTCACAATATTCAACAATTGAGGCTCTTTGATTTCATAATCTTCGATGAATGTCATGTCATAGATAGCCAAGCCATGGCCTTCTATTGT	TTTGGATCCAGCAATATCACTGTAATGACAAGCGGATTTGCTTTTCACTATTATGTGAACAATCCACAGCAATTAAGTGATTTTGATTACATCATTTTTGATGAGTGTCATGTAATGGATAGTTCAGCTATTGCTTTCAACTGT	304	9992	AY575773.1 Blackeye cowpea mosaic virus, complete genome
TRINITY_DN520_c0_g1_i1	GQ219793.1	74.306	144	37	0	115	258	4398	4541	1.74e-18	93.3	GQ219793.1	102	107	107	0	74.31	1	1	TTCGGTTCTACCAACATCACAATAATGACAAGCGGATTTGCCTTACATTATTATGCTCACAATATTCAACAATTGAGGCTCTTTGATTTCATAATCTTCGATGAATGTCATGTCATAGATAGCCAAGCCATGGCCTTCTATTGT	TTTGGGTCTAGTAATATCACTGTGATGACAAGCGGATTTGCTTTTCACTATTACGTGAACAATCCACAACAGTTGAGTGATTTTGATTACATCATTTTTGATGAGTGTCATGTGATGGATAGCTCAGCTATTGCTTTCAACTGT	304	10024	GQ219793.1 Bean common mosaic virus strain RU1, complete genome
TRINITY_DN520_c0_g1_i1	JX188385.1	69.202	263	69	6	1	257	3786	4042	1.74e-18	93.3	JX188385.1	102	182	182	12	69.2	1	1	GGTAACGTGTTGTTAATAGAGCCCACCAGACCTCTTTGTGAGAACGTTTGTAAGCAATTACGTGGTGAACCATTCCATTGTAA-TCCAACTATTCGCATGCGCGGATTAACGGCTTTCGGTTCTACCAACATCACAATAATGACAAGCGGATTTGCCTTACATTATTATGCTCACAAT----ATTCAACAATTGAGGCTCTTTGATTTCATAATCTTCGATGAATGTCATGTCATAGATAGC-CAAGCCATGGCCTTCTATTG	GGAAAAGTGCTTCTACTAGAGCCTACAAGACCGCTAGCTGAGAACGTGTGTAGGCAATTACAAGGACCGCCATTTAAC-GTAAGTCCAACTCTTCAAATGCGTGGACTAAGTTCTTTTGGATGCACTCCAATCACAATCATGACATCCGGTTTTGCATTGCACATGTACGCAAACAATCCAGATAAAATATCCGAA----TACGATTTTATTATCTTCGATGAATGTCATATAATGGA-AGCACCAGCGATGGCCTTTTATTG	304	9613	JX188385.1 Sugarcane mosaic virus isolate Ohio, complete genome
TRINITY_DN520_c0_g1_i1	KF919297.1	74.306	144	37	0	115	258	4380	4523	1.74e-18	93.3	KF919297.1	102	107	107	0	74.31	1	1	TTCGGTTCTACCAACATCACAATAATGACAAGCGGATTTGCCTTACATTATTATGCTCACAATATTCAACAATTGAGGCTCTTTGATTTCATAATCTTCGATGAATGTCATGTCATAGATAGCCAAGCCATGGCCTTCTATTGT	TTTGGGTCTAGTAATATCACTGTGATGACAAGCGGATTTGCTTTTCACTATTACGTGAACAATCCACAACAGTTGAGTGATTTTGATTACATCATTTTTGATGAGTGTCATGTGATGGATAGCTCAGCTATTGCTTTCAACTGT	304	9984	KF919297.1 Bean common mosaic virus isolate RU1-OR-B polyprotein gene, complete cds
TRINITY_DN520_c0_g1_i1	KF919298.1	74.306	144	37	0	115	258	4380	4523	1.74e-18	93.3	KF919298.1	102	107	107	0	74.31	1	1	TTCGGTTCTACCAACATCACAATAATGACAAGCGGATTTGCCTTACATTATTATGCTCACAATATTCAACAATTGAGGCTCTTTGATTTCATAATCTTCGATGAATGTCATGTCATAGATAGCCAAGCCATGGCCTTCTATTGT	TTTGGGTCTAGTAATATCACTGTGATGACAAGCGGATTTGCTTTTCACTATTACGTGAACAATCCACAACAGTTGAGTGATTTTGATTACATCATTTTTGATGAGTGTCATGTGATGGATAGCTCAGCTATTGCTTTCAACTGT	304	9984	KF919298.1 Bean common mosaic virus isolate RU1-OR-C polyprotein gene, complete cds
TRINITY_DN520_c0_g1_i1	KF919300.1	74.306	144	37	0	115	258	4398	4541	1.74e-18	93.3	KF919300.1	102	107	107	0	74.31	1	1	TTCGGTTCTACCAACATCACAATAATGACAAGCGGATTTGCCTTACATTATTATGCTCACAATATTCAACAATTGAGGCTCTTTGATTTCATAATCTTCGATGAATGTCATGTCATAGATAGCCAAGCCATGGCCTTCTATTGT	TTTGGGTCTAGTAATATCACTGTGATGACAAGCGGATTTGCTTTTCACTATTACGTGAACAATCCACAACAGTTGAGTGATTTTGATTACATCATTTTTGATGAGTGTCATGTGATGGATAGCTCAGCTATTGCTTTCAACTGT	304	10003	KF919300.1 Bean common mosaic virus isolate RU1-P polyprotein gene, complete cds
TRINITY_DN520_c0_g1_i1	KJ645793.1	74.306	144	37	0	115	258	4348	4491	1.74e-18	93.3	KJ645793.1	102	107	107	0	74.31	1	1	TTCGGTTCTACCAACATCACAATAATGACAAGCGGATTTGCCTTACATTATTATGCTCACAATATTCAACAATTGAGGCTCTTTGATTTCATAATCTTCGATGAATGTCATGTCATAGATAGCCAAGCCATGGCCTTCTATTGT	TTTGGGTCTAGTAATATCACTGTGATGACAAGCGGATTTGCTTTTCACTATTACGTAAACAATCCACAACAGTTGAGTGATTTTGATTACATCATTTTTGATGAGTGTCATGTGATGGATAGCTCAGCTATTGCTTTCAACTGT	304	9953	KJ645793.1 Bean common mosaic virus isolate RU1M, complete genome
TRINITY_DN520_c0_g1_i1	KM076650.1	68.619	239	75	0	19	257	4351	4589	1.74e-18	93.3	KM076650.1	102	164	164	0	68.62	1	1	GAGCCCACCAGACCTCTTTGTGAGAACGTTTGTAAGCAATTACGTGGTGAACCATTCCATTGTAATCCAACTATTCGCATGCGCGGATTAACGGCTTTCGGTTCTACCAACATCACAATAATGACAAGCGGATTTGCCTTACATTATTATGCTCACAATATTCAACAATTGAGGCTCTTTGATTTCATAATCTTCGATGAATGTCATGTCATAGATAGCCAAGCCATGGCCTTCTATTG	GAGCCAACACGACCTCTTGCTGAAAATGTGAGCAAGCAATTGAGCAAAGACCCATTCTATCAAAACGTAACACTCAGAATGCGTGGAATGAGCAATTTTGGGTCTAGTAACATCACTGTAATGACTAGCGGTTTTGCTTTTCATTATTATGTGAACAACCCACAACAATTGAGTGAGTTTGATTTCATTATTTTTGACGAGTGCCACGTTATGGATGCTTCAGCAATTGCATTCAATTG	304	10051	KM076650.1 Bean common mosaic virus isolate CT, complete genome
TRINITY_DN520_c0_g1_i1	DQ821939.1	71.782	202	41	7	67	260	4045	4238	6.07e-18	91.5	DQ821939.1	100	145	145	16	71.78	1	1	GAACCATTCCATTGTAATCCAACTATTCGCATGCGCGGATTAACGGCTTTCGGTTCTACCAACATCACAATAATGACAAGCGGATTTGCCTTACATTATTATGCTCACAATATTCAACAATTGAGGCTC------TTTGATTTCATAATCTTCGATGAATGTCATGTCATAGATAGC--CAAGCCATGGCCTTCTATTGTCT	GAACCCTTCAATCTTGCGCCAACCTTGCGCATGCGAGGGGTGACCTCGTTTGGTTCCAGCAACATCACCATCATGACAAGTGGCTTTGCACTTCATTACCATGC---CAATAATG--CAAGTAAG-CTCAAAGACTTTGATTACATAATCATTGATGAATGTCATACACTTGAT-GCTTCAA-CCATGGCCTTCTATTGTCT	304	9804	DQ821939.1 Basella rugose mosaic virus isolate BR, complete genome
TRINITY_DN520_c0_g1_i1	AB194622.1	72.414	174	46	2	130	302	4432	4604	6.07e-18	91.5	AB194622.1	100	126	126	2	72.41	1	1	ATCACAATAATGACAAGCGGATTTGCCTTACATTATTATGCTCACAATATTCAACAATTGAGGCTCTTTGATTTCATAATCTTCGATGAATGTCA-TGTCATAGATAGCCAAGCCATGGCCTTCTATTGTCTGATGGAAGGGAACGCCATTGAGAAGAAGATCCTTAAAGTTTC	ATCACGGTTATGACTAGTGGGTTTGCTTTCCAATACTACGCCAACAATGTCAATCAACTGAAGGACTTTGATTTTATAATGTTTGATGAATGTCACTGT-TTTGATGCACAAGCGATGGCATTCTTTTGTTTGCTTAAAGAGCACGAATTTGATGGGAAAATCCTTAAGGTTTC	304	10296	AB194622.1 Leek yellow stripe virus gene for polyprotein (P1 protein, HC-Pro protein, P3 protein, 6K1 protein, CI protein, 6K2 protein, NIa-VPg protein, NIa-Pro protein, NIb protein, coat protein regions), partial cds, isolate: W-Ku
TRINITY_DN520_c0_g1_i1	NC_014790.2	73.333	150	40	0	88	237	4080	4229	6.07e-18	91.5	NC_014790.2	100	110	110	0	73.33	1	1	ACTATTCGCATGCGCGGATTAACGGCTTTCGGTTCTACCAACATCACAATAATGACAAGCGGATTTGCCTTACATTATTATGCTCACAATATTCAACAATTGAGGCTCTTTGATTTCATAATCTTCGATGAATGTCATGTCATAGATAGC	ACTCTTCGTATGCGTGGGTTGAGTGTCTTCGGTTCAAGCAATATCACAGTCATGACAAGCGGGTTTGCATTTCATTATTATGTCAACAACCCAGGACAATTGGCAGAGTTTGATTTTATTATGATTGATGAGTGTCATGTTTTAGATAGC	304	9682	NC_014790.2 Passion fruit woodiness virus, complete genome
TRINITY_DN520_c0_g1_i1	KJ152155.1	75.168	149	29	4	114	258	4017	4161	6.07e-18	91.5	KJ152155.1	100	112	112	8	75.17	1	1	TTTCGGTTCTACCAACATCACAATAATGACAAGCGGATTTGCCTTACATTATTATGCTCACAATATTCA---ACAA-TTGAGGCTCTTTGATTTCATAATCTTCGATGAATGTCATGTCATAGATAGCCAAGCCATGGCCTTCTATTGT	TTTTGGTTCCAGTAATATCACAGTAATGACAAGTGGTTTTGCTTTTCATTACTATGT---CAATAATCCCACACAACTTGCAGA-CTTTGATTTCATAATCATAGATGAGTGTCATGTGTTGGATAGCTCAACTATAGCCTTCAATTGT	304	8906	KJ152155.1 Hardenbergia mosaic virus isolate MD4-B, complete genome
TRINITY_DN520_c0_g1_i1	NC_009741.1	71.782	202	41	7	67	260	4045	4238	6.07e-18	91.5	NC_009741.1	100	145	145	16	71.78	1	1	GAACCATTCCATTGTAATCCAACTATTCGCATGCGCGGATTAACGGCTTTCGGTTCTACCAACATCACAATAATGACAAGCGGATTTGCCTTACATTATTATGCTCACAATATTCAACAATTGAGGCTC------TTTGATTTCATAATCTTCGATGAATGTCATGTCATAGATAGC--CAAGCCATGGCCTTCTATTGTCT	GAACCCTTCAATCTTGCGCCAACCTTGCGCATGCGAGGGGTGACCTCGTTTGGTTCCAGCAACATCACCATTATGACAAGTGGCTTTGCACTTCATTACCATGC---CAATAATG--CAAGTAAG-CTCAAAGACTTTGATTACATAATCATTGATGAATGTCATACACTTGAT-GCTTCAA-CCATGGCCTTCTATTGTCT	304	9804	NC_009741.1 Basella rugose mosaic virus, complete genome
TRINITY_DN520_c0_g1_i1	KU511268.1	69.434	265	75	6	7	268	5002	5263	6.07e-18	91.5	KU511268.1	100	184	184	6	69.43	1	1	GTGTTGTTAATAGAGCCCACCAGACCTCTTTGTGAGAACGTTTGTAAGCAATTACGTGGTGAACCATTCCATTGTA-ATCCAACTATTCGCATGCGCGGATTAACGGCTTTCGGTTCT-ACCAACATCACAATAATGACAAGCGGATTTGCCTTACATTATTATGCTCACAATATTCAACAATTGAGGCTCTTTGATTTCATAATCTTCGATGAATGTCATGT-CATAGATAGCCAAGCCATGGCCTTCTATTGTCTGATGGAAG	GTTTTGTTATTAGAGCCTACTAGGCCTCTAGCAGAGAATGTTCATAGGCAGCTTGGGGGTGAACCTTTT-ATGGTTCAAGCAACACTGAGAATGCGTGGTTTGACAGTCTTTGGATCACATCCA-ATCAATATTATGACAACTGGTTTTGCATTTCATTATTATGCAAACAATCCAGAGCAAATTGGTGAATATGATTTTATAATGTTTGATGAATGTCATGTGCAT-GATGCCCAAGCAATGGCCTTCCGGTGTTTGCTGAAAG	304	10794	KU511268.1 Sweet potato feathery mottle virus isolate SPFMV AM-MB2, complete genome
TRINITY_DN520_c0_g1_i1	U05771.1	72.222	162	45	0	97	258	4433	4594	2.12e-17	89.7	U05771.1	98	117	117	0	72.22	1	1	ATGCGCGGATTAACGGCTTTCGGTTCTACCAACATCACAATAATGACAAGCGGATTTGCCTTACATTATTATGCTCACAATATTCAACAATTGAGGCTCTTTGATTTCATAATCTTCGATGAATGTCATGTCATAGATAGCCAAGCCATGGCCTTCTATTGT	ATGCGCGGGTTGAGCAAGTTTGGATCTAGCAACATTACTGTGATGACCAGTGGATTTGCTTTTCATTACTATGTAAATAATCCACAACAATTGAGTGATTTTGATTTCATCATTTTTGATGAATGTCACGTAATGGATGCTTCAGCAATTGCATTCAATTGT	304	10056	U05771.1 Peanut stripe virus, complete genome
TRINITY_DN520_c0_g1_i1	AB439206.1	69.582	263	73	7	10	269	5011	5269	2.12e-17	89.7	AB439206.1	98	183	183	7	69.58	1	1	TTGTTAATAGAGCCCACCAGACCTCTTTGTGAGAACGTTTGTAAGCAATTACGTGGTGAACCATTCCATTGTA-ATCCAACTATTCGCATGCGCGGATTAACGGCTTTCGGTTCT-ACCAACATCACAATAATGACAAGCGGATTTGCCTTACATTATTATGCTCACAATATTCAACAATTGAGGCTCTTTGATTTCATAATCTTCGATGAATGTCATGT-CATAGATAGCCAAGCCATGGCCTTCTATTGTCTGATGGAAGG	TTGTTACTAGAGCCTACTAGACCTCTTGCTGAAAACGTTCATAGGCAACTTGGGGGTGAACCTTTT-ATGGTTCAGGCAACACTGAGAATGCGTGGCTTGACAGTTTTTGGATCACATCCA-ATTAATATTATGACAACGGGCTTTGCATTTCATTACTATGCAAACAATCCAGAACAACTTGGTGAGTATGACTTTATAATGTTTGATGAATGTCATGTGCAT-GACGCACAAGCAATGGCTTTTCGATGTCTG-TTGAAGG	304	10820	AB439206.1 Sweet potato feathery mottle virus genomic RNA, complete genome, strain: 10-O
TRINITY_DN520_c0_g1_i1	U34972.1	72.222	162	45	0	97	258	4433	4594	2.12e-17	89.7	U34972.1	98	117	117	0	72.22	1	1	ATGCGCGGATTAACGGCTTTCGGTTCTACCAACATCACAATAATGACAAGCGGATTTGCCTTACATTATTATGCTCACAATATTCAACAATTGAGGCTCTTTGATTTCATAATCTTCGATGAATGTCATGTCATAGATAGCCAAGCCATGGCCTTCTATTGT	ATGCGCGGGTTGAGCAAGTTTGGATCTAGCAACATTACTGTGATGACCAGTGGATTTGCTTTTCATTACTATGTAAATAATCCACAACAATTGAGTGATTTTGATTTCATCATTTTTGATGAATGTCACGTAATGGATGCTTCAGCAATTGCATTCAATTGT	304	10086	U34972.1 Peanut stripe virus mRNA polyprotein mRNA, complete cds
TRINITY_DN520_c0_g1_i1	KF744392.1	69.323	251	65	6	13	257	3791	4035	2.12e-17	89.7	KF744392.1	98	174	174	12	69.32	1	1	TTAATAGAGCCCACCAGACCTCTTTGTGAGAACGTTTGTAAGCAATTACGTGGTGAACCATTCCATTGTAA-TCCAACTATTCGCATGCGCGGATTAACGGCTTTCGGTTCTACCAACATCACAATAATGACAAGCGGATTTGCCTTACATTATTATGCTCACAAT----ATTCAACAATTGAGGCTCTTTGATTTCATAATCTTCGATGAATGTCATGTCATAGATAGC-CAAGCCATGGCCTTCTATTG	TTACTAGAGCCTACAAGGCCGCTAGCCGAGAACGTGTGTAGGCAATTGCAAGGACCACCATTTAAT-GTAAGTCCAACTCTCCAAATGCGTGGACTGAGTTCTTTTGGGTGTACTCCAATCACGATCATGACATCAGGTTTTGCATTGCACATGTACGCAAACAATCCAGATAAAATATCTGAA----TACGATTTCATAATCTTCGATGAATGTCATATAATGGA-AGCACCAGCAATGGCCTTTTATTG	304	9487	KF744392.1 Sugarcane mosaic virus isolate R1 polyprotein gene, complete cds
TRINITY_DN520_c0_g1_i1	KF790759.1	68.559	229	72	0	40	268	4905	5133	2.12e-17	89.7	KF790759.1	98	157	157	0	68.56	1	1	GAGAACGTTTGTAAGCAATTACGTGGTGAACCATTCCATTGTAATCCAACTATTCGCATGCGCGGATTAACGGCTTTCGGTTCTACCAACATCACAATAATGACAAGCGGATTTGCCTTACATTATTATGCTCACAATATTCAACAATTGAGGCTCTTTGATTTCATAATCTTCGATGAATGTCATGTCATAGATAGCCAAGCCATGGCCTTCTATTGTCTGATGGAAG	GAAAACGTTCACAGGCAATTGTCTTGTGAACCATTCATGATTCAAGCAACTTTACGCATGAGGGGATTGTCAGTTTTTGGTTCAGCGCCTATAACTGTGATGACAAGTGGTTACGCGTTCCAATATTATGCCCATAATCCGGAACAATTGAAAGAGTTTGATTTTATCATATTTGATGAATGTCATGTTAATGATGCGCAAGCGATGGCGTTCAGATGTTTGTTGGTAG	304	10801	KF790759.1 Sweet potato virus G isolate WT325, complete genome
TRINITY_DN520_c0_g1_i1	KJ508092.1	74.453	137	35	0	97	233	4431	4567	2.12e-17	89.7	KJ508092.1	98	102	102	0	74.45	1	1	ATGCGCGGATTAACGGCTTTCGGTTCTACCAACATCACAATAATGACAAGCGGATTTGCCTTACATTATTATGCTCACAATATTCAACAATTGAGGCTCTTTGATTTCATAATCTTCGATGAATGTCATGTCATAGA	ATGCGCGGGTTGAGCAAGTTCGGATCTAGCAACATTGCTGTGATGACTAGTGGATTTGCATTTCATTACTATGTAAACAATCCACAACAATTGAGTGATATTGATTTCATCATTTTTGATGAATGTCATGTAATGGA	304	10054	KJ508092.1 Bean common mosaic virus isolate Habin1, complete genome
TRINITY_DN520_c0_g1_i1	KX279878.1	68.826	247	73	3	7	251	4852	5096	2.12e-17	89.7	KX279878.1	98	170	170	4	68.83	1	1	GTGTTGTTAATAGAGCCCACCAGACCTCTTTGTGAGAACGTTTGTAAGCAATTACGTGGTGAACCATTCC--ATTGTAATCCAACTATTCGCATGCGCGGATTAACGGCTTTCGGTTCTACCAACATCACAATAATGACAAGCGGATTTGCCTTACATTATTATGCTCACAATATTCAACAATTGAGGCTCTTTGATTTCATAATCTTCGATGAATGTCATGTCATAGATAGCCAAGCCATGGCCTT	GTTTTGCTGATGGAACCTACAAGACCACTGGCCGAGAACGTGCACAAGCAACTAGCATGTGAACCATTTATGATTC-AAGCCA-CTTTGCGTATGAGGGGGTTATCAGTATTTGGTTCAGCTCCGATCACAGTCATGACTAGTGGTTATGCTTTCCAGTACTATGCCCACAACCCAGAACAATTGAAGGAATTTGATTTTATAATCTTCGATGAGTGCCATGTGAATGATGCTCAAGCAATGGCTTT	304	10781	KX279878.1 Sweet potato virus G isolate 66Al, complete genome
TRINITY_DN520_c0_g1_i1	FJ155666.1	69.549	266	74	7	7	269	5184	5445	2.12e-17	89.7	FJ155666.1	98	185	185	7	69.55	1	1	GTGTTGTTAATAGAGCCCACCAGACCTCTTTGTGAGAACGTTTGTAAGCAATTACGTGGTGAACCATTCCATTGTA-ATCCAACTATTCGCATGCGCGGATTAACGGCTTTCGGTTCT-ACCAACATCACAATAATGACAAGCGGATTTGCCTTACATTATTATGCTCACAATATTCAACAATTGAGGCTCTTTGATTTCATAATCTTCGATGAATGTCATGT-CATAGATAGCCAAGCCATGGCCTTCTATTGTCTGATGGAAGG	GTATTGTTACTAGAACCTACTAGACCTCTTGCTGAAAACGTTCATAAGCAACTTGGGGGTGAACCTTTT-ATGGTCCAGACAACACTGAGGATGCGTGGCTTGACAGTTTTTGGATCACATCCA-ATTAATATTATGACAACGGGCTTTGCATTTCATTATTATGCAAACAACCCAGAACAACTTGGTGAGTATGACTTTATAATGTTTGATGAATGTCATGTGCAT-GACGCACAAGCAATGGCTTTTCGATGTCTG-TTGAAGG	304	11004	FJ155666.1 Sweet potato feathery mottle virus isolate Piu3, complete genome
TRINITY_DN520_c0_g1_i1	KF744391.1	69.231	247	64	6	17	257	3786	4026	7.4e-17	87.8	KF744391.1	96	171	171	12	69.23	1	1	TAGAGCCCACCAGACCTCTTTGTGAGAACGTTTGTAAGCAATTACGTGGTGAACCATTCCATTGTAA-TCCAACTATTCGCATGCGCGGATTAACGGCTTTCGGTTCTACCAACATCACAATAATGACAAGCGGATTTGCCTTACATTATTATGCTCACAAT----ATTCAACAATTGAGGCTCTTTGATTTCATAATCTTCGATGAATGTCATGTCATAGATAGC-CAAGCCATGGCCTTCTATTG	TAGAACCTACAAGGCCGCTAGCCGAGAACGTGTGTAGGCAATTGCAAGGACCACCATTTAAT-GTAAGTCCAACTCTCCAAATGCGTGGACTGAGTTCATTCGGGTGTACTCCGATCACGATCATGACATCAGGTTTTGCATTACACATGTACGCAAACAATCCAGATAAAATATCTGAA----TACGATTTCATAATCTTCGATGAATGTCATATAATGGA-AGCACCAGCAATGGCCTTTTATTG	304	9607	KF744391.1 Sugarcane mosaic virus isolate R2 polyprotein gene, complete cds
TRINITY_DN520_c0_g1_i1	KP258216.1	68.013	297	87	6	10	302	4289	4581	7.4e-17	87.8	KP258216.1	96	202	202	8	68.01	1	1	TTGTTAATAGAGCCCACCAGACCTCTTTGTGAGAACGTTTGTAAGCAATTACGTGGTGAACCATTCCATTGTAATCCAACTATTCGCATGCGCGGATTAACGGCTTTCGGTTCTACCAACA-TCACAATAATGACAAGCGGATTTGCCTTACATTATTATGCTCACAATATTCAACAATTGAGGCTCTTTGATTTCATAATCTTCGATGAATGTCA-TGTCATAGATAGCCAAGCCATGGCCTTCTATTGTCTGATGGAAGGGAACGCCATTGAGAA--GAAGATCCTTAAAGTTTC	TTGTTATTGGAACCAACTAGGCCACTGGCTGAGAATGTGTATAAACAACTCAAGGGTGCACCCTTCTTTACTAATCCAACTTTCAAAATGAGGGGCTTAACGCAATTTGGATC-ATCACCAATAACAGTAATGACTAGTGGCTTCGCTTTTCAATTCTATGCCAACAATGTCAACCAGCTGAAAGATTTTGATTTCATAATGTTTGATGAATGTCACTGT-TTCGACGCACAGGCGATGGCTTTCTTTTGTTTGTT--AAAAGAACACGAATTCGAAGGGAAGATTCTTAAAGTCTC	304	10341	KP258216.1 Leek yellow stripe virus isolate LYSV-MG, complete genome
TRINITY_DN520_c0_g1_i1	KP115608.1	69.057	265	76	6	7	268	5007	5268	7.4e-17	87.8	KP115608.1	96	183	183	6	69.06	1	1	GTGTTGTTAATAGAGCCCACCAGACCTCTTTGTGAGAACGTTTGTAAGCAATTACGTGGTGAACCATTCCATTGTA-ATCCAACTATTCGCATGCGCGGATTAACGGCTTTCGGTTCT-ACCAACATCACAATAATGACAAGCGGATTTGCCTTACATTATTATGCTCACAATATTCAACAATTGAGGCTCTTTGATTTCATAATCTTCGATGAATGTCATGT-CATAGATAGCCAAGCCATGGCCTTCTATTGTCTGATGGAAG	GTTTTGTTATTAGAGCCTACTAGGCCTCTAGCTGAGAATGTTCATAGGCAGCTTGGGGGTGAACCTTTT-ATGGTCCAAGCAACACTAAGAATGCGTGGTTTGACAGTCTTTGGATCACATCCA-ATCAATATTATGACAACTGGTTTCGCATTTCATTACTATGCAAACAATCCAGAGCAAATTGGTGAATATGATTTTATAATGTTTGATGAATGTCATGTGCAT-GATGCCCAAGCAATGGCCTTCCGGTGTTTGCTGAAAG	304	10819	KP115608.1 Sweet potato feathery mottle virus isolate CW137, complete genome
TRINITY_DN520_c0_g1_i1	LC037232.1	69.811	212	62	2	17	227	3987	4197	7.4e-17	87.8	LC037232.1	96	148	148	2	69.81	1	1	TAGAGCCCACCAGACCTCTTTGTGAGAACGTTTGTAAGCAATTACGTGGTGAACCATTCCATTGTAATCCAACTATTCGCATGCGCGGATTAACGGCTTTCGGTTCTACCAACATCACAATAATGACAAGCGGATTTGCCTTACATTATTATGCTCACAATATTCAACAATTGA-GGCTCTTTGATTTCATAATCTTCGATGAATGTCATGT	TAGAACCTACAAGACCATTAGCAGAGAACATTAGTAAGCAACTAAATCGGGATCCATTTTATCATAATGTAACTCTGCGGATGAGAGGATTAAGTAAATTTGGTTCTAGCAATATTACAGTCATGACAAGCGGTTTCGCTTATCATTACTATGTAAATAACCCTCAACAACTAACAGATC-TTGATTACATTATAATTGATGAGTGTCATGT	304	9651	LC037232.1 Soybean mosaic virus gene for polyprotein, complete cds, strain: Uraria
TRINITY_DN520_c0_g1_i1	AJ312438.1	74.242	132	34	0	127	258	4470	4601	2.58e-16	86	AJ312438.1	94	98	98	0	74.24	1	1	AACATCACAATAATGACAAGCGGATTTGCCTTACATTATTATGCTCACAATATTCAACAATTGAGGCTCTTTGATTTCATAATCTTCGATGAATGTCATGTCATAGATAGCCAAGCCATGGCCTTCTATTGT	AATATCACTGTGATGACAAGCGGATTTGCTTTTCACTACTACGTGAACAACCCGCAACAATTGAGTGATTTTGATTACATCATTTTTGATGAGTGTCATGTGATGGATAGCTCAGCTATTGCTTTCAACTGT	304	10062	AJ312438.1 Bean common mosaic virus cowpea isolate Y, complete genome
TRINITY_DN520_c0_g1_i1	AB761400.1	72.667	150	41	0	88	237	4079	4228	2.58e-16	86	AB761400.1	94	109	109	0	72.67	1	1	ACTATTCGCATGCGCGGATTAACGGCTTTCGGTTCTACCAACATCACAATAATGACAAGCGGATTTGCCTTACATTATTATGCTCACAATATTCAACAATTGAGGCTCTTTGATTTCATAATCTTCGATGAATGTCATGTCATAGATAGC	ACTCTTCGTATGCGTGGGTTGAGTGTCTTCGGTTCAAGCAATATCACAGTCATGACAAGCGGGTTTGCATTTCACTATTATGTCAACAACCCAGGACAATTGGCAGAGTTTGATTTTATTATGATTGATGAGTGTCATGTTTTAGATAGC	304	9681	AB761400.1 Passion fruit woodiness virus genomic RNA, complete genome, isolate: Gld-1
TRINITY_DN520_c0_g1_i1	KC832501.1	75.2	125	31	0	127	251	4384	4508	2.58e-16	86	KC832501.1	94	94	94	0	75.2	1	1	AACATCACAATAATGACAAGCGGATTTGCCTTACATTATTATGCTCACAATATTCAACAATTGAGGCTCTTTGATTTCATAATCTTCGATGAATGTCATGTCATAGATAGCCAAGCCATGGCCTT	AATATCACTGTGATGACAAGCGGATTTGCTTTCCACTATTACGTGAACAATCCGCAACAGTTAAGTGATTTTGATTACATCATTTTTGATGAGTGTCATGTGATGGATAGCTCAGCCATTGCTTT	304	9994	KC832501.1 Bean common mosaic virus isolate soybean, complete genome
TRINITY_DN520_c0_g1_i1	NC_003397.1	74.242	132	34	0	127	258	4400	4531	2.58e-16	86	NC_003397.1	94	98	98	0	74.24	1	1	AACATCACAATAATGACAAGCGGATTTGCCTTACATTATTATGCTCACAATATTCAACAATTGAGGCTCTTTGATTTCATAATCTTCGATGAATGTCATGTCATAGATAGCCAAGCCATGGCCTTCTATTGT	AATATCACTGTGATGACAAGCGGATTTGCTTTTCACTACTACGTGAACAACCCGCAACAATTGAGTGATTTTGATTACATCATTTTTGATGAGTGTCATGTGATGGATAGCTCAGCTATTGCTTTCAACTGT	304	9992	NC_003397.1 Bean common mosaic virus, complete genome
TRINITY_DN520_c0_g1_i1	AB509454.1	69.173	266	75	7	7	269	5083	5344	2.58e-16	86	AB509454.1	94	184	184	7	69.17	1	1	GTGTTGTTAATAGAGCCCACCAGACCTCTTTGTGAGAACGTTTGTAAGCAATTACGTGGTGAACCATTCCATTGTA-ATCCAACTATTCGCATGCGCGGATTAACGGCTTTCGGTTCT-ACCAACATCACAATAATGACAAGCGGATTTGCCTTACATTATTATGCTCACAATATTCAACAATTGAGGCTCTTTGATTTCATAATCTTCGATGAATGTCATGT-CATAGATAGCCAAGCCATGGCCTTCTATTGTCTGATGGAAGG	GTATTGTTACTAGAGCCTACTAGACCTCTTGCTGAAAACGTTCATAGGCAACTTGGGGGTGAACCTTTT-ATGGTCCAGGCAACACTGAGAATGCGTGGCTTGACAGTCTTTGGATCACATCCA-ATTAATATTATGACAACGGGCTTTGCATTTCATTACTATGCAAACAATCCAGAACAACTTGGTGAGTATGACTTTATAATGTTTGATGAATGTCATGTGCAT-GACGCACAAGCAATGGCTTTTCGATGTCTG-TTGAAGG	304	10895	AB509454.1 Sweet potato feathery mottle virus genomic RNA, complete genome, isolate: 17-O
TRINITY_DN520_c0_g1_i1	DQ666332.1	72.917	144	39	0	115	258	4451	4594	9.01e-16	84.2	DQ666332.1	92	105	105	0	72.92	1	1	TTCGGTTCTACCAACATCACAATAATGACAAGCGGATTTGCCTTACATTATTATGCTCACAATATTCAACAATTGAGGCTCTTTGATTTCATAATCTTCGATGAATGTCATGTCATAGATAGCCAAGCCATGGCCTTCTATTGT	TTTGGATCTAGTAACATTACTGTGATGACAAGCGGATTTGCTTTTCATTACTATGTGAACAATCCACAACAGCTAAGTGACTTTGATTACATCATTTTTGACGAGTGTCATGTGATGGACAGCTCTGCCATTGCTTTCAACTGT	304	10037	DQ666332.1 Bean common mosaic virus strain NL4 from Colombia, complete genome
TRINITY_DN520_c0_g1_i1	EU117116.1	72.785	158	41	2	5	161	3961	4117	9.01e-16	84.2	EU117116.1	92	115	115	2	72.78	1	1	ACGTGTTGTTAATAGAGCCCACCAGACCTCTTTGTGAGAACGTTTGTAAGCAATTACGTGGTGAACCATTCCATTGTAATCCAACTATTCGCATGCG-CGGATTAACGGCTTTCGGTTCTACCAACATCACAATAATGACAAGCGGATTTGCCTTACA	ACGTCCTGCTAATTGAACCCACCAGACCACTAGCTGAGAATGTGTGCAAGCAGTTACGAGGTCAACCATTCAATGTCAATCCTACACTGCGCATGCGTGGGATGAGCACCTTT-GGATCAACTCCAATCACTGTGATGACAAGCGGTTACGCATTACA	304	9786	EU117116.1 Plum pox virus isolate J4c, complete genome
TRINITY_DN520_c0_g1_i1	KP903372.1	72.917	144	39	0	115	258	4449	4592	9.01e-16	84.2	KP903372.1	92	105	105	0	72.92	1	1	TTCGGTTCTACCAACATCACAATAATGACAAGCGGATTTGCCTTACATTATTATGCTCACAATATTCAACAATTGAGGCTCTTTGATTTCATAATCTTCGATGAATGTCATGTCATAGATAGCCAAGCCATGGCCTTCTATTGT	TTTGGGTCTGGCAACATCACTGTGATGACTAGTGGTTTTGCATTTCATTATTATGTAAACAATCCACAGCAGTTAAGTGACTTTGATTTCATCATTTTTGACGAGTGTCATGTCATGGATTCCTCCGCAATTGCATTCAATTGT	304	10047	KP903372.1 Bean common mosaic virus isolate BCMV-Az, complete genome
TRINITY_DN520_c0_g1_i1	AJ516010.1	68.22	236	71	2	1	234	3992	4225	3.15e-15	82.4	AJ516010.1	90	161	161	4	68.22	1	1	GGTAACGTGTTGTTAATAGAGCCCACCAGACCTCTTTGTGAGAACGTTTGTAAGCAATTACGTGGTGAACCATTCCATTGTAATCCAACTATTCGCATGCGCGGATTAACGGCTTTCGGTTCTA--CCAACATCACAATAATGACAAGCGGATTTGCCTTACATTATTATGCTCACAATATTCAACAATTGAGGCTCTTTGATTTCATAATCTTCGATGAATGTCATGTCATAGAT	GGAAAAGTGTTACTAATAGAGCCGACTAGGCCGCTTGCTGAGAATGTGTATAAGCAACTGTCTGGTTCACCATTCTTTATGAAACCAACCATGCGCATGCGTGGCAACAGTGTGTTTGGATCTAGTCCAATTTCTG--TGATGACTAGTGGATTCGCCTTGCATTACTATGCAAACAACATCACTCAGTTGCAGGAAATCAAATTCATTATCATTGATGAATGTCACGTGATGGAT	304	9892	AJ516010.1 Peru tomato virus gene for polyprotein, genomic RNA, isolate PPK11
TRINITY_DN520_c0_g1_i1	AY112735.1	75	120	30	0	115	234	4449	4568	3.15e-15	82.4	AY112735.1	90	90	90	0	75	1	1	TTCGGTTCTACCAACATCACAATAATGACAAGCGGATTTGCCTTACATTATTATGCTCACAATATTCAACAATTGAGGCTCTTTGATTTCATAATCTTCGATGAATGTCATGTCATAGAT	TTTGGGTCTAGTAACATCACTGTGATGACTAGCGGCTTCGCTTTTCATTACTATGTGAACAACCCACAACAATTGAGTGACTTCGATTTCATCATTTTTGATGAGTGTCATGTTATGGAT	304	10054	AY112735.1 Bean common mosaic virus strain NL1, complete genome
TRINITY_DN520_c0_g1_i1	EU761198.1	75	120	30	0	115	234	4449	4568	3.15e-15	82.4	EU761198.1	90	90	90	0	75	1	1	TTCGGTTCTACCAACATCACAATAATGACAAGCGGATTTGCCTTACATTATTATGCTCACAATATTCAACAATTGAGGCTCTTTGATTTCATAATCTTCGATGAATGTCATGTCATAGAT	TTTGGGTCTAGTAACATCACTGTGATGACTAGCGGCTTCGCTTTTCATTACTATGTGAACAACCCACAACAATTGAGTGACTTTGATTTCATCATTTTTGATGAGTGCCATGTTATGGAT	304	10054	EU761198.1 Bean common mosaic virus isolate MS1, complete genome
TRINITY_DN520_c0_g1_i1	JX291161.1	68.559	229	70	2	7	234	3880	4107	3.15e-15	82.4	JX291161.1	90	157	157	2	68.56	1	1	GTGTTGTTAATAGAGCCCACCAGACCTCTTTGTGAGAACGTTTGTAAGCAATTACGTGGTGAACCATTCCATTGTAATCCAACTATTCGCATGCGCGGATTAACGGCTTTCGGTTCT-ACCAACATCACAATAATGACAAGCGGATTTGCCTTACATTATTATGCTCACAATATTCAACAATTGAGGCTCTTTGATTTCATAATCTTCGATGAATGTCATGTCATAGAT	GTATTGTTGATCGAACCAACGAGACCATTGACGGAGAATGTCACAAAGCAATTGAGACACGATCCATTTTATGCTAAGCCAACAATTCGTATGCGTGGCTTGTCAGCTTTTGGTTCAGATCCA-ATAACAGTCATGACGACTGGTTTTGCGTTACACTTTTATGCAAACAACATGGATCAACTCAAAAGTCTAGACTTCATAATATTTGATGAATGTCATGTAACAGAT	304	9516	JX291161.1 Pokeweed mosaic virus isolate MS-FR03 polyprotein gene, complete cds
TRINITY_DN520_c0_g1_i1	JQ969036.2	68.103	232	68	2	6	234	3969	4197	3.15e-15	82.4	JQ969036.2	90	158	158	6	68.1	1	1	CGTGTTGTTAATAGAGCCCACCAGACCTCTTTGTGAGAACGTTTGTAAGCAATTACGTGGTGAACCATTCCATTGTAATCCAACTATTCGCATGCGCGGATTAACGGCTTTCGGTTCTACCAACATCACAATAATGACAAGCGGATTTGCCTTACATTATTATGCTCACAATATTCAA---CAATTGAGGCTCTTTGATTTCATAATCTTCGATGAATGTCATGTCATAGAT	CGTGCTTTTGATAGAACCAACTCGACCACTTGCAGAAAACGTGTTCAAGCAATTATCCAGTGAACCGTTCTTCAAGAAGCCAACACTGCGCATGCGAGGAAATAGTGTGTTTGGTTCCTCTCCAATCTCCATCATGACTAGCGGAATTGCGTTGCACTACTATGC---CAATAATCGCTCTCAGTTAACTCAGTTTAATTTCATAATTTTTGATGAATGTCATGTTTTAGAT	304	9662	JQ969036.2 Potato virus Y isolate GBVC _PVY_10 N, complete genome
TRINITY_DN520_c0_g1_i1	KF744390.1	69.643	224	56	6	40	257	3813	4030	3.15e-15	82.4	KF744390.1	90	156	156	12	69.64	1	1	GAGAACGTTTGTAAGCAATTACGTGGTGAACCATTCCATTGTAA-TCCAACTATTCGCATGCGCGGATTAACGGCTTTCGGTTCTACCAACATCACAATAATGACAAGCGGATTTGCCTTACATTATTATGCTCACAAT----ATTCAACAATTGAGGCTCTTTGATTTCATAATCTTCGATGAATGTCATGTCATAGATAGC-CAAGCCATGGCCTTCTATTG	GAGAACGTGTGTAGGCAATTGCAAGGACCACCATTTAAT-GTAAGTCCAACTCTCCAAATGCGTGGACTGAGTTCTTTCGGGTGTACTCCGATCACGATCATGACATCAGGTTTTGCATTGCACATGTACGCAAACAATCCAGATAAAATATCTGAA----TACGATTTCATAATTTTCGATGAATGTCATATAATGGA-AGCACCAGCAATGGCCTTTTATTG	304	9552	KF744390.1 Sugarcane mosaic virus isolate R3 polyprotein gene, complete cds
TRINITY_DN520_c0_g1_i1	KF114860.1	75	120	30	0	115	234	4452	4571	3.15e-15	82.4	KF114860.1	90	90	90	0	75	1	1	TTCGGTTCTACCAACATCACAATAATGACAAGCGGATTTGCCTTACATTATTATGCTCACAATATTCAACAATTGAGGCTCTTTGATTTCATAATCTTCGATGAATGTCATGTCATAGAT	TTTGGGTCTAGTAACATCACTGTGATGACTAGCGGCTTCGCTTTTCATTACTATGTGAACAACCCACAACAATTGAGTGACTTCGATTTCATCATTTTTGATGAGTGTCATGTTATGGAT	304	10081	KF114860.1 Bean common mosaic virus strain NL-1n, complete genome
TRINITY_DN520_c0_g1_i1	NC_014898.1	68.8	250	68	6	16	260	4448	4692	3.15e-15	82.4	NC_014898.1	90	172	172	10	68.8	1	1	ATAGAGCCCACCAGACCTCTTTGTGAGAACGTTTGTAAGCAATTACGTGGTGAACCATTCCATTGTAATCCAACTATTCGCATGCGCGGATT---AACGGCTTTCGGTTCT-ACCAACATCACAATAATGACAAGCGGATTTGCCTTACATTATTATGCTCACAATATTCA-ACAATTGAGGCTCTTTGATTTCATAATCTTCGATGAATGTCATGTCATAGATAGCCAAGCCATGGCCTTCTATTGTCT	ATAGAACCAACAAGACCATTAGCGGAAAATGTGTGTAAACAGCTTCGTGGAGATCCTTTTCACCTAAATGCAACACTCCGCATGCGTGGCATGTCAACG--TTTGGATCCTCACCAATA--ACGATAATGACAAGTGGGTACGCCCTTCATTATTTGGCACACAATAGGCAGACAA-TCAGTGACTTTGATTTTATAATCTTTGATGAGTGCCACGTTAATGATAGTAGTGCTATGGCATTCAGGTGTCT	304	10113	NC_014898.1 Lupine mosaic virus, complete genome
TRINITY_DN520_c0_g1_i1	KY296451.1	68.679	265	77	6	7	268	5012	5273	3.15e-15	82.4	KY296451.1	90	182	182	6	68.68	1	1	GTGTTGTTAATAGAGCCCACCAGACCTCTTTGTGAGAACGTTTGTAAGCAATTACGTGGTGAACCATTCCATTGTA-ATCCAACTATTCGCATGCGCGGATTAACGGCTTTCGGTTCT-ACCAACATCACAATAATGACAAGCGGATTTGCCTTACATTATTATGCTCACAATATTCAACAATTGAGGCTCTTTGATTTCATAATCTTCGATGAATGTCATGT-CATAGATAGCCAAGCCATGGCCTTCTATTGTCTGATGGAAG	GTGTTGTTGTTAGAGCCTACTAGGCCTCTAGCTGAGAATGTTCATAGGCAGCTTGGGGGTGAACCTTTT-ATGGTCCAAGCAACACTGAGAATGCGTGGTCTGACAGTCTTTGGATCACATCCA-ATCAATATTATGACAACTGGTTTCGCATTTCATTATTATGCAAACAATCCAGAGCAAATTGGTGAATATGATTTTATAATGTTTGATGAGTGTCATGTGCAT-GATGCCCAAGCAATGGCCTTCCGGTGTTTGCTGAAAG	304	10851	KY296451.1 Sweet potato feathery mottle virus strain RC, complete genome
TRINITY_DN520_c0_g1_i1	NC_001841.1	68.679	265	77	6	7	268	5008	5269	3.15e-15	82.4	NC_001841.1	90	182	182	6	68.68	1	1	GTGTTGTTAATAGAGCCCACCAGACCTCTTTGTGAGAACGTTTGTAAGCAATTACGTGGTGAACCATTCCATTGTA-ATCCAACTATTCGCATGCGCGGATTAACGGCTTTCGGTTCT-ACCAACATCACAATAATGACAAGCGGATTTGCCTTACATTATTATGCTCACAATATTCAACAATTGAGGCTCTTTGATTTCATAATCTTCGATGAATGTCATGT-CATAGATAGCCAAGCCATGGCCTTCTATTGTCTGATGGAAG	GTTTTGTTATTAGAGCCTACTAGGCCTCTAGCTGAGAATGTTCATAGGCAGCTTGGGGGTGAACCTTTT-ATGGTCCAAGCAACACTGAGAATGCGTGGTTTGACAGTCTTTGGATCACATCCA-ATCAATATTATGACAACTGGTTTCGCATTTCATTACTATGCAAACAATCCAGAGCAAATTGGTGAATATGATTTTATAATGTTTGATGAATGTCACGTGCAT-GATGCCCAAGCAATGGCCTTCCGGTGTTTGCTGAAAG	304	10820	NC_001841.1 Sweet potato feathery mottle virus, complete genome
TRINITY_DN520_c0_g1_i1	AM268435.1	68.24	233	66	3	6	234	3972	4200	1.1e-14	80.6	AM268435.1	88	159	159	8	68.24	1	1	CGTGTTGTTAATAGAGCCCACCAGACCTCTTTGTGAGAACGTTTGTAAGCAATTACGTGGTGAACCATTCCATTGTAATCCAACTATTCGCATGCGCGGATTAACGGCTTTCGGTTCTACCAACATCACAATAATGACAAGCGGATTTGCCTTACATTATTATGCTCACAATAT---TCAAC-AATTGAGGCTCTTTGATTTCATAATCTTCGATGAATGTCATGTCATAGAT	CGTGCTTTTGATAGAACCAACTCGACCACTTGCAGAAAACGTGTTCAAGCAATTATCTAGTGAACCGTTTTTCAAGAAGCCAACACTGCGCATGCGAGGAAATAGTGTGTTTGGTTCCTCTCCAATCTCCATCATGACTAGCGGCTTTGCGTTGCACTACTATGCTAATAATCGCTCTCAGCTAACTCAG----TTTAATTTCATAATTTTTGATGAATGTCATGTTTTAGAT	304	9701	AM268435.1 Potato virus Y strain N gene for polyprotein, isolate New Zealand, genomic RNA
TRINITY_DN520_c0_g1_i1	DQ157180.1	68.803	234	63	5	6	234	3971	4199	1.1e-14	80.6	DQ157180.1	88	161	161	10	68.8	1	1	CGTGTTGTTAATAGAGCCCACCAGACCTCTTTGTGAGAACGTTTGTAAGCAATTACGTGGTGAACCATTCCATTGTAATCCAACTATTCGCATGCGCGG-ATTAACGGCTTTCGGTTCTACCAACATCACAATAATGACAAGCGGATTTGCCTTACATTATTATGCTCACAATAT---TCAAC-AATTGAGGCTCTTTGATTTCATAATCTTCGATGAATGTCATGTCATAGAT	CGTGCTTTTGATAGAACCAACTCGACCACTTGCAGAAAACGTGTTCAAGCAATTATCCAGTGAACCGTTTTTCAAGAAGCCAACACTGCGCATGCGAGGGAATAGTGTGTTTGGTTCCTCTCCA-ATCTCCATCATGACTAGCGGCTTTGCGTTGCACTACTATGCTAATAATCGCTCTCAGCTAACTCAG----TTTAATTTCATAATCTTTGATGAATGTCATGTTTTAGAT	304	9701	DQ157180.1 Potato virus Y isolate NE-11 polyprotein gene, complete cds
TRINITY_DN520_c0_g1_i1	KJ807811.1	74.79	119	30	0	115	233	4449	4567	1.1e-14	80.6	KJ807811.1	88	89	89	0	74.79	1	1	TTCGGTTCTACCAACATCACAATAATGACAAGCGGATTTGCCTTACATTATTATGCTCACAATATTCAACAATTGAGGCTCTTTGATTTCATAATCTTCGATGAATGTCATGTCATAGA	TTTGGGTCCAGCAACATCACTGTGATGACTAGTGGGTTTGCCTTCCATTACTATGTAAACAATCCACAGCAATTAAGTGATTTTGATTTCATTATCTTTGATGAGTGCCATGTTATGGA	304	10053	KJ807811.1 Bean common mosaic virus isolate DXH024, complete genome
TRINITY_DN520_c0_g1_i1	KJ830761.1	69.014	213	64	2	40	251	4067	4278	1.1e-14	80.6	KJ830761.1	88	147	147	2	69.01	1	1	GAGAACGTTTGTAAGCAATTACGTGGTGAACCATTCCATTGTAATCCAACTATTCGCATGCGCGGATTAACGGCTTTCGGTTCTACCAACA-TCACAATAATGACAAGCGGATTTGCCTTACATTATTATGCTCACAATATTCAACAATTGAGGCTCTTTGATTTCATAATCTTCGATGAATGTCATGTCATAGATAGCCAAGCCATGGCCTT	GAAAACGTCTGTACACAATTGCGCGGAGACCCTTTTCACACAAATCCAACATTGCGTATGCGTGGCATGACTTCATTTGGATC-AGCACCAATCACAGTCATGACAAGCGGTTATGCTCTACATTATTTAGCCAACAACCCACATCTTTTGCGCGACTATAACTACATCATATTCGATGAATGTCATGTTAGTGATAGTTCAGCAATGGCTTT	304	9741	KJ830761.1 Asparagus virus 1 isolate DSMZ PV-0955, complete genome
TRINITY_DN520_c0_g1_i1	NC_025821.1	69.014	213	64	2	40	251	4067	4278	1.1e-14	80.6	NC_025821.1	88	147	147	2	69.01	1	1	GAGAACGTTTGTAAGCAATTACGTGGTGAACCATTCCATTGTAATCCAACTATTCGCATGCGCGGATTAACGGCTTTCGGTTCTACCAACA-TCACAATAATGACAAGCGGATTTGCCTTACATTATTATGCTCACAATATTCAACAATTGAGGCTCTTTGATTTCATAATCTTCGATGAATGTCATGTCATAGATAGCCAAGCCATGGCCTT	GAAAACGTCTGTACACAATTGCGCGGAGACCCTTTTCACACAAATCCAACATTGCGTATGCGTGGCATGACTTCGTTTGGATC-AGCACCAATCACAGTCATGACAAGCGGTTATGCTCTACATTATTTAGCCAACAACCCACATCTTTTGCGCGACTATAACTACATCATATTCGATGAATGTCATGTTAGTGATAGTTCAGCAATGGCTTT	304	9741	NC_025821.1 Asparagus virus 1 isolate DSMZ PV-0954, complete genome
TRINITY_DN520_c0_g1_i1	KP793716.1	68.803	234	63	5	6	234	3858	4086	1.1e-14	80.6	KP793716.1	88	161	161	10	68.8	1	1	CGTGTTGTTAATAGAGCCCACCAGACCTCTTTGTGAGAACGTTTGTAAGCAATTACGTGGTGAACCATTCCATTGTAATCCAACTATTCGCATGCGCGG-ATTAACGGCTTTCGGTTCTACCAACATCACAATAATGACAAGCGGATTTGCCTTACATTATTATGCTCACAATAT---TCAAC-AATTGAGGCTCTTTGATTTCATAATCTTCGATGAATGTCATGTCATAGAT	CGTGCTTTTGATAGAACCAACTCGACCACTTGCAGAAAACGTGTTCAAGCAATTATCCAGTGAACCGTTTTTCAAGAAGCCAACACTGCGCATGCGAGGGAATAGTGTGTTTGGTTCCTCTCCA-ATCTCCATCATGACTAGCGGCTTTGCGTTGCACTACTATGCTAATAATCGCTCTCAGCTAACTCAG----TTTAATTTCATAATCTTTGATGAATGTCATGTTTTAGAT	304	9536	KP793716.1 Potato virus Y strain PVY-NE11 polyprotein gene, complete cds
TRINITY_DN520_c0_g1_i1	KU724101.1	68.24	233	66	3	6	234	3970	4198	1.1e-14	80.6	KU724101.1	88	159	159	8	68.24	1	1	CGTGTTGTTAATAGAGCCCACCAGACCTCTTTGTGAGAACGTTTGTAAGCAATTACGTGGTGAACCATTCCATTGTAATCCAACTATTCGCATGCGCGGATTAACGGCTTTCGGTTCTACCAACATCACAATAATGACAAGCGGATTTGCCTTACATTATTATGCTCACAATAT---TCAAC-AATTGAGGCTCTTTGATTTCATAATCTTCGATGAATGTCATGTCATAGAT	CGTGCTTTTGATAGAACCAACCCGACCACTTGCAGAAAACGTGTTCAAGCAATTATCCAGTGAACCGTTTTTCAAGAAGCCAACACTGCGCATGCGAGGAAATAGTGTGTTTGGTTCCTCTCCAATCTCCATCATGACTAGCGGCTTTGCGTTGCACTACTATGCTAATAATCGCTCTCAGCTAACTCAG----TTTAATTTCATAATTTTTGATGAATGTCATGTTTTAGAT	304	9699	KU724101.1 Potato virus Y isolate Guiyang, complete genome
TRINITY_DN520_c0_g1_i1	KT899778.1	67.361	288	86	5	19	302	3798	4081	1.1e-14	80.6	KT899778.1	88	194	194	8	67.36	1	1	GAGCCCACCAGACCTCTTTGTGAGAACGTTTGTAAGCAATTACGTGGTGAACCATTCCATTGTAATCCAACTATTCGCATGCGCGGATTAACGGCTTTCGGTTCTACCAACATCACAATAATGACAAGCGGATTTGCCTTACATTATTATGCTCACAAT--ATTCAACAATTGAGGCTCTTTGATTTCATAATCTTCGATGAATGTCATGTCATAGATAGCCAAGCCATGGCCTTCTATTGTCTGATGGAAGGGAACGCCATTGAGAAG--AAGATCCTTAAAGTTTC	GAGCCAACAAGACCCCTTGCTGAGAACGTTTGCAGGCAACTTCAAGGAGCACCATTTAATGTTAGCCCTACACTGCAAATGCGTGGATTAAGTTCATTTGGTTCAACACCGATATCCATAATGACATCGGGATTTGCTCTGCATTTGTATGCGAATAATCCAGACAA-ACTTAATGGT-TATGATTTTATCATTTTTGATGAATGTCATATACCAGATGCGTCGGCAATGGCATTTTATTGTCTTATCAAA--GAATACAATTTTAACGGCAAGATCCTAAAAGTATC	304	9544	KT899778.1 Iranian johnsongrass mosaic virus isolate Maz-Bah, complete genome
TRINITY_DN520_c0_g1_i1	KY847951.1	68.803	234	63	5	6	234	3868	4096	1.1e-14	80.6	KY847951.1	88	161	161	10	68.8	1	1	CGTGTTGTTAATAGAGCCCACCAGACCTCTTTGTGAGAACGTTTGTAAGCAATTACGTGGTGAACCATTCCATTGTAATCCAACTATTCGCATGCGCGG-ATTAACGGCTTTCGGTTCTACCAACATCACAATAATGACAAGCGGATTTGCCTTACATTATTATGCTCACAATAT---TCAAC-AATTGAGGCTCTTTGATTTCATAATCTTCGATGAATGTCATGTCATAGAT	CGTGCTCTTGATAGAACCAACTCGACCACTTGCAGAAAACGTGTTCAAGCAATTATCCAGTGAACCGTTTTTCAAGAAGCCAACACTGCGCATGCGAGGGAATAGTGTGTTTGGTTCCTCTCCA-ATCTCCATCATGACTAGCGGCTTTGCGTTGCACTACTATGCTAATAATCGCTCTCAGCTAACTCAG----TTTAATTTCATAATCTTTGATGAATGTCATGTTTTAGAT	304	9605	KY847951.1 Potato virus Y isolate ID1280, complete genome
TRINITY_DN520_c0_g1_i1	KY847953.1	68.803	234	63	5	6	234	3897	4125	1.1e-14	80.6	KY847953.1	88	161	161	10	68.8	1	1	CGTGTTGTTAATAGAGCCCACCAGACCTCTTTGTGAGAACGTTTGTAAGCAATTACGTGGTGAACCATTCCATTGTAATCCAACTATTCGCATGCGCGG-ATTAACGGCTTTCGGTTCTACCAACATCACAATAATGACAAGCGGATTTGCCTTACATTATTATGCTCACAATAT---TCAAC-AATTGAGGCTCTTTGATTTCATAATCTTCGATGAATGTCATGTCATAGAT	CGTGCTTTTGATAGAACCAACTCGACCACTTGCAGAAAACGTGTTCAAGCAATTATCCAGTGAACCGTTTTTCAAGAAGCCAACACTGCGCATGCGAGGGAATAGTGTGTTTGGTTCCTCTCCA-ATCTCCATCATGACTAGCGGCTTTGCGTTGCACTACTATGCTAATAATCGCTCTCAGCTAACTCAG----TTTAATTTCATAATCTTTGATGAATGTCATGTTTTAGAT	304	9634	KY847953.1 Potato virus Y isolate ID13_610Brw, complete genome
TRINITY_DN520_c0_g1_i1	KY847955.1	68.803	234	63	5	6	234	3904	4132	1.1e-14	80.6	KY847955.1	88	161	161	10	68.8	1	1	CGTGTTGTTAATAGAGCCCACCAGACCTCTTTGTGAGAACGTTTGTAAGCAATTACGTGGTGAACCATTCCATTGTAATCCAACTATTCGCATGCGCGG-ATTAACGGCTTTCGGTTCTACCAACATCACAATAATGACAAGCGGATTTGCCTTACATTATTATGCTCACAATAT---TCAAC-AATTGAGGCTCTTTGATTTCATAATCTTCGATGAATGTCATGTCATAGAT	CGTGCTCTTGATAGAACCAACTCGACCACTTGCAGAAAACGTGTTCAAGCAATTATCCAGTGAACCGTTTTTCAAGAAGCCAACACTGCGCATGCGAGGGAATAGTGTGTTTGGTTCCTCTCCA-ATCTCCATCATGACTAGCGGCTTTGCGTTGCACTACTATGCTAATAATCGCTCTCAGCTAACTCAG----TTTAATTTCATAATCTTTGATGAATGTCATGTTTTAGAT	304	9639	KY847955.1 Potato virus Y isolate ID26, complete genome
TRINITY_DN520_c0_g1_i1	KY847992.1	68.803	234	63	5	6	234	3898	4126	1.1e-14	80.6	KY847992.1	88	161	161	10	68.8	1	1	CGTGTTGTTAATAGAGCCCACCAGACCTCTTTGTGAGAACGTTTGTAAGCAATTACGTGGTGAACCATTCCATTGTAATCCAACTATTCGCATGCGCGG-ATTAACGGCTTTCGGTTCTACCAACATCACAATAATGACAAGCGGATTTGCCTTACATTATTATGCTCACAATAT---TCAAC-AATTGAGGCTCTTTGATTTCATAATCTTCGATGAATGTCATGTCATAGAT	CGTGCTTTTGATAGAACCAACTCGACCACTTGCAGAAAACGTGTTCAAGCAATTATCCAGTGAACCGTTTTTCAAGAAGCCAACACTGCGCATGCGAGGGAATAGTGTGTTTGGTTCCTCTCCA-ATCTCCATCATGACTAGCGGCTTTGCGTTGCACTACTATGCTAATAATCGCTCTCAGCTAACTCAG----TTTAATTTCATAATCTTTGATGAATGTCATGTTTTAGAT	304	9635	KY847992.1 Potato virus Y isolate ND100040, complete genome
TRINITY_DN520_c0_g1_i1	KY848024.1	68.803	234	63	5	6	234	3917	4145	1.1e-14	80.6	KY848024.1	88	161	161	10	68.8	1	1	CGTGTTGTTAATAGAGCCCACCAGACCTCTTTGTGAGAACGTTTGTAAGCAATTACGTGGTGAACCATTCCATTGTAATCCAACTATTCGCATGCGCGG-ATTAACGGCTTTCGGTTCTACCAACATCACAATAATGACAAGCGGATTTGCCTTACATTATTATGCTCACAATAT---TCAAC-AATTGAGGCTCTTTGATTTCATAATCTTCGATGAATGTCATGTCATAGAT	CGTGCTTTTGATAGAACCAACTCGACCACTTGCAGAAAACGTGTTCAAGCAATTATCCAGTGAACCGTTTTTCAAGAAGCCAACACTGCGCATGCGAGGGAATAGTGTGTTTGGTTCCTCTCCA-ATCTCCATCATGACTAGCGGCTTTGCGTTGCACTACTATGCTAATAATCGCTCTCAGCTAACTCAG----TTTAATTTCATAATCTTTGATGAATGTCATGTTTTAGAT	304	9655	KY848024.1 Potato virus Y isolate SU2, complete genome
TRINITY_DN520_c0_g1_i1	KY848028.1	68.803	234	63	5	6	234	3905	4133	1.1e-14	80.6	KY848028.1	88	161	161	10	68.8	1	1	CGTGTTGTTAATAGAGCCCACCAGACCTCTTTGTGAGAACGTTTGTAAGCAATTACGTGGTGAACCATTCCATTGTAATCCAACTATTCGCATGCGCGG-ATTAACGGCTTTCGGTTCTACCAACATCACAATAATGACAAGCGGATTTGCCTTACATTATTATGCTCACAATAT---TCAAC-AATTGAGGCTCTTTGATTTCATAATCTTCGATGAATGTCATGTCATAGAT	CGTGCTTTTGATAGAACCAACTCGACCACTTGCAGAAAACGTGTTCAAGCAATTATCCAGTGAACCGTTTTTCAAGAAGCCAACACTGCGCATGCGAGGGAATAGTGTGTTTGGTTCCTCTCCA-ATCTCCATCATGACTAGCGGCTTTGCGTTGCACTACTATGCTAATAATCGCTCTCAGCTAACTCAG----TTTAATTTCATAATCTTTGATGAATGTCATGTTTTAGAT	304	9609	KY848028.1 Potato virus Y isolate WI120018, complete genome
TRINITY_DN520_c0_g1_i1	AB093607.1	73.171	164	36	6	69	228	4153	4312	3.83e-14	78.8	AB093607.1	86	120	120	8	73.17	1	1	ACCATTCCATTGTAATCCAACTATTCGCATGCGCGGATTAACGGCTTTCGGTTCTAC--CAACATCACAATAATGACAAGCGGATTTGC-CTTACATTATTATGCTCACAATAT-TCAACAATTGAGGCTCTTTGATTTCATAATCTTCGATGAATGTCATGTC	ACCATTTCATCAGAACACAACTCTAAGGATGCGTGGACTGACAGCATTTGGTTCGGCGCCAATATCAG--TAATGACCAGCGGTTTTGCACTTA-ATTACTTCGCAAACAATAGATCACGAATTGAGGAG-TTTGACTTCGTTATATTCGATGAATGTCATGTC	304	9798	AB093607.1 Turnip mosaic virus gene for polyprotein, complete cds, isolate:RUS2
TRINITY_DN520_c0_g1_i1	AB093608.1	73.171	164	36	6	69	228	4153	4312	3.83e-14	78.8	AB093608.1	86	120	120	8	73.17	1	1	ACCATTCCATTGTAATCCAACTATTCGCATGCGCGGATTAACGGCTTTCGGTTCTAC--CAACATCACAATAATGACAAGCGGATTTGC-CTTACATTATTATGCTCACAATAT-TCAACAATTGAGGCTCTTTGATTTCATAATCTTCGATGAATGTCATGTC	ACCATTTCATCAGAACACAACTCTAAGGATGCGTGGACTGACAGCATTTGGTTCGGCGCCAATATCAG--TAATGACCAGCGGTTTTGCACTTA-ATTACTTCGCAAACAATAGATCACGAATTGAGGAG-TTTGACTTCGTTATATTCGATGAATGTCATGTC	304	9798	AB093608.1 Turnip mosaic virus gene for polyprotein, complete cds, isolate:CZE1
TRINITY_DN520_c0_g1_i1	HQ637383.1	69.397	232	63	6	1	228	4121	4348	3.83e-14	78.8	HQ637383.1	86	161	161	8	69.4	1	1	GGTAACGTGTTGTTAATAGAGCCCACCAGACCTCTTTGTGAGAACGTTTGTAAGCAATTACGTGGTGAACCATTCCATTGTAATCCAACTATTCGCATGCGCGGATTAACGGCTTTCGGTTCTAC--CAACATCACAATAATGACAAGCGGATTTGC-CTTACATTATTATGCTCACAATAT-TCAACAATTGAGGCTCTTTGATTTCATAATCTTCGATGAATGTCATGTC	GGCAACGTATTGCTTCTTGAGCCGACTAGACCACTCGCAGAGAATGTGCACAAACAATTGGCGCAAGCACCATTTCATCAGAACACAACTCTAAGGATGCGTGGATTGACAGCATTTGGTTCGGCGCCAATATCAG--TAATGACCAGCGGCTTTGCACTTA-ATTACTTCGCAAACAATAGATCACGAATTGAGGAA-TTTGACTTCGTTATATTTGATGAATGTCATGTC	304	9834	HQ637383.1 Turnip mosaic virus isolate CAR51, complete genome
TRINITY_DN520_c0_g1_i1	AB747292.1	72.826	184	42	8	69	248	4153	4332	3.83e-14	78.8	AB747292.1	86	134	134	8	72.83	1	1	ACCATTCCATTGTAATCCAACTATTCGCATGCGCGGATTAACGGCTTTCGGTTCTACCAACA-TCACAATAATGACAAGCGGATTTGCCTTACATTATTATGCTCACAATATTCAAC-AATTGAGGCTCTTTGATTTCATAATCTTCGATGAATGTCATG-TCATAGATAGCCAA-GCCATGGC	ACCGTTCCATCAGAACACAACTCTTAGGATGCGAGGATTAACGGCATTCGGGTC-AGCACCAATCTCAGTAATGACTAGTGGGTTTGCACTCAATTACTTTGCAAACAATAGAATGCGAATTGAGGAA-TTCGACTTTGTCATATTCGATGAATGTCACGTTCAT-GAT-GCCAATGCAATGGC	304	9798	AB747292.1 Turnip mosaic virus RNA, complete cds, isolate: VIET79
TRINITY_DN520_c0_g1_i1	AB747299.1	69.444	252	69	8	1	248	4085	4332	3.83e-14	78.8	AB747299.1	86	175	175	8	69.44	1	1	GGTAACGTGTTGTTAATAGAGCCCACCAGACCTCTTTGTGAGAACGTTTGTAAGCAATTA-CGTGGTGAACCATTCCATTGTAATCCAACTATTCGCATGCGCGGATTAACGGCTTTCGGTTCTACCAACA-TCACAATAATGACAAGCGGATTTGCCTTACATTATTATGCTCACAATATTCAAC-AATTGAGGCTCTTTGATTTCATAATCTTCGATGAATGTCATGTCATAGATAGCCAA-GCCATGGC	GGAAATGTGTTGCTTCTTGAGCCGACTCGGCCACTTGCAGAAAACGTACATAAGCAGTTGTCGCAG-GCACCGTTCCATCAGAACACAACTCTTAGGATGCGAGGACTAACGGCATTCGGATC-AGCACCAATCTCAGTAATGACTAGTGGATTTGCGCTCAATTACTTTGCAAACAATAGAATGCGAATTGAGGAA-TTCGACTTTGTCATATTCGATGAATGTCACGTTCACGAT-GCCAATGCAATGGC	304	9798	AB747299.1 Turnip mosaic virus RNA, complete cds, isolate: VIET158
TRINITY_DN520_c0_g1_i1	AB747311.1	72.826	184	42	8	69	248	4153	4332	3.83e-14	78.8	AB747311.1	86	134	134	8	72.83	1	1	ACCATTCCATTGTAATCCAACTATTCGCATGCGCGGATTAACGGCTTTCGGTTCTACCAACA-TCACAATAATGACAAGCGGATTTGCCTTACATTATTATGCTCACAATATTCAAC-AATTGAGGCTCTTTGATTTCATAATCTTCGATGAATGTCATG-TCATAGATAGCCAA-GCCATGGC	ACCGTTCCATCAGAACACAACTCTTAGGATGCGAGGACTAACGGCATTCGGGTC-AGCACCAATCTCAGTAATGACTAGTGGATTTGCGCTCAATTACTTTGCAAACAATAGAATGCGAATTGAGGAA-TTCGACTTTGTCATATTCGATGAATGTCACGTTCAT-GAT-GCCAATGCAATGGC	304	9798	AB747311.1 Turnip mosaic virus RNA, complete cds, isolate: VIET176
TRINITY_DN520_c0_g1_i1	AB747312.1	72.671	161	40	4	69	227	4153	4311	3.83e-14	78.8	AB747312.1	86	117	117	4	72.67	1	1	ACCATTCCATTGTAATCCAACTATTCGCATGCGCGGATTAACGGCTTTCGGTTCTACCAACA-TCACAATAATGACAAGCGGATTTGCCTTACATTATTATGCTCACAATATTCAAC-AATTGAGGCTCTTTGATTTCATAATCTTCGATGAATGTCATGT	ACCATTCCATCAGAACACAACTCTTAGGATGCGAGGACTAACGGCATTCGGGTC-AGCACCAATCTCAGTAATGACTAGTGGATTTGCACTCAATTACTTTGCAAACAATAGAATGCGAATTGAGGAA-TTCGACTTTGTCATATTCGATGAATGTCACGT	304	9798	AB747312.1 Turnip mosaic virus RNA, complete cds, isolate: VIET177
TRINITY_DN520_c0_g1_i1	JN863232.1	69.13	230	59	6	11	234	4295	4518	3.83e-14	78.8	JN863232.1	86	159	159	12	69.13	1	1	TGTTAATAGAGCCCACCAGACCTCTTTG-TGAGAACGTTTGTAAGCAATTACGTGGTGAACCATTCCATTGTAATCCAACTATTCGCATGCGCGGATTAACGGCTTTCGGTTCT--ACCAACATCACAATAATGACAAGCGGATTTGCCTTACATTATTATGCTCACAATATTCAA---CAATTGAGGCTCTTTGATTTCATAATCTTCGATGAATGTCATGTCATAGAT	TGTTAATTGAACCAACAAGGCC-CTTAGCTGAAAACGTTTTTAAACAATTATCCAGTGGTCCTTTCTTTCAGAAACCAACGATGCGAATGCGTGGAAACAGTGTCTTAGGCTCGTCACCAA--TCTCAATCATGACGAGTGGATTTGCCTTGCATTATTTTGCT---AATAATCGAAGCCAACTCACAAACTTCAATTATATAATTTTTGACGAATGTCATGTGATGGAT	304	9953	JN863232.1 Sunflower chlorotic mottle virus from Ibicella lutea, complete genome
TRINITY_DN520_c0_g1_i1	KC832502.1	72.222	144	37	1	127	267	4473	4616	3.83e-14	78.8	KC832502.1	86	104	104	3	72.22	1	1	AACATCACAATAATGACAAGCGGATTTGCCTTACATTATTATGCTCACAATATTCAACAATTGAGGCTCTTTGATTTCATAATCTTCGATGAATGTCATGTCATAGATAGCCAAGCCATGGCCTTCTATTG---TCTGATGGAA	AATATCACTGTGATGACGAGCGGATTTGCTTTTCACTACTACGTGAACAATCCGCAACAATTAAGTGATTTTGACTACATCATTTTTGATGAGTGTCATGTGATGGATAGCTCAGCTATTGCTTTCAACTGTGCTCTGAAGGAA	304	10083	KC832502.1 Bean common mosaic virus isolate MB, complete genome
TRINITY_DN520_c0_g1_i1	NC_020896.1	68.868	212	64	2	17	227	4378	4588	3.83e-14	78.8	NC_020896.1	86	146	146	2	68.87	1	1	TAGAGCCCACCAGACCTCTTTGTGAGAACGTTTGTAAGCAATTACGTGGTGAACCATTCCATTGTAATCCAACTATTCGCATGCGCGGATTAACGGCTTTCGGTTCTACCAACATCACAATAATGACAAGCGGATTTGCCTTACATTATTATGCTCACAATATTCAAC-AATTGAGGCTCTTTGATTTCATAATCTTCGATGAATGTCATGT	TAGAACCCACAAGACCCCTTGCTGAGAATGTGTGCAAACAGCTTAGAGGGGACCCTTTCAATCTAAGTCCGACACTTAAAATGCGTGGTCTGTCAGTGTTCGGTTCAAGCCCAATAACAATAATGACAAGTGGCTATGCCTTACATTATTTGGCGAATAATGTGCATCGCATAGCCG-ACTATCAGTTCATCATATTCGATGAATGCCATGT	304	10081	NC_020896.1 Sweet potato latent virus, complete genome
TRINITY_DN520_c0_g1_i1	KJ807807.1	74.38	121	31	0	115	235	4449	4569	3.83e-14	78.8	KJ807807.1	86	90	90	0	74.38	1	1	TTCGGTTCTACCAACATCACAATAATGACAAGCGGATTTGCCTTACATTATTATGCTCACAATATTCAACAATTGAGGCTCTTTGATTTCATAATCTTCGATGAATGTCATGTCATAGATA	TTTGGGTCCAGCAACATCACTGTGATGACTAGTGGGTTTGCTTTCCATTACTATGTAAACAATCCACAGCAATTAAGTGATTTTGATTTCATTATCTTTGATGAGTGCCATGTTATGGATA	304	10053	KJ807807.1 Bean common mosaic virus isolate DXH017, complete genome
TRINITY_DN520_c0_g1_i1	NC_004013.1	75.2	125	29	2	114	237	3921	4044	3.83e-14	78.8	NC_004013.1	86	94	94	2	75.2	1	1	TTTCGGTTCTACCAACATCACAATAATGACAAGCGGATTTGCCTTACATTATTATGCTCACAATATTCAACAA-TTGAGGCTCTTTGATTTCATAATCTTCGATGAATGTCATGTCATAGATAGC	TTTTGGTTCGAGCAATATAACGGTGATGACAAGTGGTTTTGCTTTCCATTATTATGTCAACAACCCACACCAACTTAATGAT-TTTGATTTCATAATAATGGATGAATGTCATGTTCTGGATAGC	304	9465	NC_004013.1 Cowpea aphid-borne mosaic virus, complete genome
TRINITY_DN520_c0_g1_i1	KY847954.1	68.67	233	63	5	7	234	3940	4167	3.83e-14	78.8	KY847954.1	86	160	160	10	68.67	1	1	GTGTTGTTAATAGAGCCCACCAGACCTCTTTGTGAGAACGTTTGTAAGCAATTACGTGGTGAACCATTCCATTGTAATCCAACTATTCGCATGCGCGG-ATTAACGGCTTTCGGTTCTACCAACATCACAATAATGACAAGCGGATTTGCCTTACATTATTATGCTCACAATAT---TCAAC-AATTGAGGCTCTTTGATTTCATAATCTTCGATGAATGTCATGTCATAGAT	GTGCTCTTGATAGAACCAACTCGACCACTTGCAGAAAACGTGTTCAAGCAATTATCCAGTGAACCGTTTTTCAAGAAGCCAACACTGCGCATGCGAGGGAATAGTGTGTTTGGTTCCTCTCCA-ATCTCCATCATGACTAGCGGCTTTGCGTTGCACTACTATGCTAATAATCGCTCTCAGCTAACTCAG----TTTAATTTCATAATCTTTGATGAATGTCATGTTTTAGAT	304	9676	KY847954.1 Potato virus Y isolate ID21, complete genome
TRINITY_DN520_c0_g1_i1	KY847985.1	68.103	232	66	3	7	234	3973	4200	3.83e-14	78.8	KY847985.1	86	158	158	8	68.1	1	1	GTGTTGTTAATAGAGCCCACCAGACCTCTTTGTGAGAACGTTTGTAAGCAATTACGTGGTGAACCATTCCATTGTAATCCAACTATTCGCATGCGCGGATTAACGGCTTTCGGTTCTACCAACATCACAATAATGACAAGCGGATTTGCCTTACATTATTATGCTCACAATAT---TCAAC-AATTGAGGCTCTTTGATTTCATAATCTTCGATGAATGTCATGTCATAGAT	GTGCTTTTGATAGAACCAACTCGACCACTTGCAGAGAACGTGTTCAAGCAATTATCCAGTGAACCGTTTTTCAAGAAGCCAACACTGCGCATGCGAGGAAATAGTGTGTTTGGTTCCTCTCCAATCTCCATCATGACTAGCGGCTTTGCGTTGCACTACTATGCTAATAATCGCTCTCAGCTAACTCAG----TTTAATTTCATAATTTTTGATGAATGTCATGTTTTAGAT	304	9704	KY847985.1 Potato virus Y isolate MSU_59_383b, complete genome
TRINITY_DN520_c0_g1_i1	AJ585197.1	67.811	233	67	3	6	234	3943	4171	1.34e-13	77	AJ585197.1	84	158	158	8	67.81	1	1	CGTGTTGTTAATAGAGCCCACCAGACCTCTTTGTGAGAACGTTTGTAAGCAATTACGTGGTGAACCATTCCATTGTAATCCAACTATTCGCATGCGCGGATTAACGGCTTTCGGTTCTACCAACATCACAATAATGACAAGCGGATTTGCCTTACATTATTATGCTCACAATAT---TCAAC-AATTGAGGCTCTTTGATTTCATAATCTTCGATGAATGTCATGTCATAGAT	CGTGCTTTTGATAGAACCAACTCGACCACTTGCAGAAAACGTGTTCAAGCAATTATCCAGTGAACCGTTTTTCAAGAAGCCAACACTGCGCATGCGAGGAAATAGTGTGTTTGGTTCCTCTCCAATCTCCATCATGACTAGCGGCTTTGCGTTGCACTACTATGCTAATAATCGCTCTCAGCTAACTCAG----TTTAATTTCATAATTTTTGATGAATGTCATGTTTTAGAT	304	9653	AJ585197.1 Potato virus Y mRNA for polyprotein (pol gene), isolate SCRI-N
TRINITY_DN520_c0_g1_i1	X97895.1	67.811	233	67	3	6	234	3972	4200	1.34e-13	77	X97895.1	84	158	158	8	67.81	1	1	CGTGTTGTTAATAGAGCCCACCAGACCTCTTTGTGAGAACGTTTGTAAGCAATTACGTGGTGAACCATTCCATTGTAATCCAACTATTCGCATGCGCGGATTAACGGCTTTCGGTTCTACCAACATCACAATAATGACAAGCGGATTTGCCTTACATTATTATGCTCACAATAT---TCAAC-AATTGAGGCTCTTTGATTTCATAATCTTCGATGAATGTCATGTCATAGAT	CGTGCTTTTGATAGAACCAACTCGACCACTTGCAGAAAACGTGTTCAAGCAATTATCCAGTGAACCGTTTTTCAAGAAGCCAACACTGCGCATGCGAGGAAATAGTGTGTTTGGTTCCTCTCCAATCTCCATCATGACTAGCGGCTTTGCGTTGCACTACTATGCTAATAATCGCTCTCAGCTAACTCAG----TTTAATTTCATAATTTTTGATGAATGTCATGTTTTAGAT	304	9701	X97895.1 Potato virus Y genes encoding viral polyprotein
TRINITY_DN520_c0_g1_i1	AJ890346.1	67.811	233	67	3	6	234	3972	4200	1.34e-13	77	AJ890346.1	84	158	158	8	67.81	1	1	CGTGTTGTTAATAGAGCCCACCAGACCTCTTTGTGAGAACGTTTGTAAGCAATTACGTGGTGAACCATTCCATTGTAATCCAACTATTCGCATGCGCGGATTAACGGCTTTCGGTTCTACCAACATCACAATAATGACAAGCGGATTTGCCTTACATTATTATGCTCACAATAT---TCAAC-AATTGAGGCTCTTTGATTTCATAATCTTCGATGAATGTCATGTCATAGAT	CGTGCTTTTGATAGAACCAACTCGACCACTTGCAGAAAACGTGTTCAAGCAATTATCCAGTGAACCGTTTTTCAAGAAACCAACACTGCGCATGCGAGGAAATAGTGTGTTTGGTTCCTCTCCAATCTCCATCATGACTAGCGGCTTTGCGTTGCACTACTATGCTAATAATCGCTCTCAGCTAACTCAG----TTTAATTTCATAATTTTTGATGAATGTCATGTTTTAGAT	304	9701	AJ890346.1 Potato virus Y strain NTN gene for polyprotein, genomic RNA, isolate Nicola
TRINITY_DN520_c0_g1_i1	AB570195.1	75	124	29	2	130	252	4108	4230	1.34e-13	77	AB570195.1	84	93	93	2	75	1	1	ATCACAATAATGACAAGCGGATTTGCCTTACATTATTATGCTCACAATATTCAACAATTGAGGCT-CTTTGATTTCATAATCTTCGATGAATGTCATGTCATAGATAGCCAAGCCATGGCCTTC	ATCACAGTGATGACAAGTGGATATGCGTTCCATTACTACGCCAACAATCC-CAACCAGCTACGCGACTTTGAGTTCATCATCTTCGATGAGTGCCATGTCAATGACAGCTCAGCGATGGCTTTC	304	9645	AB570195.1 Lily mottle virus RNA, complete genome, isolate: ML61
TRINITY_DN520_c0_g1_i1	HG792064.1	74.167	120	31	0	115	234	4450	4569	1.34e-13	77	HG792064.1	84	89	89	0	74.17	1	1	TTCGGTTCTACCAACATCACAATAATGACAAGCGGATTTGCCTTACATTATTATGCTCACAATATTCAACAATTGAGGCTCTTTGATTTCATAATCTTCGATGAATGTCATGTCATAGAT	TTTGGGTCTAGTAACATCACTGTGATGACTAGCGGCTTCGCTTTTCATTACTATGTGAACAACCCACAACAATTGAGTGACTTCGATTTCATCATTTTTGATGAGTGCCATGTTATGGAT	304	10050	HG792064.1 Bean common mosaic virus complete genome, isolate PV 0915
TRINITY_DN520_c0_g1_i1	KM023744.1	74.167	120	31	0	115	234	4411	4530	1.34e-13	77	KM023744.1	84	89	89	0	74.17	1	1	TTCGGTTCTACCAACATCACAATAATGACAAGCGGATTTGCCTTACATTATTATGCTCACAATATTCAACAATTGAGGCTCTTTGATTTCATAATCTTCGATGAATGTCATGTCATAGAT	TTTGGGTCTAGTAACATCACTGTGATGACTAGCGGCTTCGCTTTTCATTACTATGTGAACAACCCACAACAATTGAGTGACTTCGATTTCATCATTTTTGATGAGTGCCATGTTATGGAT	304	9999	KM023744.1 Bean common mosaic virus strain NL1, complete genome
TRINITY_DN520_c0_g1_i1	NC_014038.1	69.397	232	55	8	11	234	4307	4530	1.34e-13	77	NC_014038.1	84	161	161	16	69.4	1	1	TGTTAATAGAGCCCACCAGACCTCTTTG-TGAGAACGTTTGTAAGCAATTACGTGGTGAACCATTCCATTGTAATCCAACTATTCGCATGCGCGGATTAACGG---CTTTCGGTTCT-ACCAACATCACAATAATGACAAGCGGATTTGCCTTACATTATTATGCTCACAATATTCAA---CAATTGAGGCTCTTTGATTTCATAATCTTCGATGAATGTCATGTCATAGAT	TGTTAATTGAACCAACAAGGCC-CTTAGCTGAAAACGTTTTCAAACAATTATCCAGTGGTCCTTTCTTTCAGAAACCAACGATGCGAATGCGCGGA--AACAGTGTCTTTGGCTCGTCACCAA--TCTCAATCATGACGAGTGGATTTGCTTTGCATTATTTTGCT---AATAATCGAAGCCAACTCACAAACTTCAATTATATAATTTTTGACGAATGTCATGTGATGGAT	304	9965	NC_014038.1 Sunflower chlorotic mottle virus, complete genome
TRINITY_DN520_c0_g1_i1	KT175568.1	74.167	120	31	0	115	234	4448	4567	1.34e-13	77	KT175568.1	84	89	89	0	74.17	1	1	TTCGGTTCTACCAACATCACAATAATGACAAGCGGATTTGCCTTACATTATTATGCTCACAATATTCAACAATTGAGGCTCTTTGATTTCATAATCTTCGATGAATGTCATGTCATAGAT	TTTGGGTCTAGTAACATCACTGTGATGACTAGCGGCTTCGCTTTTCATTACTATGTGAACAACCCACAACAATTGAGTGACTTCGATTTCATCATTTTTGATGAGTGCCATGTTATGGAT	304	10053	KT175568.1 Bean common mosaic virus isolate NY15p, complete genome
TRINITY_DN520_c0_g1_i1	KT175570.1	74.167	120	31	0	115	234	4459	4578	1.34e-13	77	KT175570.1	84	89	89	0	74.17	1	1	TTCGGTTCTACCAACATCACAATAATGACAAGCGGATTTGCCTTACATTATTATGCTCACAATATTCAACAATTGAGGCTCTTTGATTTCATAATCTTCGATGAATGTCATGTCATAGAT	TTTGGATCTAGTAACATCACTGTGATGACTAGCGGCTTCGCTTTTCATTACTATGTGAACAACCCACAACAATTGAGTGACTTCGATTTCATCATTTTTGATGAGTGCCATGTTATGGAT	304	10064	KT175570.1 Bean common mosaic virus isolate 1755a, complete genome
TRINITY_DN520_c0_g1_i1	KU896809.1	74.167	120	31	0	115	234	4437	4556	1.34e-13	77	KU896809.1	84	89	89	0	74.17	1	1	TTCGGTTCTACCAACATCACAATAATGACAAGCGGATTTGCCTTACATTATTATGCTCACAATATTCAACAATTGAGGCTCTTTGATTTCATAATCTTCGATGAATGTCATGTCATAGAT	TTTGGGTCTAGTAACATCACTGTGATGACTAGCGGCTTCGCTTTTCATTACTATGTGAACAACCCACAACAATTGAGTGACTTCGATTTCATCATTTTTGATGAGTGCCATGTTATGGAT	304	10048	KU896809.1 Bean common mosaic virus strain 2 Iowa, complete genome
TRINITY_DN520_c0_g1_i1	KT456531.1	72.297	148	37	2	115	260	4105	4250	1.34e-13	77	KT456531.1	84	107	107	4	72.3	1	1	TTCGGTTCTACCAACATCACAATAATGACAAGCGGATTTGCCTTACATTATTATGCTCACAATATTCAACAA--TTGAGGCTCTTTGATTTCATAATCTTCGATGAATGTCATGTCATAGATAGCCAAGCCATGGCCTTCTATTGTCT	TTTGGTTCAACAGATATCAAAGTCATGACGTCAGGTTTTGCCCTGAATTATTTTGCACATAAT--TCTACAGCTTTGTCGAGCATTGAGTTCATAATCTTTGATGAATGTCATGTTATGGATGCTTCAGCAATGGCGTTCTATTGTCT	304	9713	KT456531.1 Banana bract mosaic virus isolate BBrMV-Ginger, complete genome
TRINITY_DN520_c0_g1_i1	KR270797.1	67.568	222	72	0	6	227	3995	4216	1.34e-13	77	KR270797.1	84	150	150	0	67.57	1	1	CGTGTTGTTAATAGAGCCCACCAGACCTCTTTGTGAGAACGTTTGTAAGCAATTACGTGGTGAACCATTCCATTGTAATCCAACTATTCGCATGCGCGGATTAACGGCTTTCGGTTCTACCAACATCACAATAATGACAAGCGGATTTGCCTTACATTATTATGCTCACAATATTCAACAATTGAGGCTCTTTGATTTCATAATCTTCGATGAATGTCATGT	CGTGCTTTTAATTGAACCAACTCGACCACTTGCAGAGAATGTGTTCAAGCAGTTATCCAGTGAACCATTTTTCAAGAAGCCAACACTGCGCATGCGAGGAAATAGTGTATTTGGTTCCTCTCCAATCTCCATCATGACTAGCGGTTTTGCGTTACACTATTATGCTAATAATCGCTCCCAGTTAACTCAGTTCAACTTCATAATTTTTGATGAATGTCATGT	304	9726	KR270797.1 Potato virus Y isolate mar7, complete genome
TRINITY_DN520_c0_g1_i1	KU043114.1	67.811	233	67	3	6	234	3908	4136	1.34e-13	77	KU043114.1	84	158	158	8	67.81	1	1	CGTGTTGTTAATAGAGCCCACCAGACCTCTTTGTGAGAACGTTTGTAAGCAATTACGTGGTGAACCATTCCATTGTAATCCAACTATTCGCATGCGCGGATTAACGGCTTTCGGTTCTACCAACATCACAATAATGACAAGCGGATTTGCCTTACATTATTATGCTCACAATAT---TCAAC-AATTGAGGCTCTTTGATTTCATAATCTTCGATGAATGTCATGTCATAGAT	CGTGCTTTTGATAGAACCAACTCGACCACTTGCAGAAAACGTGTTCAAGCAATTATCCAGTGAACCGTTTTTCAAGAAGCCAACACTGCGCATGCGAGGAAATAGTGTGTTTGGTTCCTCTCCAATCTCCATCATGACTAGCGGCTTTGCGTTGCACTACTATGCTAATAATCGCTCTCAGCTAACTCAG----TTTAATTTCATAATTTTTGATGAATGTCATGTTTTAGAT	304	9264	KU043114.1 Potato virus Y isolate NMDZ, partial genome
TRINITY_DN520_c0_g1_i1	KT290511.1	67.568	222	72	0	6	227	4001	4222	1.34e-13	77	KT290511.1	84	150	150	0	67.57	1	1	CGTGTTGTTAATAGAGCCCACCAGACCTCTTTGTGAGAACGTTTGTAAGCAATTACGTGGTGAACCATTCCATTGTAATCCAACTATTCGCATGCGCGGATTAACGGCTTTCGGTTCTACCAACATCACAATAATGACAAGCGGATTTGCCTTACATTATTATGCTCACAATATTCAACAATTGAGGCTCTTTGATTTCATAATCTTCGATGAATGTCATGT	CGTGCTTTTAATTGAACCAACTCGACCACTTGCAGAGAATGTGTTCAAGCAGTTATCCAGTGAACCATTTTTCAAGAAGCCAACACTGCGCATGCGAGGAAATAGTGTATTTGGTTCCTCTCCAATCTCCATCATGACTAGCGGTTTTGCGTTACACTATTATGCTAATAATCGCTCCCAGTTAACTCAGTTCAACTTCATAATTTTTGATGAATGTCATGT	304	9726	KT290511.1 Potato virus Y isolate VarA, complete genome
TRINITY_DN520_c0_g1_i1	KT290512.1	67.568	222	72	0	6	227	4001	4222	1.34e-13	77	KT290512.1	84	150	150	0	67.57	1	1	CGTGTTGTTAATAGAGCCCACCAGACCTCTTTGTGAGAACGTTTGTAAGCAATTACGTGGTGAACCATTCCATTGTAATCCAACTATTCGCATGCGCGGATTAACGGCTTTCGGTTCTACCAACATCACAATAATGACAAGCGGATTTGCCTTACATTATTATGCTCACAATATTCAACAATTGAGGCTCTTTGATTTCATAATCTTCGATGAATGTCATGT	CGTGCTTTTAATTGAACCAACTCGACCACTTGCAGAGAATGTGTTCAAGCAGTTATCCAGTGAACCATTTTTCAAGAAGCCAACACTGCGCATGCGAGGAAATAGTGTATTTGGTTCCTCTCCAATCTCCATCATGACTAGCGGTTTTGCGTTACACTATTATGCTAATAATCGCTCCCAGTTAACTCAGTTCAACTTCATAATTTTTGATGAATGTCATGT	304	9726	KT290512.1 Potato virus Y isolate VarB, complete genome
TRINITY_DN520_c0_g1_i1	KY057338.1	74.167	120	31	0	115	234	4411	4530	1.34e-13	77	KY057338.1	84	89	89	0	74.17	1	1	TTCGGTTCTACCAACATCACAATAATGACAAGCGGATTTGCCTTACATTATTATGCTCACAATATTCAACAATTGAGGCTCTTTGATTTCATAATCTTCGATGAATGTCATGTCATAGAT	TTTGGGTCTAGTAACATCACTGTGATGACTAGCGGCTTCGCTTTTCATTACTATGTGAACAACCCACAACAATTGAGTGACTTCGATTTCATCATTTTTGATGAGTGCCATGTTATGGAT	304	10045	KY057338.1 Bean common mosaic virus isolate NL7n, complete genome
TRINITY_DN520_c0_g1_i1	KX531041.1	67.568	222	72	0	6	227	3970	4191	1.34e-13	77	KX531041.1	84	150	150	0	67.57	1	1	CGTGTTGTTAATAGAGCCCACCAGACCTCTTTGTGAGAACGTTTGTAAGCAATTACGTGGTGAACCATTCCATTGTAATCCAACTATTCGCATGCGCGGATTAACGGCTTTCGGTTCTACCAACATCACAATAATGACAAGCGGATTTGCCTTACATTATTATGCTCACAATATTCAACAATTGAGGCTCTTTGATTTCATAATCTTCGATGAATGTCATGT	CGTGCTTTTAATTGAACCAACTCGACCACTTGCAGAGAATGTGTTCAAGCAGTTATCCAGTGAACCATTTTTCAAGAAGCCAACACTGCGCATGCGAGGAAATAGTGTATTTGGTTCCTCTCCAATCTCCATCATGACTAGCGGTTTTGCGTTACACTATTATGCTAATAATCGCTCCCAGTTAACTCAGTTCAACTTCATAATTTTTGATGAATGTCATGT	304	9712	KX531041.1 Potato virus Y isolate LaUnionT polyprotein gene, complete cds
TRINITY_DN520_c0_g1_i1	AJ439545.1	66.667	258	80	2	6	260	3968	4222	4.67e-13	75.2	AJ439545.1	82	172	172	6	66.67	1	1	CGTGTTGTTAATAGAGCCCACCAGACCTCTTTGTGAGAACGTTTGTAAGCAATTACGTGGTGAACCATTCCATTGTAATCCAACTATTCGCATGCGCGGATTAACGGCTTTCGGTTCTACCAACATCACAATAATGACAAGCGGATTTGCCTTACATTATTATGCTCACAATATTC---AACAATTGAGGCTCTTTGATTTCATAATCTTCGATGAATGTCATGTCATAGATAGCCAAGCCATGGCCTTCTATTGTCT	CGTGCTCTTAATCGAACCAACGCGACCACTAGCAGAGAATGTTTTCAAACAGCTATCTAGCGATCCATTCTTCAAGAAACCAACGCTGCGCATGCGCGGAAATAGTGTATTTGGTTCATCTCCAATCTCCATTATGACTAGCGGATTTGCATTGCATTATTTCGC---CAATAATCGCTCTCAATTGAGTCAGTTCAACTTCGTGATATTCGACGAGTGTCATGTCCTAGATCCTTCAGCAATGGCATTCCGTAGTCT	304	9700	AJ439545.1 Potato virus Y gene for polyprotein, genomic RNA, isolate LYE84.2
TRINITY_DN520_c0_g1_i1	AY884983.1	67.672	232	67	3	7	234	3972	4199	4.67e-13	75.2	AY884983.1	82	157	157	8	67.67	1	1	GTGTTGTTAATAGAGCCCACCAGACCTCTTTGTGAGAACGTTTGTAAGCAATTACGTGGTGAACCATTCCATTGTAATCCAACTATTCGCATGCGCGGATTAACGGCTTTCGGTTCTACCAACATCACAATAATGACAAGCGGATTTGCCTTACATTATTATGCTCACAATAT---TCAAC-AATTGAGGCTCTTTGATTTCATAATCTTCGATGAATGTCATGTCATAGAT	GTGCTTTTGATAGAACCAACTCGACCACTTGCAGAAAACGTGTTCAAGCAATTATCCAGTGAACCGTTTTTCAAGAAGCCAACACTGCGCATGCGAGGAAATAGTGTGTTTGGTTCCTCTCCAATCTCCATTATGACTAGCGGCTTTGCGTTGCACTACTATGCTAATAATCGCTCTCAGCTAACTCAG----TTTAATTTCATAATTTTTGATGAATGTCATGTTTTAGAT	304	9700	AY884983.1 Potato virus Y isolate Mont, complete genome
TRINITY_DN520_c0_g1_i1	GU461890.1	73.469	147	35	4	5	149	3961	4105	4.67e-13	75.2	GU461890.1	82	108	108	4	73.47	1	1	ACGTGTTGTTAATAGAGCCCACCAGACCTCTTTGTGAGAACGTTTGTAAGCAATTACGTGGTGAACCATTCCATTGT-AATCCAACTATTCGCATGCGCGG-ATTAACGGCTTTCGGTTCTACCAACATCACAATAATGACAAGCGG	ACGTCCTGCTAATTGAACCCACCAGGCCGCTAGCTGAAAATGTGTGCAAGCAGTTGCGAGGTCAACCATTC-ATTGTCAATCCAACACTGCGCATGCGTGGGATGAGCACCTTT-GGATCAACTCCAATCACTGTGATGACAAGCGG	304	9785	GU461890.1 Plum pox virus isolate BIII/2, complete genome
TRINITY_DN520_c0_g1_i1	HQ880243.1	73.846	130	22	4	114	237	4382	4505	4.67e-13	75.2	HQ880243.1	82	96	96	12	73.85	1	1	TTTCGGTTCTACCAACATCACAATAATGACAAGCGGATTTGCCTTACATTATTATGCTCACAATATTCAACAATTGAGGCTC------TTTGATTTCATAATCTTCGATGAATGTCATGTCATAGATAGC	TTTTGGTTCGAGCAATATAACAGTGATGACAAGTGGTTTTGCTTTCCATTATTATGT---CAATAATCCACA--TCAG-CTCAATGGTTTTGACTACATAATAATGGATGAATGTCATGTTCTAGATAGC	304	9930	HQ880243.1 Cowpea aphid-borne mosaic virus isolate MG-Avr, complete genome
TRINITY_DN520_c0_g1_i1	AB576047.1	71.519	158	43	2	5	161	3937	4093	4.67e-13	75.2	AB576047.1	82	113	113	2	71.52	1	1	ACGTGTTGTTAATAGAGCCCACCAGACCTCTTTGTGAGAACGTTTGTAAGCAATTACGTGGTGAACCATTCCATTGTAATCCAACTATTCGCATGCGCGG-ATTAACGGCTTTCGGTTCTACCAACATCACAATAATGACAAGCGGATTTGCCTTACA	ACGTCCTGCTAATTGAACCCACCAGGCCGCTAGCTGAGAATGTGTGCAAGCAGTTGCGAGGTCAACCATTCAATGTCAATCCTACACTGCGCATGCGTGGGATGAGCACCTTT-GGATCAACTCCAATCACTGTGATGACAAGCGGTTATGCACTACA	304	9736	AB576047.1 Plum pox virus RNA, complete genome, strain: PPV-D, isolate: Ak3
TRINITY_DN520_c0_g1_i1	AB747307.1	71.585	183	46	6	69	248	4153	4332	4.67e-13	75.2	AB747307.1	82	131	131	6	71.58	1	1	ACCATTCCATTGTAATCCAACTATTCGCATGCGCGGATTAACGGCTTTCGGTTCTACCAACA-TCACAATAATGACAAGCGGATTTGCCTTACATTATTATGCTCACAATATTCAAC-AATTGAGGCTCTTTGATTTCATAATCTTCGATGAATGTCATGTCATAGATAGCCAA-GCCATGGC	ACCGTTCCATCAGAACACAACTCTTAGGATGCGAGGACTAACGGCATTCGGGTC-AGCACCAATCTCAGTAATGACTAGTGGATTTGCGCTCAATTACTTTGCAAACAATAGAATGCGAATTGAGGAA-TTCGACTTTGTCATATTCGATGAATGTCACGTTCACGAT-GCCAATGCAATGGC	304	9798	AB747307.1 Turnip mosaic virus RNA, complete cds, isolate: VIET172
TRINITY_DN520_c0_g1_i1	KY847984.1	67.672	232	67	3	7	234	3973	4200	4.67e-13	75.2	KY847984.1	82	157	157	8	67.67	1	1	GTGTTGTTAATAGAGCCCACCAGACCTCTTTGTGAGAACGTTTGTAAGCAATTACGTGGTGAACCATTCCATTGTAATCCAACTATTCGCATGCGCGGATTAACGGCTTTCGGTTCTACCAACATCACAATAATGACAAGCGGATTTGCCTTACATTATTATGCTCACAATAT---TCAAC-AATTGAGGCTCTTTGATTTCATAATCTTCGATGAATGTCATGTCATAGAT	GTGCTTTTGATAGAACCAACTCGACCACTTGCAGAAAACGTGTTCAAGCAATTATCCAGTGAACCGTTTTTCAAGAAGCCAACACTGCGCATGCGAGGAAATAGTGTGTTTGGTTCCTCTCCAATCTCCATCATGACTAGCGGCTTTGCGTTGCACTACTATGCTAATAATCGCTCTCAGCTAACTCAG----TTTAATTTCATAATTTTTGATGAATGTCATGTTTTAGAT	304	9704	KY847984.1 Potato virus Y isolate MSU_45_384a, complete genome
TRINITY_DN520_c0_g1_i1	KY847986.1	67.672	232	67	3	7	234	3899	4126	4.67e-13	75.2	KY847986.1	82	157	157	8	67.67	1	1	GTGTTGTTAATAGAGCCCACCAGACCTCTTTGTGAGAACGTTTGTAAGCAATTACGTGGTGAACCATTCCATTGTAATCCAACTATTCGCATGCGCGGATTAACGGCTTTCGGTTCTACCAACATCACAATAATGACAAGCGGATTTGCCTTACATTATTATGCTCACAATAT---TCAAC-AATTGAGGCTCTTTGATTTCATAATCTTCGATGAATGTCATGTCATAGAT	GTGCTTTTGATAGAACCAACTCGACCACTTGCAGAAAACGTGTTCAAGCAATTATCCAGTGAACCGTTTTTCAAGAAGCCAACACTGCGCATGCGAGGAAATAGTGTGTTTGGTTCCTCTCCAATCTCCATCATGACTAGCGGCTTTGCGTTGCACTACTATGCTAATAATCGCTCTCAGCTAACTCAG----TTTAATTTCATAATTTTTGATGAATGTCATGTTTTAGAT	304	9634	KY847986.1 Potato virus Y isolate MT100006, complete genome
TRINITY_DN520_c0_g1_i1	KY848025.1	68.376	234	64	5	6	234	3890	4118	4.67e-13	75.2	KY848025.1	82	160	160	10	68.38	1	1	CGTGTTGTTAATAGAGCCCACCAGACCTCTTTGTGAGAACGTTTGTAAGCAATTACGTGGTGAACCATTCCATTGTAATCCAACTATTCGCATGCGCGG-ATTAACGGCTTTCGGTTCTACCAACATCACAATAATGACAAGCGGATTTGCCTTACATTATTATGCTCACAATAT---TCAAC-AATTGAGGCTCTTTGATTTCATAATCTTCGATGAATGTCATGTCATAGAT	CGTGCTCTTGATAGAACCAACTCGACCACTTGCAGAAAACGTGTTCAAGCAATTATCCAGTGAACCGTTTTTCAAGAAGCCAACACTGCGTATGCGAGGGAATAGTGTGTTTGGTTCCTCTCCA-ATCTCCATCATGACTAGCGGCTTTGCGTTGCACTACTATGCTAATAATCGCTCTCAGCTAACTCAG----TTTAATTTCATAATCTTTGATGAATGTCATGTTTTAGAT	304	9571	KY848025.1 Potato virus Y isolate WA316, complete genome
TRINITY_DN520_c0_g1_i1	AB093606.1	72.561	164	37	6	69	228	4153	4312	1.63e-12	73.4	AB093606.1	80	119	119	8	72.56	1	1	ACCATTCCATTGTAATCCAACTATTCGCATGCGCGGATTAACGGCTTTCGGTTCTAC--CAACATCACAATAATGACAAGCGGATTTGC-CTTACATTATTATGCTCACAATAT-TCAACAATTGAGGCTCTTTGATTTCATAATCTTCGATGAATGTCATGTC	ACCATTTCATCAGAACACAACTCTAAGGATGCGTGGATTGACAGCATTTGGTTCGGCGCCAATATCAG--TAATGACCAGCGGCTTTGCACTTA-ATTACTTCGCAAACAATAGATCACGAATTGAGGAG-TTCGACTTCGTCATATTTGATGAATGTCATGTC	304	9798	AB093606.1 Turnip mosaic virus gene for polyprotein, complete cds, isolate:RUS1
TRINITY_DN520_c0_g1_i1	AB252108.1	72.561	164	37	6	69	228	4153	4312	1.63e-12	73.4	AB252108.1	80	119	119	8	72.56	1	1	ACCATTCCATTGTAATCCAACTATTCGCATGCGCGGATTAACGGCTTTCGGTTCTAC--CAACATCACAATAATGACAAGCGGATTTGC-CTTACATTATTATGCTCACAATAT-TCAACAATTGAGGCTCTTTGATTTCATAATCTTCGATGAATGTCATGTC	ACCATTTCATCAGAACACAACTCTAAGGATGCGTGGATTGACAGCATTTGGCTCGGCGCCAATATCAG--TAATGACCAGCGGCTTTGCACTTA-ATTACTTCGCAAACAATAGATCACGAATTGAGGAG-TTTGACTTCGTTATATTTGATGAATGTCATGTC	304	9798	AB252108.1 Turnip mosaic virus gene for polyprotein, complete cds, isolate: DNK2
TRINITY_DN520_c0_g1_i1	GU461889.1	71.034	145	42	0	5	149	3961	4105	1.63e-12	73.4	GU461889.1	80	103	103	0	71.03	1	1	ACGTGTTGTTAATAGAGCCCACCAGACCTCTTTGTGAGAACGTTTGTAAGCAATTACGTGGTGAACCATTCCATTGTAATCCAACTATTCGCATGCGCGGATTAACGGCTTTCGGTTCTACCAACATCACAATAATGACAAGCGG	ACGTCCTGCTAATTGAACCCACCAGGCCACTAGCTGAGAATGTGTGCAAGCAGTTGCGAGGTCAACCATTCAATGTCAATCCTACACTGCGCATGCGTGGGATGAGTACCTTTGGATCAACCCCAATCACTGTGATGACAAGCGG	304	9785	GU461889.1 Plum pox virus isolate BULG, complete genome
TRINITY_DN520_c0_g1_i1	HQ161080.1	72.222	144	38	2	115	257	4112	4254	1.63e-12	73.4	HQ161080.1	80	104	104	2	72.22	1	1	TTCGGTTCTACCAACATCACAATAATGACAAGCGGATTTGCCTTACATTATTATGCTCACAATATTCAACAA-TTGAGGCTCTTTGATTTCATAATCTTCGATGAATGTCATGTCATAGATAGCCAAGCCATGGCCTTCTATTG	TTTGGATCCAGCAACATTACAGTTATGACTAGTGGATTTGCATTTCATTATTATGTTAATAATCCCACACAACTTGCAGAT-TTTGATTTCATAATCATAGATGAGTGCCACGTACTTGACAGTTCAACCATAGCTTTCAATTG	304	9638	HQ161080.1 Hardenbergia mosaic virus isolate HarMV-57.1, complete genome
TRINITY_DN520_c0_g1_i1	JQ807995.1	68.254	252	74	6	7	255	3802	4050	1.63e-12	73.4	JQ807995.1	80	172	172	6	68.25	1	1	GTGTTGTTAATAGAGCCCACCAGACCTCTTTGTGAGAACGTTTGTAAGCAATTACGTGGTGAACCATTCCATTGT-AATCCAACTATTCGCATGCGCGGATTAACGGCTTTCGGTTCTACCAACATCACAATAATGACAAGCGGATTTGCCTTACATTATTATGCTCACAATATTCAACAAT-TGAGGCTCTTTGAT-TTCATAATCTTCGATGAATGTCATGTCATAGATAGCCAAGCCATGGCCTTCTAT	GTATTGATCATTGAACCGACGAGACCTTTGGCTGAAAATGTTTGTAAACAACTGAGAAATGAACCATTCC-TCGTAAACCCAACTTTGAGGATGCGAGGATTGGTGACTTGTGGTTCAGATGCAATTGATGTAATGACCAGCGGATATGCTTTACACTATCTAGCTAAC-GCACGCAACCTTCTGA-ATTCTTATATGTACATAATTTTTGATGAGTGTCATGTGTTAGATAGTTCTGCCATGGCTTTCTAT	304	9445	JQ807995.1 Ornithogalum mosaic virus isolate SW3.1, complete genome
TRINITY_DN520_c0_g1_i1	AB747300.1	68.831	231	64	6	1	227	4085	4311	1.63e-12	73.4	AB747300.1	80	159	159	8	68.83	1	1	GGTAACGTGTTGTTAATAGAGCCCACCAGACCTCTTTGTGAGAACGTTTGTAAGCAATTA-CGTGGTGAACCATTCCATTGTAATCCAACTATTCGCATGCGCGGATTAACGGCTTTCGGTTC--TACCAACATCACAATAATGACAAGCGGATTTGCCTTACATTATTATGCTCACAATATTCAAC-AATTGAGGCTCTTTGATTTCATAATCTTCGATGAATGTCATGT	GGGAACGTATTGCTCCTTGAGCCGACTCGGCCACTTGCAGAAAACGTACACAAGCAATTGTCGCAG-GCACCGTTCCATCAGAACACAACTCTTAGGATGCGCGGATTAACAGCATTCGGGTCGGCACCA--ATCTCAGTAATGACCAGTGGTTTTGCACTCAATTACTTTGCAAACAACAGAATGCGAATTGAAG-AATTTGACTTTGTCATATTTGATGAATGTCATGT	304	9798	AB747300.1 Turnip mosaic virus RNA, complete cds, isolate: VIET159
TRINITY_DN520_c0_g1_i1	AB747305.1	68.831	231	64	6	1	227	4085	4311	1.63e-12	73.4	AB747305.1	80	159	159	8	68.83	1	1	GGTAACGTGTTGTTAATAGAGCCCACCAGACCTCTTTGTGAGAACGTTTGTAAGCAATTA-CGTGGTGAACCATTCCATTGTAATCCAACTATTCGCATGCGCGGATTAACGGCTTTCGGTTCT--ACCAACATCACAATAATGACAAGCGGATTTGCCTTACATTATTATGCTCACAATATTCAAC-AATTGAGGCTCTTTGATTTCATAATCTTCGATGAATGTCATGT	GGAAACGTATTGCTCCTTGAGCCGACTCGGCCACTTGCAGAAAACGTGCATAAGCAATTGTCGCAG-GCGCCGTTCCATCAGAACACAACTCTTAGGATGCGTGGATTAACAGCATTCGGGTCGGCACCAA--TCTCAGTAATGACCAGTGGTTTTGCACTCAATTACTTTGCAAACAACAGAATGCGAATTGAAGAA-TTTGACTTCGTCATATTTGATGAATGTCATGT	304	9798	AB747305.1 Turnip mosaic virus RNA, complete cds, isolate: VIET169
TRINITY_DN520_c0_g1_i1	KU987835.1	68.163	245	72	5	11	252	3948	4189	1.63e-12	73.4	KU987835.1	80	167	167	6	68.16	1	1	TGTTAATAGAGCCCACCAGACCTCTTTGTGAGAACGTTTGTAAGCAATTACGTGGTGAACCATTCCATTGTAATCCAACTATTCGCATGCGCGGATTAA--CGGCTTTCGGTTCTACCAACATCACAATAATGACAAGCGGATTTGCCTTACATTATTATGCTCACAATATTCAACAATTGAGGCTCTTTGATTTCATAATCTTCGATGAATGTCATGTCATAGATAGCCA-AGCCATGGCCTTC	TGTTGTTAGAACCCACTCGACCTCTTGCAGAGAATGTACATGCGCAATTGTCTGCTAGCCCATTCCACCTTAACCCAACACTTATGATGAGAA-ATAAATCCGTCTTT-GGCTCTACTCCAATCACAGTCATGACAAGTGGATATGCACTACATTATCTTGCAAATAATGCACAACGGCTGAAGGAGTTTAGTTTCATATTATTTGATGAATGTCATGTGTTGGAT-GCGAGTGCAATGGCCTTC	304	9721	KU987835.1 Chilli veinal mottle virus isolate GD, complete genome
TRINITY_DN520_c0_g1_i1	AB252133.1	69.099	233	60	8	1	227	4085	4311	5.69e-12	71.6	AB252133.1	78	161	161	12	69.1	1	1	GGTAACGTGTTGTTAATAGAGCCCACCAGACCTCTTTGTGAGAACGTTTGTAAGCAATTACGTGGTGA--ACCATTCCATTGTAATCCAACTATTCGCATGCGCGGATTAACGGCTTTCGGTTCT--ACCAACATCACAATAATGACAAGCGGATTTGC-CTTACATTATTATGCTCACAATATTCA-ACAATTGAGGCTCTTTGATTTCATAATCTTCGATGAATGTCATGT	GGGAATGTGTTGCTTCTTGAACCGACTCGACCACTTGCAGAAAACGTACACAAGCAATT--GTCGCAAGCACCATTCCATCAGAACACAACTCTTAGGATGCGCGGACTGACGGCATTTGGATCGGCACCAA--TCTCAGTAATGACCAGTGGTTTCGCACTTA-ATTACTTTGCAAACAACAGGATGAGAATTGAAGAA-TTTGACTTCGTTATATTTGATGAATGTCATGT	304	9798	AB252133.1 Turnip mosaic virus gene for polyprotein, complete cds, isolate: NLD1
TRINITY_DN520_c0_g1_i1	AJ972878.1	72.727	143	36	3	110	251	4045	4185	5.69e-12	71.6	AJ972878.1	78	104	104	3	72.73	1	1	CGGCTTTCGGTTCTACCAACATCACAATAATGACAAGCGGATTTGCCTTACATTATTATGCTCACAATATTCAACAATTGAGGCTCTTTGATTTCATAATCTTCGATGAATGTCATGTCATAGATAGCCA-AGCCATGGCCTT	CGTCTTT-GGCTCTACTCCAATCACAGTCATGACAAGTGGATATGCATTACATTATCTTGCAAATAATGCACAACGGTTGAAGGAGTTTAGTTTCATATTATTTGATGAATGTCATGTGTTGGAT-GCGAGTGCAATGGCCTT	304	9708	AJ972878.1 Chilli veinal mottle virus complete genome, genomic RNA
TRINITY_DN520_c0_g1_i1	EF640933.1	71.918	146	39	2	5	149	3961	4105	5.69e-12	71.6	EF640933.1	78	105	105	2	71.92	1	1	ACGTGTTGTTAATAGAGCCCACCAGACCTCTTTGTGAGAACGTTTGTAAGCAATTACGTGGTGAACCATTCCATTGTAATCCAACTATTCGCATGCGCGG-ATTAACGGCTTTCGGTTCTACCAACATCACAATAATGACAAGCGG	ACGTCCTGCTAATTGAACCCACCAGGCCGCTAGCTGAGAATGTGTGCAAGCAGTTGCGAGGTCAACCATTCAATGTCAATCCTACACTGCGCATGCGTGGGATGAGCACCTTT-GGATCAACTCCAATCACTGTGATGACAAGCGG	304	9786	EF640933.1 Plum pox virus isolate Penn5, complete genome
TRINITY_DN520_c0_g1_i1	EF640934.1	71.918	146	39	2	5	149	3961	4105	5.69e-12	71.6	EF640934.1	78	105	105	2	71.92	1	1	ACGTGTTGTTAATAGAGCCCACCAGACCTCTTTGTGAGAACGTTTGTAAGCAATTACGTGGTGAACCATTCCATTGTAATCCAACTATTCGCATGCGCGG-ATTAACGGCTTTCGGTTCTACCAACATCACAATAATGACAAGCGG	ACGTCCTGCTAATTGAACCCACCAGGCCGCTAGCTGAGAATGTGTGCAAGCAGTTGCGAGGTCAACCATTCAATGTCAATCCTACACTGCGCATGCGTGGGATGAGCACCTTT-GGATCAACTCCAATCACTGTGATGACAAGCGG	304	9786	EF640934.1 Plum pox virus isolate Penn6, complete genome
TRINITY_DN520_c0_g1_i1	EF640935.1	71.918	146	39	2	5	149	3961	4105	5.69e-12	71.6	EF640935.1	78	105	105	2	71.92	1	1	ACGTGTTGTTAATAGAGCCCACCAGACCTCTTTGTGAGAACGTTTGTAAGCAATTACGTGGTGAACCATTCCATTGTAATCCAACTATTCGCATGCGCGG-ATTAACGGCTTTCGGTTCTACCAACATCACAATAATGACAAGCGG	ACGTCCTGCTAATTGAACCCACCAGGCCGCTAGCTGAGAATGTGTGCAAGCAGTTGCGAGGTCAACCATTCAATGTCAATCCTACACTGCGCATGCGTGGGATGAGCACCTTT-GGATCAACTCCAATCACTGTGATGACAAGCGG	304	9786	EF640935.1 Plum pox virus isolate Penn7, complete genome
TRINITY_DN520_c0_g1_i1	EF640936.1	71.918	146	39	2	5	149	3961	4105	5.69e-12	71.6	EF640936.1	78	105	105	2	71.92	1	1	ACGTGTTGTTAATAGAGCCCACCAGACCTCTTTGTGAGAACGTTTGTAAGCAATTACGTGGTGAACCATTCCATTGTAATCCAACTATTCGCATGCGCGG-ATTAACGGCTTTCGGTTCTACCAACATCACAATAATGACAAGCGG	ACGTCCTGCTAATTGAACCCACCAGGCCGCTAGCTGAGAATGTGTGCAAGCAGTTGCGAGGTCAACCATTCAATGTCAATCCTACACTGCGCATGCGTGGGATGAGCACCTTT-GGATCAACTCCAATCACTGTGATGACAAGCGG	304	9786	EF640936.1 Plum pox virus isolate Penn8, complete genome
TRINITY_DN520_c0_g1_i1	EF640938.1	71.918	146	39	2	5	149	3961	4105	5.69e-12	71.6	EF640938.1	78	105	105	2	71.92	1	1	ACGTGTTGTTAATAGAGCCCACCAGACCTCTTTGTGAGAACGTTTGTAAGCAATTACGTGGTGAACCATTCCATTGTAATCCAACTATTCGCATGCGCGG-ATTAACGGCTTTCGGTTCTACCAACATCACAATAATGACAAGCGG	ACGTCCTGCTAATTGAACCCACCAGGCCGCTAGCTGAGAATGTGTGCAAGCAGTTGCGAGGTCAACCATTCAATGTCAATCCTACACTGCGCATGCGTGGGATGAGCACCTTT-GGATCAACTCCAATCACTGTGATGACAAGCGG	304	9786	EF640938.1 Plum pox virus isolate Penn10, complete genome
TRINITY_DN520_c0_g1_i1	EF640939.1	71.918	146	39	2	5	149	3961	4105	5.69e-12	71.6	EF640939.1	78	105	105	2	71.92	1	1	ACGTGTTGTTAATAGAGCCCACCAGACCTCTTTGTGAGAACGTTTGTAAGCAATTACGTGGTGAACCATTCCATTGTAATCCAACTATTCGCATGCGCGG-ATTAACGGCTTTCGGTTCTACCAACATCACAATAATGACAAGCGG	ACGTCCTGCTAATTGAACCCACCAGGCCGCTAGCTGAGAATGTGTGCAAGCAGTTGCGAGGTCAACCATTCAATGTCAATCCTACACTGCGCATGCGTGGGATGAGCACCTTT-GGATCAACTCCAATCACTGTGATGACAAGCGG	304	9786	EF640939.1 Plum pox virus isolate Penn12, complete genome
TRINITY_DN520_c0_g1_i1	AM909717.1	72.727	143	36	3	110	251	4044	4184	5.69e-12	71.6	AM909717.1	78	104	104	3	72.73	1	1	CGGCTTTCGGTTCTACCAACATCACAATAATGACAAGCGGATTTGCCTTACATTATTATGCTCACAATATTCAACAATTGAGGCTCTTTGATTTCATAATCTTCGATGAATGTCATGTCATAGATAGCCA-AGCCATGGCCTT	CGTCTTT-GGCTCTACTCCAATCACAGTCATGACAAGTGGATATGCATTACATTATCTTGCAAATAATGCACAACGGTTGAAGGAGTTTAGTTTCATATTATTTGATGAATGTCATGTGTTGGAT-GCGAGTGCAATGGCCTT	304	9710	AM909717.1 Chilli veinal mottle virus complete genome, genomic RNA, isolate Korea
TRINITY_DN520_c0_g1_i1	AY884984.1	67.382	233	68	3	6	234	3971	4199	5.69e-12	71.6	AY884984.1	78	157	157	8	67.38	1	1	CGTGTTGTTAATAGAGCCCACCAGACCTCTTTGTGAGAACGTTTGTAAGCAATTACGTGGTGAACCATTCCATTGTAATCCAACTATTCGCATGCGCGGATTAACGGCTTTCGGTTCTACCAACATCACAATAATGACAAGCGGATTTGCCTTACATTATTATGCTCACAATAT---TCAAC-AATTGAGGCTCTTTGATTTCATAATCTTCGATGAATGTCATGTCATAGAT	CGTGCTTTTGATAGAACCAACTCGACCACTTGCAGAAAACGTGTTCAAGCAGTTATCCAGTGAACCGTTTTTCAAGAAGCCAACACTGCGCATGCGAGGAAATAGTGTGTTTGGTTCCTCTCCAATTTCCATCATGACTAGCGGCTTTGCATTGCACTACTATGCTAACAATCGCTCTCAGCTAACTCAG----TTTAATTTCATAATTTTTGATGAATGTCATGTTCTAGAT	304	9700	AY884984.1 Potato virus Y isolate RRA-1, complete genome
TRINITY_DN520_c0_g1_i1	FJ640963.1	67.123	219	72	0	40	258	3972	4190	5.69e-12	71.6	FJ640963.1	78	147	147	0	67.12	1	1	GAGAACGTTTGTAAGCAATTACGTGGTGAACCATTCCATTGTAATCCAACTATTCGCATGCGCGGATTAACGGCTTTCGGTTCTACCAACATCACAATAATGACAAGCGGATTTGCCTTACATTATTATGCTCACAATATTCAACAATTGAGGCTCTTTGATTTCATAATCTTCGATGAATGTCATGTCATAGATAGCCAAGCCATGGCCTTCTATTGT	GAGAACGTCAGTAAGCAGTTGAGCTTTGAACCTTTCTATCACAATGTAACACTGAGAATGAGAGGATTGAGCAAGTTTGGATCAAGCAACATAGTTGTCATGACAAGCGGGTTTGCGTTTCATTACTATGTTAACAATCCACAACAGCTGTCTGATTTCGATTTTATCATAATAGATGAATGCCATGTTCAAGATAGCCCAACGATTGCATTCAACTGT	304	9588	FJ640963.1 Soybean mosaic virus isolate WS128, complete genome
TRINITY_DN520_c0_g1_i1	FJ640967.1	67.123	219	72	0	40	258	3969	4187	5.69e-12	71.6	FJ640967.1	78	147	147	0	67.12	1	1	GAGAACGTTTGTAAGCAATTACGTGGTGAACCATTCCATTGTAATCCAACTATTCGCATGCGCGGATTAACGGCTTTCGGTTCTACCAACATCACAATAATGACAAGCGGATTTGCCTTACATTATTATGCTCACAATATTCAACAATTGAGGCTCTTTGATTTCATAATCTTCGATGAATGTCATGTCATAGATAGCCAAGCCATGGCCTTCTATTGT	GAGAACGTCAGTAAGCAGTTGAGCTTTGAACCTTTCTATCACAATGTAACACTGAGAATGAGAGGATTGAGCAAGTTTGGATCAAGCAACATAGTTGTCATGACAAGCGGGTTTGCGTTTCATTACTATGTTAACAATCCACAACAGCTGTCTGATTTCGATTTTATCATAATAGATGAATGCCATGTTCAAGATAGCCCAACGATTGCATTCAACTGT	304	9585	FJ640967.1 Soybean mosaic virus isolate WS145, complete genome
TRINITY_DN520_c0_g1_i1	AF401295.1	71.918	146	39	2	5	149	3961	4105	5.69e-12	71.6	AF401295.1	78	105	105	2	71.92	1	1	ACGTGTTGTTAATAGAGCCCACCAGACCTCTTTGTGAGAACGTTTGTAAGCAATTACGTGGTGAACCATTCCATTGTAATCCAACTATTCGCATGCGCGG-ATTAACGGCTTTCGGTTCTACCAACATCACAATAATGACAAGCGG	ACGTCCTGCTAATTGAACCCACCAGGCCGCTAGCTGAGAATGTGTGCAAGCAGTTGCGAGGTCAACCATTCAATGTCAATCCTACACTGCGCATGCGTGGGATGAGCACCTTT-GGATCAACTCCAATCACTGTGATGACAAGCGG	304	9786	AF401295.1 Plum pox virus isolate PENN1, complete genome
TRINITY_DN520_c0_g1_i1	AF401296.1	71.918	146	39	2	5	149	3961	4105	5.69e-12	71.6	AF401296.1	78	105	105	2	71.92	1	1	ACGTGTTGTTAATAGAGCCCACCAGACCTCTTTGTGAGAACGTTTGTAAGCAATTACGTGGTGAACCATTCCATTGTAATCCAACTATTCGCATGCGCGG-ATTAACGGCTTTCGGTTCTACCAACATCACAATAATGACAAGCGG	ACGTCCTGCTAATTGAACCCACCAGGCCGCTAGCTGAGAATGTGTGCAAGCAGTTGCGAGGTCAACCATTCAATGTCAATCCTACACTGCGCATGCGTGGGATGAGCACCTTT-GGATCAACTCCAATCACTGTGATGACAAGCGG	304	9786	AF401296.1 Plum pox virus isolate PENN2, complete genome
TRINITY_DN520_c0_g1_i1	AY028309.2	71.918	146	39	2	5	149	3961	4105	5.69e-12	71.6	AY028309.2	78	105	105	2	71.92	1	1	ACGTGTTGTTAATAGAGCCCACCAGACCTCTTTGTGAGAACGTTTGTAAGCAATTACGTGGTGAACCATTCCATTGTAATCCAACTATTCGCATGCGCGG-ATTAACGGCTTTCGGTTCTACCAACATCACAATAATGACAAGCGG	ACGTCCTGCTAATTGAACCCACCAGGCCACTAGCTGAGAATGTGTGCAAGCAGTTGCGAGGTCAACCATTCAATGTCAATCCTACACTGCGCATGCGTGGGATGAGCACCTTT-GGATCAACTCCAATCACTGTGATGACAAGCGG	304	9786	AY028309.2 Plum pox virus isolate BOR-3, complete genome
TRINITY_DN520_c0_g1_i1	GU474956.1	71.918	146	39	2	5	149	3961	4105	5.69e-12	71.6	GU474956.1	78	105	105	2	71.92	1	1	ACGTGTTGTTAATAGAGCCCACCAGACCTCTTTGTGAGAACGTTTGTAAGCAATTACGTGGTGAACCATTCCATTGTAATCCAACTATTCGCATGCGCGG-ATTAACGGCTTTCGGTTCTACCAACATCACAATAATGACAAGCGG	ACGTCCTGCTAATTGAACCCACCAGGCCGCTAGCTGAGAATGTGTGCAAGCAGTTGCGAGGTCAACCATTCAATGTCAATCCTACACTGCGCATGCGTGGGATGAGCACCTTT-GGATCAACTCCAATCACTGTGATGACAAGCGG	304	9784	GU474956.1 Plum pox virus isolate o6, complete genome
TRINITY_DN520_c0_g1_i1	AB545926.1	71.918	146	39	2	5	149	3961	4105	5.69e-12	71.6	AB545926.1	78	105	105	2	71.92	1	1	ACGTGTTGTTAATAGAGCCCACCAGACCTCTTTGTGAGAACGTTTGTAAGCAATTACGTGGTGAACCATTCCATTGTAATCCAACTATTCGCATGCGCGG-ATTAACGGCTTTCGGTTCTACCAACATCACAATAATGACAAGCGG	ACGTCCTGCTAATTGAACCCACCAGGCCGCTAGCTGAGAATGTGTGCAAGCAGTTGCGAGGTCAACCATTCAATGTCAATCCTACACTGCGCATGCGTGGGATGAGCACCTTT-GGATCAACTCCAATCACTGTGATGACAAGCGG	304	9786	AB545926.1 Plum pox virus RNA, complete genome, strain: PPV-D, isolate: Ou1
TRINITY_DN520_c0_g1_i1	AB576045.1	71.918	146	39	2	5	149	3937	4081	5.69e-12	71.6	AB576045.1	78	105	105	2	71.92	1	1	ACGTGTTGTTAATAGAGCCCACCAGACCTCTTTGTGAGAACGTTTGTAAGCAATTACGTGGTGAACCATTCCATTGTAATCCAACTATTCGCATGCGCGG-ATTAACGGCTTTCGGTTCTACCAACATCACAATAATGACAAGCGG	ACGTCCTGCTAATTGAACCCACCAGGCCGCTAGCTGAGAATGTGTGCAAGCAGTTGCGAGGTCAACCATTCAATGTCAATCCTACACTGCGCATGCGTGGGATGAGCACCTTT-GGATCAACTCCAATCACTGTGATGACAAGCGG	304	9736	AB576045.1 Plum pox virus RNA, complete genome, strain: PPV-D, isolate: Ak1
TRINITY_DN520_c0_g1_i1	AB576046.1	71.918	146	39	2	5	149	3937	4081	5.69e-12	71.6	AB576046.1	78	105	105	2	71.92	1	1	ACGTGTTGTTAATAGAGCCCACCAGACCTCTTTGTGAGAACGTTTGTAAGCAATTACGTGGTGAACCATTCCATTGTAATCCAACTATTCGCATGCGCGG-ATTAACGGCTTTCGGTTCTACCAACATCACAATAATGACAAGCGG	ACGTCCTGCTAATTGAACCCACCAGGCCGCTAGCTGAGAATGTGTGCAAGCAGTTGCGAGGTCAACCATTCAATGTCAATCCTACACTGCGCATGCGTGGGATGAGCACCTTT-GGATCAACTCCAATCACTGTGATGACAAGCGG	304	9736	AB576046.1 Plum pox virus RNA, complete genome, strain: PPV-D, isolate: Ak2
TRINITY_DN520_c0_g1_i1	AB576048.1	71.918	146	39	2	5	149	3937	4081	5.69e-12	71.6	AB576048.1	78	105	105	2	71.92	1	1	ACGTGTTGTTAATAGAGCCCACCAGACCTCTTTGTGAGAACGTTTGTAAGCAATTACGTGGTGAACCATTCCATTGTAATCCAACTATTCGCATGCGCGG-ATTAACGGCTTTCGGTTCTACCAACATCACAATAATGACAAGCGG	ACGTCCTGCTAATTGAACCCACCAGGCCGCTAGCTGAGAATGTGTGCAAGCAGTTGCGAGGTCAACCATTCAATGTCAATCCTACACTGCGCATGCGTGGGATGAGCACCTTT-GGATCAACTCCAATCACTGTGATGACAAGCGG	304	9736	AB576048.1 Plum pox virus RNA, complete genome, strain: PPV-D, isolate: Ha1
TRINITY_DN520_c0_g1_i1	AB576049.1	71.918	146	39	2	5	149	3937	4081	5.69e-12	71.6	AB576049.1	78	105	105	2	71.92	1	1	ACGTGTTGTTAATAGAGCCCACCAGACCTCTTTGTGAGAACGTTTGTAAGCAATTACGTGGTGAACCATTCCATTGTAATCCAACTATTCGCATGCGCGG-ATTAACGGCTTTCGGTTCTACCAACATCACAATAATGACAAGCGG	ACGTCCTGCTAATTGAACCCACCAGGCCGCTAGCTGAGAATGTGTGCAAGCAGTTGCGAGGTCAACCATTCAATGTCAATCCCACACTGCGCATGCGTGGGATGAGCACCTTT-GGATCAACTCCAATCACTGTGATGACAAGCGG	304	9736	AB576049.1 Plum pox virus RNA, complete genome, strain: PPV-D, isolate: Ha2
TRINITY_DN520_c0_g1_i1	AB576050.1	71.918	146	39	2	5	149	3937	4081	5.69e-12	71.6	AB576050.1	78	105	105	2	71.92	1	1	ACGTGTTGTTAATAGAGCCCACCAGACCTCTTTGTGAGAACGTTTGTAAGCAATTACGTGGTGAACCATTCCATTGTAATCCAACTATTCGCATGCGCGG-ATTAACGGCTTTCGGTTCTACCAACATCACAATAATGACAAGCGG	ACGTCCTGCTAATTGAACCCACCAGGCCGCTAGCTGAGAATGTGTGCAAGCAGTTGCGAGGTCAACCATTCAATGTCAATCCCACACTGCGCATGCGTGGGATGAGCACCTTT-GGATCAACTCCAATCACTGTGATGACAAGCGG	304	9736	AB576050.1 Plum pox virus RNA, complete genome, strain: PPV-D, isolate: Ha3
TRINITY_DN520_c0_g1_i1	AB576051.1	71.918	146	39	2	5	149	3937	4081	5.69e-12	71.6	AB576051.1	78	105	105	2	71.92	1	1	ACGTGTTGTTAATAGAGCCCACCAGACCTCTTTGTGAGAACGTTTGTAAGCAATTACGTGGTGAACCATTCCATTGTAATCCAACTATTCGCATGCGCGG-ATTAACGGCTTTCGGTTCTACCAACATCACAATAATGACAAGCGG	ACGTCCTGCTAATTGAACCCACCAGGCCGCTAGCTGAGAATGTGTGCAAGCAGTTGCGAGGTCAACCATTCAATGTCAATCCCACACTGCGCATGCGTGGGATGAGCACCTTT-GGATCAACTCCAATCACTGTGATGACAAGCGG	304	9736	AB576051.1 Plum pox virus RNA, complete genome, strain: PPV-D, isolate: Ha4
TRINITY_DN520_c0_g1_i1	AB576052.1	71.918	146	39	2	5	149	3937	4081	5.69e-12	71.6	AB576052.1	78	105	105	2	71.92	1	1	ACGTGTTGTTAATAGAGCCCACCAGACCTCTTTGTGAGAACGTTTGTAAGCAATTACGTGGTGAACCATTCCATTGTAATCCAACTATTCGCATGCGCGG-ATTAACGGCTTTCGGTTCTACCAACATCACAATAATGACAAGCGG	ACGTCCTGCTAATTGAACCCACCAGGCCGCTAGCTGAGAATGTGTGCAAGCAGTTGCGAGGTCAACCATTCAATGTCAATCCTACACTGCGCATGCGTGGGATGAGCACCTTT-GGATCAACTCCAATCACTGTGATGACAAGCGG	304	9735	AB576052.1 Plum pox virus RNA, complete genome, strain: PPV-D, isolate: Hi1
TRINITY_DN520_c0_g1_i1	AB576053.1	71.918	146	39	2	5	149	3937	4081	5.69e-12	71.6	AB576053.1	78	105	105	2	71.92	1	1	ACGTGTTGTTAATAGAGCCCACCAGACCTCTTTGTGAGAACGTTTGTAAGCAATTACGTGGTGAACCATTCCATTGTAATCCAACTATTCGCATGCGCGG-ATTAACGGCTTTCGGTTCTACCAACATCACAATAATGACAAGCGG	ACGTCCTGCTAATTGAACCCACCAGGCCGCTAGCTGAGAATGTGTGCAAGCAGTTGCGAGGTCAACCATTCAATGTCAATCCTACACTGCGCATGCGTGGGATGAGCACCTTT-GGATCAACTCCAATCACTGTGATGACAAGCGG	304	9736	AB576053.1 Plum pox virus RNA, complete genome, strain: PPV-D, isolate: Hi2
TRINITY_DN520_c0_g1_i1	AB576054.1	71.918	146	39	2	5	149	3937	4081	5.69e-12	71.6	AB576054.1	78	105	105	2	71.92	1	1	ACGTGTTGTTAATAGAGCCCACCAGACCTCTTTGTGAGAACGTTTGTAAGCAATTACGTGGTGAACCATTCCATTGTAATCCAACTATTCGCATGCGCGG-ATTAACGGCTTTCGGTTCTACCAACATCACAATAATGACAAGCGG	ACGTCCTGCTAATTGAACCCACCAGGCCGCTAGCTGAGAATGTGTGCAAGCAGTTGCGAGGTCAACCATTCAATGTCAATCCTACACTGCGCATGCGTGGGATGAGCACCTTT-GGATCAACTCCAATCACTGTGATGACAAGCGG	304	9736	AB576054.1 Plum pox virus RNA, complete genome, strain: PPV-D, isolate: Hi3
TRINITY_DN520_c0_g1_i1	AB576055.1	71.918	146	39	2	5	149	3937	4081	5.69e-12	71.6	AB576055.1	78	105	105	2	71.92	1	1	ACGTGTTGTTAATAGAGCCCACCAGACCTCTTTGTGAGAACGTTTGTAAGCAATTACGTGGTGAACCATTCCATTGTAATCCAACTATTCGCATGCGCGG-ATTAACGGCTTTCGGTTCTACCAACATCACAATAATGACAAGCGG	ACGTCCTGCTAATTGAACCCACCAGGCCGCTAGCTGAGAATGTGTGCAAGCAGTTGCGAGGTCAACCATTCAATGTCAATCCTACACTGCGCATGCGTGGGATGAGCACCTTT-GGATCAACTCCAATCACTGTGATGACAAGCGG	304	9735	AB576055.1 Plum pox virus RNA, complete genome, strain: PPV-D, isolate: Hi4
TRINITY_DN520_c0_g1_i1	AB576056.1	71.918	146	39	2	5	149	3937	4081	5.69e-12	71.6	AB576056.1	78	105	105	2	71.92	1	1	ACGTGTTGTTAATAGAGCCCACCAGACCTCTTTGTGAGAACGTTTGTAAGCAATTACGTGGTGAACCATTCCATTGTAATCCAACTATTCGCATGCGCGG-ATTAACGGCTTTCGGTTCTACCAACATCACAATAATGACAAGCGG	ACGTCCTGCTAATTGAACCCACCAGGCCGCTAGCTGAGAATGTGTGCAAGCAGTTGCGAGGTCAACCATTCAATGTCAATCCTACACTACGCATGCGTGGGATGAGCACCTTT-GGATCAACTCCAATCACTGTGATGACAAGCGG	304	9736	AB576056.1 Plum pox virus RNA, complete genome, strain: PPV-D, isolate: Ok1
TRINITY_DN520_c0_g1_i1	AB576057.1	71.918	146	39	2	5	149	3937	4081	5.69e-12	71.6	AB576057.1	78	105	105	2	71.92	1	1	ACGTGTTGTTAATAGAGCCCACCAGACCTCTTTGTGAGAACGTTTGTAAGCAATTACGTGGTGAACCATTCCATTGTAATCCAACTATTCGCATGCGCGG-ATTAACGGCTTTCGGTTCTACCAACATCACAATAATGACAAGCGG	ACGTCCTGCTAATTGAACCCACCAGGCCGCTAGCTGAGAATGTGTGCAAGCAGTTGCGAGGTCAACCATTCAATGTCAATCCTACACTGCGCATGCGTGGGATGAGCACCTTT-GGATCAACTCCAATCACTGTGATGACAAGCGG	304	9736	AB576057.1 Plum pox virus RNA, complete genome, strain: PPV-D, isolate: Ok2
TRINITY_DN520_c0_g1_i1	AB576058.1	71.918	146	39	2	5	149	3937	4081	5.69e-12	71.6	AB576058.1	78	105	105	2	71.92	1	1	ACGTGTTGTTAATAGAGCCCACCAGACCTCTTTGTGAGAACGTTTGTAAGCAATTACGTGGTGAACCATTCCATTGTAATCCAACTATTCGCATGCGCGG-ATTAACGGCTTTCGGTTCTACCAACATCACAATAATGACAAGCGG	ACGTCCTGCTAATTGAACCCACCAGGCCGCTAGCTGAGAATGTGTGCAAGCAGTTGCGAGGTCAACCATTCAATGTCAATCCTACACTGCGCATGCGTGGGATGAGCACCTTT-GGATCAACTCCAATCACTGTGATGACAAGCGG	304	9736	AB576058.1 Plum pox virus RNA, complete genome, strain: PPV-D, isolate: Ou2
TRINITY_DN520_c0_g1_i1	AB576059.1	71.918	146	39	2	5	149	3937	4081	5.69e-12	71.6	AB576059.1	78	105	105	2	71.92	1	1	ACGTGTTGTTAATAGAGCCCACCAGACCTCTTTGTGAGAACGTTTGTAAGCAATTACGTGGTGAACCATTCCATTGTAATCCAACTATTCGCATGCGCGG-ATTAACGGCTTTCGGTTCTACCAACATCACAATAATGACAAGCGG	ACGTCCTGCTAATTGAACCCACCAGGCCGCTAGCTGAGAATGTGTGCAAGCAGTTGCGAGGTCAACCATTCAATGTCAATCCTACACTGCGCATGCGTGGGATGAGCACCTTT-GGATCAACTCCAATCACTGTGATGACAAGCGG	304	9736	AB576059.1 Plum pox virus RNA, complete genome, strain: PPV-D, isolate: Ou3
TRINITY_DN520_c0_g1_i1	AB576060.1	71.918	146	39	2	5	149	3937	4081	5.69e-12	71.6	AB576060.1	78	105	105	2	71.92	1	1	ACGTGTTGTTAATAGAGCCCACCAGACCTCTTTGTGAGAACGTTTGTAAGCAATTACGTGGTGAACCATTCCATTGTAATCCAACTATTCGCATGCGCGG-ATTAACGGCTTTCGGTTCTACCAACATCACAATAATGACAAGCGG	ACGTCCTGCTAATTGAACCCACCAGGCCGCTAGCTGAGAATGTGTGCAAGCAGTTGCGAGGTCAACCATTCAATGTCAATCCTACACTGCGCATGCGTGGGATGAGCACCTTT-GGATCAACTCCAATCACTGTGATGACAAGCGG	304	9736	AB576060.1 Plum pox virus RNA, complete genome, strain: PPV-D, isolate: Ou4
TRINITY_DN520_c0_g1_i1	AB576061.1	71.918	146	39	2	5	149	3937	4081	5.69e-12	71.6	AB576061.1	78	105	105	2	71.92	1	1	ACGTGTTGTTAATAGAGCCCACCAGACCTCTTTGTGAGAACGTTTGTAAGCAATTACGTGGTGAACCATTCCATTGTAATCCAACTATTCGCATGCGCGG-ATTAACGGCTTTCGGTTCTACCAACATCACAATAATGACAAGCGG	ACGTCCTGCTAATTGAACCCACCAGGCCGCTAGCTGAGAATGTGTGCAAGCAGTTGCGAGGTCAACCATTCAATGTCAATCCTACACTGCGCATGCGTGGGATGAGCACCTTT-GGATCAACTCCAATCACTGTGATGACAAGCGG	304	9736	AB576061.1 Plum pox virus RNA, complete genome, strain: PPV-D, isolate: Ou5
TRINITY_DN520_c0_g1_i1	AB576062.1	71.918	146	39	2	5	149	3937	4081	5.69e-12	71.6	AB576062.1	78	105	105	2	71.92	1	1	ACGTGTTGTTAATAGAGCCCACCAGACCTCTTTGTGAGAACGTTTGTAAGCAATTACGTGGTGAACCATTCCATTGTAATCCAACTATTCGCATGCGCGG-ATTAACGGCTTTCGGTTCTACCAACATCACAATAATGACAAGCGG	ACGTCCTGCTAATTGAACCCACCAGGCCGCTAGCTGAGAATGTGTGCAAGCAGTTGCGAGGTCAACCATTCAATGTCAATCCTACACTGCGCATGCGTGGGATGAGCACCTTT-GGATCAACTCCAATCACTGTGATGACAAGCGG	304	9736	AB576062.1 Plum pox virus RNA, complete genome, strain: PPV-D, isolate: Ou6
TRINITY_DN520_c0_g1_i1	AB576063.1	71.918	146	39	2	5	149	3937	4081	5.69e-12	71.6	AB576063.1	78	105	105	2	71.92	1	1	ACGTGTTGTTAATAGAGCCCACCAGACCTCTTTGTGAGAACGTTTGTAAGCAATTACGTGGTGAACCATTCCATTGTAATCCAACTATTCGCATGCGCGG-ATTAACGGCTTTCGGTTCTACCAACATCACAATAATGACAAGCGG	ACGTCCTGCTAATTGAACCCACCAGGCCGCTAGCTGAGAATGTGTGCAAGCAGTTGCGAGGTCAACCATTCAATGTCAATCCTACACTGCGCATGCGTGGGATGAGCACCTTT-GGATCAACTCCAATCACTGTGATGACAAGCGG	304	9736	AB576063.1 Plum pox virus RNA, complete genome, strain: PPV-D, isolate: Ou7
TRINITY_DN520_c0_g1_i1	AB576064.1	71.918	146	39	2	5	149	3937	4081	5.69e-12	71.6	AB576064.1	78	105	105	2	71.92	1	1	ACGTGTTGTTAATAGAGCCCACCAGACCTCTTTGTGAGAACGTTTGTAAGCAATTACGTGGTGAACCATTCCATTGTAATCCAACTATTCGCATGCGCGG-ATTAACGGCTTTCGGTTCTACCAACATCACAATAATGACAAGCGG	ACGTCCTGCTAATTGAACCCACCAGGCCGCTAGCTGAGAATGTGTGCAAGCAGTTGCGAGGTCAACCATTCAATGTCAATCCTACACTGCGCATGCGTGGGATGAGCACCTTT-GGATCAACTCCAATCACTGTGATGACAAGCGG	304	9736	AB576064.1 Plum pox virus RNA, complete genome, strain: PPV-D, isolate: Ou8
TRINITY_DN520_c0_g1_i1	AB576065.1	71.918	146	39	2	5	149	3937	4081	5.69e-12	71.6	AB576065.1	78	105	105	2	71.92	1	1	ACGTGTTGTTAATAGAGCCCACCAGACCTCTTTGTGAGAACGTTTGTAAGCAATTACGTGGTGAACCATTCCATTGTAATCCAACTATTCGCATGCGCGG-ATTAACGGCTTTCGGTTCTACCAACATCACAATAATGACAAGCGG	ACGTCCTGCTAATTGAACCCACCAGGCCACTAGCTGAGAATGTGTGCAAGCAGTTGCGAGGTCAACCATTCAATGTCAATCCTACACTGCGCATGCGTGGGATGAGCACCTTT-GGATCAACTCCAATCACTGTGATGACAAGCGG	304	9736	AB576065.1 Plum pox virus RNA, complete genome, strain: PPV-D, isolate: Ou9
TRINITY_DN520_c0_g1_i1	AB576066.1	71.918	146	39	2	5	149	3937	4081	5.69e-12	71.6	AB576066.1	78	105	105	2	71.92	1	1	ACGTGTTGTTAATAGAGCCCACCAGACCTCTTTGTGAGAACGTTTGTAAGCAATTACGTGGTGAACCATTCCATTGTAATCCAACTATTCGCATGCGCGG-ATTAACGGCTTTCGGTTCTACCAACATCACAATAATGACAAGCGG	ACGTCCTGCTAATTGAACCCACCAGGCCGCTAGCTGAGAATGTGTGCAAGCAGTTGCGAGGTCAACCATTCAATGTCAATCCTACACTGCGCATGCGTGGGATGAGCACCTTT-GGATCAACTCCAATCACTGTGATGACAAGCGG	304	9736	AB576066.1 Plum pox virus RNA, complete genome, strain: PPV-D, isolate: Ou12
TRINITY_DN520_c0_g1_i1	AB576067.1	71.918	146	39	2	5	149	3937	4081	5.69e-12	71.6	AB576067.1	78	105	105	2	71.92	1	1	ACGTGTTGTTAATAGAGCCCACCAGACCTCTTTGTGAGAACGTTTGTAAGCAATTACGTGGTGAACCATTCCATTGTAATCCAACTATTCGCATGCGCGG-ATTAACGGCTTTCGGTTCTACCAACATCACAATAATGACAAGCGG	ACGTCCTGCTAATTGAACCCACCAGGCCGCTAGCTGAGAATGTGTGCAAGCAGTTGCGAGGTCAACCATTCAATGTCAATCCTACACTGCGCATGCGTGGGATGAGCACCTTT-GGATCAACTCCAATCACTGTGATGACAAGCGG	304	9736	AB576067.1 Plum pox virus RNA, complete genome, strain: PPV-D, isolate: Ou13
TRINITY_DN520_c0_g1_i1	AB576069.1	71.918	146	39	2	5	149	3937	4081	5.69e-12	71.6	AB576069.1	78	105	105	2	71.92	1	1	ACGTGTTGTTAATAGAGCCCACCAGACCTCTTTGTGAGAACGTTTGTAAGCAATTACGTGGTGAACCATTCCATTGTAATCCAACTATTCGCATGCGCGG-ATTAACGGCTTTCGGTTCTACCAACATCACAATAATGACAAGCGG	ACGTCCTGCTAATTGAACCCACCAGGCCGCTAGCTGAGAATGTGTGCAAGCAGTTGCGAGGTCAACCATTCAATGTCAATCCTACACTGCGCATGCGTGGGATGAGCACCTTT-GGATCAACTCCAATCACTGTGATGACAAGCGG	304	9736	AB576069.1 Plum pox virus RNA, complete genome, strain: PPV-D, isolate: Ou15
TRINITY_DN520_c0_g1_i1	AB576070.1	71.918	146	39	2	5	149	3937	4081	5.69e-12	71.6	AB576070.1	78	105	105	2	71.92	1	1	ACGTGTTGTTAATAGAGCCCACCAGACCTCTTTGTGAGAACGTTTGTAAGCAATTACGTGGTGAACCATTCCATTGTAATCCAACTATTCGCATGCGCGG-ATTAACGGCTTTCGGTTCTACCAACATCACAATAATGACAAGCGG	ACGTCCTGCTAATTGAACCCACCAGGCCGCTAGCTGAGAATGTCTGCAAGCAGTTGCGAGGTCAACCATTCAATGTCAATCCTACACTGCGCATGCGTGGGATGAGCACCTTT-GGATCAACTCCAATCACTGTGATGACAAGCGG	304	9736	AB576070.1 Plum pox virus RNA, complete genome, strain: PPV-D, isolate: Ou16
TRINITY_DN520_c0_g1_i1	AB576071.1	71.918	146	39	2	5	149	3937	4081	5.69e-12	71.6	AB576071.1	78	105	105	2	71.92	1	1	ACGTGTTGTTAATAGAGCCCACCAGACCTCTTTGTGAGAACGTTTGTAAGCAATTACGTGGTGAACCATTCCATTGTAATCCAACTATTCGCATGCGCGG-ATTAACGGCTTTCGGTTCTACCAACATCACAATAATGACAAGCGG	ACGTCCTGCTAATTGAACCCACCAGGCCGCTAGCTGAGAATGTGTGCAAGCAGTTGCGAGGTCAACCATTCAATGTCAATCCTACACTGCGCATGCGTGGGATGAGCACCTTT-GGATCAACTCCAATCACTGTGATGACAAGCGG	304	9736	AB576071.1 Plum pox virus RNA, complete genome, strain: PPV-D, isolate: Ou17
TRINITY_DN520_c0_g1_i1	AB576072.1	71.918	146	39	2	5	149	3937	4081	5.69e-12	71.6	AB576072.1	78	105	105	2	71.92	1	1	ACGTGTTGTTAATAGAGCCCACCAGACCTCTTTGTGAGAACGTTTGTAAGCAATTACGTGGTGAACCATTCCATTGTAATCCAACTATTCGCATGCGCGG-ATTAACGGCTTTCGGTTCTACCAACATCACAATAATGACAAGCGG	ACGTCCTGCTAATTGAACCCACCAGGCCGCTAGCTGAGAATGTGTGCAAGCAGTTGCGAGGTCAACCATTCAATGTCAATCCTACACTGCGCATGCGTGGGATGAGCACCTTT-GGATCAACTCCAATCACTGTGATGACAAGCGG	304	9736	AB576072.1 Plum pox virus RNA, complete genome, strain: PPV-D, isolate: Ou18
TRINITY_DN520_c0_g1_i1	AB576073.1	71.918	146	39	2	5	149	3937	4081	5.69e-12	71.6	AB576073.1	78	105	105	2	71.92	1	1	ACGTGTTGTTAATAGAGCCCACCAGACCTCTTTGTGAGAACGTTTGTAAGCAATTACGTGGTGAACCATTCCATTGTAATCCAACTATTCGCATGCGCGG-ATTAACGGCTTTCGGTTCTACCAACATCACAATAATGACAAGCGG	ACGTCCTGCTAATTGAACCCACCAGGCCGCTAGCTGAGAATGTGTGCAAGCAGTTGCGAGGTCAACCATTCAATGTCAATCCTACACTGCGCATGCGTGGGATGAGCACCTTT-GGATCAACTCCAATCACTGTGATGACAAGCGG	304	9736	AB576073.1 Plum pox virus RNA, complete genome, strain: PPV-D, isolate: Mi1
TRINITY_DN520_c0_g1_i1	AB576074.1	71.918	146	39	2	5	149	3937	4081	5.69e-12	71.6	AB576074.1	78	105	105	2	71.92	1	1	ACGTGTTGTTAATAGAGCCCACCAGACCTCTTTGTGAGAACGTTTGTAAGCAATTACGTGGTGAACCATTCCATTGTAATCCAACTATTCGCATGCGCGG-ATTAACGGCTTTCGGTTCTACCAACATCACAATAATGACAAGCGG	ACGTCCTGCTAATTGAACCCACCAGGCCGCTAGCTGAGAATGTGTGCAAGCAGTTGCGAGGTCAACCATTCAATGTCAATCCTACACTGCGCATGCGTGGGATGAGCACCTTT-GGATCAACTCCAATCACTGTGATGACAAGCGG	304	9736	AB576074.1 Plum pox virus RNA, complete genome, strain: PPV-D, isolate: Mi2
TRINITY_DN520_c0_g1_i1	AB576075.1	71.918	146	39	2	5	149	3937	4081	5.69e-12	71.6	AB576075.1	78	105	105	2	71.92	1	1	ACGTGTTGTTAATAGAGCCCACCAGACCTCTTTGTGAGAACGTTTGTAAGCAATTACGTGGTGAACCATTCCATTGTAATCCAACTATTCGCATGCGCGG-ATTAACGGCTTTCGGTTCTACCAACATCACAATAATGACAAGCGG	ACGTCCTGCTAATTGAACCCACCAGGCCGCTAGCTGAGAATGTGTGCAAGCAGTTGCGAGGTCAACCATTCAATGTCAATCCTACACTGCGCATGCGTGGGATGAGCACCTTT-GGATCAACTCCAATCACTGTGATGACAAGCGG	304	9736	AB576075.1 Plum pox virus RNA, complete genome, strain: PPV-D, isolate: Mi3
TRINITY_DN520_c0_g1_i1	AB576076.1	71.918	146	39	2	5	149	3937	4081	5.69e-12	71.6	AB576076.1	78	105	105	2	71.92	1	1	ACGTGTTGTTAATAGAGCCCACCAGACCTCTTTGTGAGAACGTTTGTAAGCAATTACGTGGTGAACCATTCCATTGTAATCCAACTATTCGCATGCGCGG-ATTAACGGCTTTCGGTTCTACCAACATCACAATAATGACAAGCGG	ACGTCCTGCTAATTGAACCCACCAGGCCGCTAGCTGAGAATGTGTGCAAGCAGTTGCGAGGTCAACCATTCAATGTCAATCCTACACTGCGCATGCGTGGGATGAGCACCTTT-GGATCAACTCCAATCACTGTGATGACAAGCGG	304	9736	AB576076.1 Plum pox virus RNA, complete genome, strain: PPV-D, isolate: Od1
TRINITY_DN520_c0_g1_i1	AB576077.1	71.918	146	39	2	5	149	3937	4081	5.69e-12	71.6	AB576077.1	78	105	105	2	71.92	1	1	ACGTGTTGTTAATAGAGCCCACCAGACCTCTTTGTGAGAACGTTTGTAAGCAATTACGTGGTGAACCATTCCATTGTAATCCAACTATTCGCATGCGCGG-ATTAACGGCTTTCGGTTCTACCAACATCACAATAATGACAAGCGG	ACGTCCTGCTAATTGAACCCACCAGGCCGCTAGCTGAGAATGTGTGCAAGCAGTTGCGAGGTCAACCATTCAATGTCAATCCTACACTGCGCATGCGTGGGATGAGCACCTTT-GGATCAACTCCAATCACTGTGATGACAAGCGG	304	9736	AB576077.1 Plum pox virus RNA, complete genome, strain: PPV-D, isolate: Od2
TRINITY_DN520_c0_g1_i1	AB576078.1	71.918	146	39	2	5	149	3937	4081	5.69e-12	71.6	AB576078.1	78	105	105	2	71.92	1	1	ACGTGTTGTTAATAGAGCCCACCAGACCTCTTTGTGAGAACGTTTGTAAGCAATTACGTGGTGAACCATTCCATTGTAATCCAACTATTCGCATGCGCGG-ATTAACGGCTTTCGGTTCTACCAACATCACAATAATGACAAGCGG	ACGTCCTGCTAATTGAACCCACCAGGCCGCTAGCTGAGAATGTGTGCAAGCAGTTGCGAGGTCAACCATTCAATGTCAATCCTACACTGCGCATGCGTGGGATGAGCACCTTT-GGATCAACTCCAATCACTGTGATGACAAGCGG	304	9736	AB576078.1 Plum pox virus RNA, complete genome, strain: PPV-D, isolate: Od3
TRINITY_DN520_c0_g1_i1	AB576080.1	71.918	146	39	2	5	149	3937	4081	5.69e-12	71.6	AB576080.1	78	105	105	2	71.92	1	1	ACGTGTTGTTAATAGAGCCCACCAGACCTCTTTGTGAGAACGTTTGTAAGCAATTACGTGGTGAACCATTCCATTGTAATCCAACTATTCGCATGCGCGG-ATTAACGGCTTTCGGTTCTACCAACATCACAATAATGACAAGCGG	ACGTCCTGCTAATTGAACCCACCAGGCCGCTAGCTGAGAATGTGTGCAAGCAGTTGCGAGGTCAACCATTCAATGTCAATCCTACACTGCGCATGCGTGGGATGAGCACCTTT-GGATCAACTCCAATCACTGTGATGACAAGCGG	304	9736	AB576080.1 Plum pox virus RNA, complete genome, strain: PPV-D, isolate: Od5
TRINITY_DN520_c0_g1_i1	JQ794501.1	71.918	146	39	2	5	149	4150	4294	5.69e-12	71.6	JQ794501.1	78	105	105	2	71.92	1	1	ACGTGTTGTTAATAGAGCCCACCAGACCTCTTTGTGAGAACGTTTGTAAGCAATTACGTGGTGAACCATTCCATTGTAATCCAACTATTCGCATGCGCGG-ATTAACGGCTTTCGGTTCTACCAACATCACAATAATGACAAGCGG	ACGTCCTGCTAATTGAACCCACCAGGCCACTAGCTGAGAATGTGTGCAAGCAGTTGCGAGGTCAACCATTCAATGTCAATCCTACACTGCGCATGCGTGGGATGAGCACCTTT-GGATCAACTCCAATCACTGTGATGACAAGCGG	304	9975	JQ794501.1 Plum pox virus strain PPV-Rec isolate BOR-3, complete genome
TRINITY_DN520_c0_g1_i1	JQ971975.1	68.304	224	61	5	16	234	3982	4200	5.69e-12	71.6	JQ971975.1	78	153	153	10	68.3	1	1	ATAGAGCCCACCAGACCTCTTTGTGAGAACGTTTGTAAGCAATTACGTGGTGAACCATTCCATTGTAATCCAACTATTCGCATGCGCGG-ATTAACGGCTTTCGGTTCTACCAACATCACAATAATGACAAGCGGATTTGCCTTACATTATTATGCTCACAATAT---TCAAC-AATTGAGGCTCTTTGATTTCATAATCTTCGATGAATGTCATGTCATAGAT	ATAGAACCAACTCGACCACTTGCAGAAAACGTGTTCAAGCAATTATCCAGTGAACCGTTTTTCAAGAAGCCAACACTGCGCATGCGAGGGAATAGTGTGTTTGGTTCCTCTCCA-ATCTCCATCATGACTAGCGGCTTTGCGTTGCACTACTATGCTAATAATCGCTCTCAGCTAACTCAG----TTTAGTTTCATAATCTTTGATGAATGTCATGTTTTAGAT	304	9714	JQ971975.1 Potato virus Y isolate ME162, complete genome
TRINITY_DN520_c0_g1_i1	HF585098.1	71.918	146	39	2	5	149	3961	4105	5.69e-12	71.6	HF585098.1	78	105	105	2	71.92	1	1	ACGTGTTGTTAATAGAGCCCACCAGACCTCTTTGTGAGAACGTTTGTAAGCAATTACGTGGTGAACCATTCCATTGTAATCCAACTATTCGCATGCGCGG-ATTAACGGCTTTCGGTTCTACCAACATCACAATAATGACAAGCGG	ACGTCCTGCTAATTGAACCCACCAGGCCGCTAGCTGAGAATGTGTGCAAGCAGTTGCGAGGTCAACCATTCAATGTCAATCCTACACTGCGCATGCGTGGGATGAGCACCTTT-GGATCAACTCCAATCACTGTGATGACAAGCGG	304	9784	HF585098.1 Plum pox virus strain Dideron complete genome, isolate SK-272pe
TRINITY_DN520_c0_g1_i1	AB701737.1	72.581	186	39	10	69	248	4153	4332	5.69e-12	71.6	AB701737.1	78	135	135	12	72.58	1	1	ACCATTCCATTGTAATCCAACTATTCGCATGCGCGGATTAACGGCTTTCGGTTCT--ACCAACATCACAATAATGACAAGCGGATTTGC-CTTACATTATTATGCTCACAATATTCAAC-AATTGAGGCTCTTTGATTTCATAATCTTCGATGAATGTCATG-TCATAGATAGCCAA-GCCATGGC	ACCATTCCACCAGAACACAACTCTTAGGATGCGCGGACTAACAGCATTCGGATCGGCACCAA--TCTCAGTGATGACCAGTGGTTTCGCACTTA-ATTACTTTGCAAACAACAGAATGCGAATTGAAGAA-TTTGACTTCGTCATATTCGATGAATGTCATGTTCAT-GA-CGCCAACGCCATGGC	304	9798	AB701737.1 Turnip mosaic virus genomic RNA, nearly complete genome, isolate: PV134
TRINITY_DN520_c0_g1_i1	AB711144.1	66.812	229	76	0	6	234	3945	4173	5.69e-12	71.6	AB711144.1	78	153	153	0	66.81	1	1	CGTGTTGTTAATAGAGCCCACCAGACCTCTTTGTGAGAACGTTTGTAAGCAATTACGTGGTGAACCATTCCATTGTAATCCAACTATTCGCATGCGCGGATTAACGGCTTTCGGTTCTACCAACATCACAATAATGACAAGCGGATTTGCCTTACATTATTATGCTCACAATATTCAACAATTGAGGCTCTTTGATTTCATAATCTTCGATGAATGTCATGTCATAGAT	CGTGCTTTTGATAGAACCAACTCGACCACTTGCAGAAAACGTGTTCAAGCAGTTATCCAGTGAACCGTTTTTCAAGAAACCAACACTGCGCATGCGAGGAAATAGTGTGTTTGGTTCCTCTCCAATTTCCATCATGACTAGCGGCTTTGCGTTGCACTACTATGCTAATAATCGCTCTCAGTTAACTCAGTTTAATTTCATAATTTTTGATGAATGTCATGTTCTAGAT	304	9674	AB711144.1 Potato virus Y genomic RNA, nearly complete genome, isolate: NTNKGAM1
TRINITY_DN520_c0_g1_i1	KF472134.1	71.918	146	39	2	5	149	3961	4105	5.69e-12	71.6	KF472134.1	78	105	105	2	71.92	1	1	ACGTGTTGTTAATAGAGCCCACCAGACCTCTTTGTGAGAACGTTTGTAAGCAATTACGTGGTGAACCATTCCATTGTAATCCAACTATTCGCATGCGCGG-ATTAACGGCTTTCGGTTCTACCAACATCACAATAATGACAAGCGG	ACGTCCTGCTAATTGAACCCACCAGGCCACTAGCTGAGAATGTGTGCAAGCAGTTGCGAGGTCAACCATTCAATGTCAATCCTACACTGCGCATGCGTGGGATGAGCACCTTT-GGATCAACTCCAATCACTGTGATGACAAGCGG	304	9786	KF472134.1 Plum pox virus strain Rec, complete genome
TRINITY_DN520_c0_g1_i1	LN614587.1	71.918	146	39	2	5	149	3961	4105	5.69e-12	71.6	LN614587.1	78	105	105	2	71.92	1	1	ACGTGTTGTTAATAGAGCCCACCAGACCTCTTTGTGAGAACGTTTGTAAGCAATTACGTGGTGAACCATTCCATTGTAATCCAACTATTCGCATGCGCGG-ATTAACGGCTTTCGGTTCTACCAACATCACAATAATGACAAGCGG	ACGTCCTGCTAATTGAACCCACCAGGCCACTAGCTGAGAATGTGTGCAAGCAGTTGCGAGGTCAACCATTCAATGTCAATCCTACACTGCGCATGCGTGGGATGAGCACCTTT-GGATCAACTCCAATCACTGTGATGACAAGCGG	304	9784	LN614587.1 Plum pox virus gene for polyprotein, strain PPV-Rec, isolate SK-514
TRINITY_DN520_c0_g1_i1	NC_001445.1	71.918	146	39	2	5	149	3961	4105	5.69e-12	71.6	NC_001445.1	78	105	105	2	71.92	1	1	ACGTGTTGTTAATAGAGCCCACCAGACCTCTTTGTGAGAACGTTTGTAAGCAATTACGTGGTGAACCATTCCATTGTAATCCAACTATTCGCATGCGCGG-ATTAACGGCTTTCGGTTCTACCAACATCACAATAATGACAAGCGG	ACGTCCTGCTAATTGAACCCACCAGGCCGCTAGCTGAGAATGTGTGCAAGCAGTTGCGAGGTCAACCATTCAATGTCAATCCTACACTGCGCATGCGTGGGATGAGCACCTTT-GGATCAACTCCAATCACTGTGATGACAAGCGG	304	9741	NC_001445.1 Plum pox virus, complete genome
TRINITY_DN520_c0_g1_i1	NC_004035.1	68.778	221	63	5	40	257	3849	4066	5.69e-12	71.6	NC_004035.1	78	152	152	6	68.78	1	1	GAGAACGTTTGTAAGCAATTACGTGGTGAACCATTCCATTGTAATCCAACTATTCGCATGCGCGGATTAACGGCTTTCGGTTCTACCAACATCACAATAATGACAAGCGGATTTGCCTTACATTATTATGCTCACAAT--ATTCAACAATTGAGGCTCTTTGATTTCATAATCTTCGATGAATGTCATGTCATAGATAGC-CAAGCCATGGCCTTCTATTG	GAGAATGTTTGTAGGCAATTACAGGGACCCCCATTTAATGTTAGCCCAACTTTGCAAATGAGAGGTTTAAGTTCTTTTGGGTCCACTCCGATAACCATAATGACATCGGGATTCGCACTACACATGTATGCAAACAACCCAGACAA-AATT-AGTAACTACGATTACATCATTTTTGATGAATGTCATATAATGGA-AGCACCAGCAATGGCTTTCTATTG	304	9624	NC_004035.1 Sorghum mosaic virus, complete genome
TRINITY_DN520_c0_g1_i1	AB989648.1	67.965	231	68	4	1	228	4085	4312	5.69e-12	71.6	AB989648.1	78	157	157	6	67.97	1	1	GGTAACGTGTTGTTAATAGAGCCCACCAGACCTCTTTGTGAGAACGTTTGTAAGCAATTACGTGGTGA--ACCATTCCATTGTAATCCAACTATTCGCATGCGCGGATTAACGGCTTTCGGTTCTACCAACATCACAATAATGACAAGCGGATTTGCCTTACATTATTATGCTCACAATAT-TCAACAATTGAGGCTCTTTGATTTCATAATCTTCGATGAATGTCATGTC	GGCAATGTATTGCTTCTTGAGCCCACTAGACCACTCGCAGAGAATGTACACAAGCAGTT--GTCGCAAGCACCGTTCCATCAGAACACAACTCTTAGAATGCGCGGATTGACGGCATTTGGTTCGGCACCGATTTCAGTGATGACTAGTGGCTTCGCATTAAACTATTTCGCAAACAATAGATCGCGAATTGAAGAG-TTTGACTTTGTTATATTTGATGAATGTCATGTC	304	9798	AB989648.1 Turnip mosaic virus genomic RNA, nearly complete genome, isolate: NZ412
TRINITY_DN520_c0_g1_i1	AB989649.1	67.965	231	68	4	1	228	4085	4312	5.69e-12	71.6	AB989649.1	78	157	157	6	67.97	1	1	GGTAACGTGTTGTTAATAGAGCCCACCAGACCTCTTTGTGAGAACGTTTGTAAGCAATTACGTGGTGA--ACCATTCCATTGTAATCCAACTATTCGCATGCGCGGATTAACGGCTTTCGGTTCTACCAACATCACAATAATGACAAGCGGATTTGCCTTACATTATTATGCTCACAATAT-TCAACAATTGAGGCTCTTTGATTTCATAATCTTCGATGAATGTCATGTC	GGCAATGTATTGCTTCTTGAGCCCACTAGACCACTCGCAGAGAATGTACACAAGCAGTT--GTCGCAAGCACCGTTCCATCAGAACACAACTCTTAGAATGCGCGGATTGACGGCATTTGGTTCGGCACCGATTTCAGTGATGACTAGTGGCTTCGCATTAAACTATTTCGCAAACAATAGATCGCGAATTGAAGAG-TTTGACTTTGTTATATTTGATGAATGTCATGTC	304	9798	AB989649.1 Turnip mosaic virus genomic RNA, nearly complete genome, isolate: NZ412B
[truncated: 4,472 more rows]

## Sheet: MRCF1B
Supplementary Data Sheet 6: BlastN results from dsRNA library sequencing
qseqid	sseqid	pident	length	mismatch	gapopen	qstart	qend	sstart	send	evalue	bitscore	sallseqid	score	nident	positive	gaps	ppos	qframe	sframe	qseq	sseq	qlen	slen	salltitles
[truncated: 1,400 more rows]

## Sheet: MRCF1C
Supplementary Data Sheet 6: BlastN results from dsRNA library sequencing
qseqid	sseqid	pident	length	mismatch	gapopen	qstart	qend	sstart	send	evalue	bitscore	sallseqid	score	nident	positive	gaps	ppos	qframe	sframe	qseq	sseq	qlen	slen	salltitles
[truncated: 7,979 more rows]

## Sheet: MRCF2A
Supplementary Data Sheet 6: BlastN results from dsRNA library sequencing
[truncated: 7,487 more rows]

## Sheet: MRCF2B
Supplementary Data Sheet 6: BlastN results from dsRNA library sequencing
[truncated: 1,704 more rows]

[truncated: 20 more sheets: MRCF2C, MRCF3A, MRCF3B, MRCF3C, MRCP1, MRCP4, MRCP5, MRCP6, MRDW1B, MRDW2, SSCF1A, SSCF1B, SSCF2A, SSCF2B, SSCF3A, SSCF3B, SSDW1, SSDW2A, SSDW2B, SSDW4]
