# Supplementary material for: Addressing Research Needs in the Field of Plant Virus Ecology by Defining Knowledge Gaps and Developing Wild Dicot Study Systems
Source: Front Microbiol. 2019 Jan 9;9:3305. doi: 10.3389/fmicb.2018.03305 (PMC6333650; doi:10.3389/fmicb.2018.03305)
Supplement: Supplementary file 8 [file Table_8.xlsx]

## Sheet: PV1
Supplementary Data Sheet 8: Codes for partitiviridae in figure 10
Virus name	Classification	Genbank accession	Code in Figure
Discula destructiva virus 1	Gammapartitivirus	NC_002797.1	NC_002797.1_DDV1
Verticillium dahliae partitivirus 1	Gammapartitivirus	KC422244.1	KC422244.1_VDPV1
Verticillium dahliae partitivirus 1	Gammapartitivirus	NC_027822.1	NC_027822.1_VDPV1
Discula destructiva virus 2	Gammapartitivirus	NC_003710.1	NC_003710.1_DDV2
Penicillium aurantiogriseum partitivirus 1	Gammapartitivirus	NC_028499.1	NC_028499.1_PAPV1
Botryotinia fuckeliana partitivirus 1	Gammapartitivirus	NC_010349.1	NC_010349.1_BFPV1
Pseudogymnoascus destructans partitivirus	Gammapartitivirus	KY207543.1	KY207543.1_PDPV1
Pseudogymnoascus destructans virus	Gammapartitivirus	NC_030480.1	NC_030480.1_PDV
Gremmeniella abietina RNA virus	Gammapartitivirus	KJ786413.1	KJ786413.1_GARV
Gremmeniella abietina RNA virus	Gammapartitivirus	AY615211.1	AY615211.1_GARV
Penicillium stoloniferum virus	Gammapartitivirus	NC_005976.2	NC_005976.2_PSV
Penicillium stoloniferum virus	Gammapartitivirus	AM040148.1	AM040148.1_PSV
Gremmeniella abietina RNA virus	Gammapartitivirus	NC_004018.1	NC_004018.1_GARV

## Sheet: PV2
Supplementary Data Sheet 8: Codes for partitiviridae in figure 10
Virus name	Classification	Genbank accession	Code in Figure
Cherry chlorotic rusty spot associated partitivirus	Alphapartitivirus (fungus-infecting)	AJ781401.1	AJ781401.1_CCRSAPV
Vicia cryptic virus	Alphapartitivirus (plant-infecting)	EF173392.1	EF173392.1_VCV
Vicia cryptic virus	Alphapartitivirus (plant-infecting)	EU605883.1	EU605883.1_VCV
Spinach cryptic virus 1	Alphapartitivirus (plant-infecting)	KX784756.1	KX784756.1_SCV1
White clover cryptic virus 1	Alphapartitivirus (plant-infecting)	NC_006275.1	NC_006275.1_WCCV1
Amasya cherry disease mycovirus	Alphapartitivirus (fungus-infecting)	NC_006441.1	NC_006441.1_ACDAMV
Vicia cryptic virus	Alphapartitivirus (plant-infecting)	NC_007241.1	NC_007241.1_VCV
Beet cryptic virus 1	Alphapartitivirus (plant-infecting)	NC_011556.1	NC_011556.1_BCV1
Dill cryptic virus 1	Alphapartitivirus (plant-infecting)	NC_022614.1	NC_022614.1_DCV1
Red clover cryptic virus 1	Alphapartitivirus (plant-infecting)	NC_022616.1	NC_022616.1_RCCV1
Rhizoctonia solani dsRNA virus 2	Alphapartitivirus (fungus-infecting)	NC_023684.1	NC_023684.1_RSDV2
Spinach cryptic virus 1	Alphapartitivirus (plant-infecting)	NC_033770.1	NC_033770.1_SCV1

## Sheet: PV3
Supplementary Data Sheet 8: Codes for partitiviridae in figure 10
Virus name	Classification	Genbank accession	Code in Figure
Dill cryptic virus 2	Betapartitivirus (plant-infecting)	NC_021147.1	NC_021147.1_DCV2
Cannabis cryptic virus	Betapartitivirus (plant-infecting)	NC_031134.1	NC_031134.1_CCV
Red clover cryptic virus 2	Betapartitivirus (plant-infecting)	NC_021096.1	NC_021096.1_RCCV2
White clover cryptic virus 2	Betapartitivirus (plant-infecting)	NC_021094.1	NC_021094.1_WCCV2
Hop trefoil cryptic virus 2	Betapartitivirus (plant-infecting)	NC_021098.1	NC_021098.1_HTCV2
Primula malacoides virus	Betapartitivirus (plant-infecting)	NC_013109.1	NC_013109.1_PMV
Rosellinia necatrix partitivirus 6	Betapartitivirus (fungus-infecting)	NC_028251.1	NC_028251.1_RNPV6
Rosellinia necatrix partitivirus 1	Betapartitivirus (fungus-infecting)	NC_007537.1	NC_007537.1_RNPV1
Pleurotus ostreatus virus 1	Betapartitivirus (fungus-infecting)	NC_006961.1	NC_006961.1_POV1
Rhizoctonia solani virus 717	Betapartitivirus (fungus-infecting)	NC_003801.1	NC_003801.1_RSV717
Fusarium poae virus 1	Betapartitivirus (fungus-infecting)	NC_030882.1	NC_030882.1_FPV1
Fusarium poae virus 1	Betapartitivirus (fungus-infecting)	NC_003884.1	NC_003884.1_FPV1

## Sheet: PV4
Supplementary Data Sheet 8: Codes for partitiviridae in figure 10
Virus name	Classification	Genbank accession	Code in Figure
Carnation cryptic virus 3	Unclassified	NC_034513.1	NC_034513.1_CCV3
Pepper cryptic virus 2	Deltapartitivirus	NC_034159.1	NC_034159.1_PCV2
Pepper cryptic virus 2	Deltapartitivirus	KX525268.1	KX525268.1_PCV2
Pepper cryptic virus 2	Deltapartitivirus	LC195294.1	LC195294.1_PCV2
Persimmon cryptic virus	Unclassified	NC_017989.1	NC_017989.1_PeCV
Raphanus sativus cryptic virus 3	Unclassified	NC_011705.1	NC_011705.1_RSCV3
Sinapis alba cryptic virus 1	Unclassified	NC_030243.1	NC_030243.1_SACV1
